# Supplementary material for: The impact of mutational clonality in predicting the response to immune checkpoint inhibitors in advanced urothelial cancer
Source: Sci Rep. 2023 Sep 15;13:15287. doi: 10.1038/s41598-023-42495-2 (PMC10504302; doi:10.1038/s41598-023-42495-2)
Supplement: Supplementary file 3 — Supplementary Information 3. [file 41598_2023_42495_MOESM3_ESM.xlsx]

## Sheet: GSEA.reactome.RvsNR
ID	setSize	enrichmentScore	NES	pvalue	p.adjust	rank	leading_edge	core_enrichment
REACTOME_APC_C_CDH1_MEDIATED_DEGRADATION_OF_CDC20_AND_OTHER_APC_C_CDH1_TARGETED_PROTEINS_IN_LATE_MITOSIS_EARLY_G1	72	0.680646	2.31865	1e-10	1.80566e-09	3476	tags=56%, list=16%, signal=47%	AURKA/AURKB/SKP2/PSMB4/CDC20/PSMA4/PSMA3/PSMB3/RPS27A/PSMC1/PSMD6/PSMC6/PSMA6/CDC23/PSMB5/PSMB7/PTTG1/PSMB6/PSMC2/PSMA5/PSMD11/PSMB1/PSMD10/PSMD5/ANAPC5/PSMB8/UBA52/UBE2C/PLK1/PSME3/SEM1/PSMD2/PSME1/PSMA2/ANAPC1/PSMD8/PSMB2/PSMC4/PSMD4/PSMD13
REACTOME_APC_C_MEDIATED_DEGRADATION_OF_CELL_CYCLE_PROTEINS	85	0.706308	2.47631	1e-10	1.80566e-09	3476	tags=59%, list=16%, signal=50%	NEK2/CDK1/CCNB1/AURKA/AURKB/SKP2/PSMB4/CDC20/BUB1B/PSMA4/CCNA2/PSMA3/MAD2L1/PSMB3/RPS27A/PSMC1/PSMD6/PSMC6/PSMA6/CDC23/PSMB5/PSMB7/PTTG1/PSMB6/PSMC2/PSMA5/PSMD11/CDK2/PSMB1/PSMD10/CUL1/PSMD5/ANAPC5/BUB3/PSMB8/UBA52/UBE2C/PLK1/PSME3/FBXO5/SEM1/PSMD2/PSME1/PSMA2/ANAPC1/PSMD8/PSMB2/PSMC4/PSMD4/PSMD13
REACTOME_CELLULAR_RESPONSE_TO_STARVATION	150	0.563397	2.11566	1e-10	1.80566e-09	5978	tags=57%, list=28%, signal=42%	RPL39/RPS21/RPS27/RPL27/RPL29/RPS26/RPL9/RPS3A/ATP6V1A/ATP6V0B/RPL35A/RPL30/RPS27A/RPS16/RPL21/RPS18/RPS13/ATP6V1D/RPS15A/RPL24/MIOS/RPS7/TRIB3/LAMTOR2/RPS12/IMPACT/RPS24/RPS29/ATP6V1G1/RPL26/EIF2S3/RPL37/RPL37A/RPL11/RPS4X/ATP6V0E1/RPS10/EIF2S1/RPL23/UBA52/RPL31/RPL27A/RPL36AL/RPL5/RPS23/RPL12/RPS20/RPL34/RPL22/RPS27L/RPL10/ATF2/RPS11/MTOR/RPL6/RPS5/ATP6V1B2/RPL36A/RPL38/BMT2/RPS14/ATP6V1E1/EIF2…
REACTOME_CELL_CYCLE_CHECKPOINTS	254	0.689263	2.68141	1e-10	1.80566e-09	3477	tags=55%, list=16%, signal=46%	CENPF/CCNB2/EXO1/MCM4/CDK1/CCNB1/SKA1/SPC25/CENPE/RPA2/MCM6/KNL1/GTSE1/RPS27/BLM/CENPU/BIRC5/MCM10/CLSPN/CENPI/DSN1/ZWINT/CDC25A/RMI2/AURKB/NUF2/BRCA1/ORC6/PSMB4/CDCA8/KNTC1/DBF4/RFC5/RMI1/RFC4/CENPK/KIF18A/ORC1/CCNE2/KIF2C/BUB1/CDC20/YWHAB/BUB1B/SUMO1/YWHAE/UBE2V2/PSMA4/XPO1/CCNA2/PSMA3/ERCC6L/MAD2L1/CENPL/PSMB3/RPS27A/CDC7/NUP37/NSD2/PSMC1/CDC25C/PSMD6/PSMC6/RHNO1/CDC6/BRIP1/PSMA6/CDC23/PSMB5/R…
REACTOME_CELL_CYCLE_MITOTIC	484	0.602168	2.42146	1e-10	1.80566e-09	3477	tags=44%, list=16%, signal=38%	CENPF/LMNB1/NCAPG/ESCO2/NEK2/KIF20A/CCNB2/MCM4/CDK1/CKS1B/CCNB1/SKA1/KIF23/SPC25/TOP2A/CENPE/RPA2/MCM6/KNL1/GTSE1/RPS27/FOXM1/AURKA/CENPU/BIRC5/TYMS/MCM10/RRM2/CENPI/WAPL/DSN1/ZWINT/CDC25A/NCAPH/PLK4/AURKB/SKP2/NUF2/ORC6/POLE2/PSMB4/HAUS4/NCAPD2/PCNA/CDCA8/KNTC1/DBF4/RFC5/RFC4/SMC4/CENPK/KIF18A/ORC1/CCNE2/KIF2C/BUB1/CDC20/PRIM1/BUB1B/VRK1/NUP155/TUBB/SUMO1/YWHAE/PSMA4/RBBP4/XPO1/CCNA2/PSMA3/ERCC6…
REACTOME_CYCLIN_A_CDK2_ASSOCIATED_EVENTS_AT_S_PHASE_ENTRY	84	0.665431	2.32112	1e-10	1.80566e-09	3476	tags=50%, list=16%, signal=42%	CKS1B/CDC25A/SKP2/PSMB4/CCNE2/PSMA4/RBBP4/CCNA2/PSMA3/PSMB3/RPS27A/PSMC1/PSMD6/CDK7/PSMC6/PSMA6/PSMB5/PSMB7/PSMB6/PSMC2/PSMA5/PSMD11/CDK2/PSMB1/PSMD10/CUL1/TFDP1/MNAT1/PSMD5/PSMB8/UBA52/PSME3/SEM1/PSMD2/PSME1/E2F1/PSMA2/PSMD8/PSMB2/PSMC4/PSMD4/PSMD13
REACTOME_DISORDERS_OF_TRANSMEMBRANE_TRANSPORTERS	147	0.55783	2.09026	1e-10	1.80566e-09	3476	tags=39%, list=16%, signal=33%	PSMB4/SLC17A5/NUP155/PSMA4/PSMA3/PSMB3/RPS27A/NUP37/PSMC1/PSMD6/NUP205/PSMC6/PSMA6/PSMB5/PSMB7/PSMB6/RNF5/PSMC2/PSMA5/PSMD11/NUP153/PSMB1/NUP188/PSMD10/NUP58/ERLEC1/SLC1A3/RAE1/NUP133/ERLIN1/PSMD5/NUP160/NUP35/PSMB8/UBA52/ERLIN2/NDC1/PSME3/SEM1/PSMD2/PSME1/NUP98/SEL1L/PSMA2/LMBRD1/SLC11A2/NUP43/PSMD8/SLC40A1/PSMB2/SLC26A2/PSMC4/PSMD4/NUP107/ABCA12/RANBP2/PSMD13
REACTOME_DNA_DOUBLE_STRAND_BREAK_REPAIR	130	0.623743	2.31041	1e-10	1.80566e-09	3646	tags=52%, list=17%, signal=43%	EXO1/RAD51AP1/RPA2/BLM/KPNA2/CLSPN/PRKDC/TDP1/RMI2/BRCA1/POLE2/BRCA2/PCNA/TIPIN/RFC5/RMI1/RFC4/EME1/SUMO1/UBE2V2/CCNA2/XRCC2/XRCC4/RPS27A/LIG4/NSD2/RHNO1/BRIP1/SMARCA5/POLH/RAD17/PARP1/RPA3/POLE3/POLQ/UBE2N/RFC2/CDK2/TOPBP1/EYA3/BARD1/DCLRE1C/BRCC3/TIMELESS/XRCC5/RFC1/UBA52/GEN1/ERCC4/DNA2/NBN/SUMO2/RAD51C/RNF4/WRN/RBBP8/MAPK8/ATRIP/RAD1/TOP3A/RPA1/PAXIP1/RAD9B/TP53/POLK/XRCC1/POLD3
REACTOME_DNA_REPAIR	282	0.552183	2.16353	1e-10	1.80566e-09	3752	tags=42%, list=17%, signal=35%	DTL/EXO1/NEIL3/RAD51AP1/RPA2/UBE2T/BLM/KPNA2/CLSPN/PRKDC/TDP1/RMI2/FANCI/POLR2D/BRCA1/POLE2/BRCA2/COPS3/PCNA/TIPIN/RFC5/RMI1/RFC4/FANCL/EME1/POLR2G/ACTL6A/SUMO1/UBE2V2/CCNA2/ASCC3/XRCC2/XRCC4/MSH6/RPS27A/LIG4/FANCB/FANCD2/NSD2/CHD1L/CDK7/MSH2/RHNO1/BRIP1/RBX1/SMARCA5/POLH/RAD17/PARP1/TDG/POLR2B/RPA3/MLH1/POLE3/POLQ/UBE2N/RFC2/CDK2/TOPBP1/EYA3/CENPS/INO80C/BARD1/WDR48/DCLRE1C/BRCC3/ACTR8/TIMELESS/…
REACTOME_DNA_REPLICATION	128	0.677576	2.49815	1e-10	1.80566e-09	4111	tags=61%, list=19%, signal=50%	MCM4/RPA2/MCM6/MCM10/SKP2/ORC6/POLE2/PSMB4/PCNA/DBF4/RFC5/RFC4/ORC1/CCNE2/PRIM1/PSMA4/CCNA2/PSMA3/PSMB3/RPS27A/CDC7/PSMC1/PSMD6/PSMC6/CDC6/GINS2/PSMA6/RBX1/CDC23/PSMB5/CDT1/PSMB7/RPA3/PSMB6/POLE3/PSMC2/PSMA5/RFC2/PRIM2/PSMD11/CDK2/PSMB1/PSMD10/CUL1/POLA1/CDC45/PSMD5/ANAPC5/GINS1/PSMB8/RFC1/E2F2/KPNA6/UBA52/ORC4/UBE2C/DNA2/KPNB1/MCM7/PSME3/SEM1/PSMD2/PSME1/POLA2/E2F1/PSMA2/ANAPC1/PSMD8/RPA1/PSMB2/…
REACTOME_DNA_REPLICATION_PRE_INITIATION	86	0.718887	2.52235	1e-10	1.80566e-09	3476	tags=65%, list=16%, signal=55%	MCM4/RPA2/MCM6/MCM10/ORC6/POLE2/PSMB4/DBF4/ORC1/PRIM1/PSMA4/PSMA3/PSMB3/RPS27A/CDC7/PSMC1/PSMD6/PSMC6/CDC6/PSMA6/PSMB5/CDT1/PSMB7/RPA3/PSMB6/POLE3/PSMC2/PSMA5/PRIM2/PSMD11/CDK2/PSMB1/PSMD10/POLA1/CDC45/PSMD5/PSMB8/E2F2/KPNA6/UBA52/ORC4/KPNB1/MCM7/PSME3/SEM1/PSMD2/PSME1/POLA2/E2F1/PSMA2/PSMD8/RPA1/PSMB2/PSMC4/PSMD4/PSMD13
REACTOME_EUKARYOTIC_TRANSLATION_ELONGATION	90	0.639879	2.26087	1e-10	1.80566e-09	5014	tags=63%, list=23%, signal=49%	RPL39/RPS21/RPS27/RPL27/RPL29/RPS26/RPL9/RPS3A/RPL35A/RPL30/RPS27A/RPS16/RPL21/RPS18/RPS13/RPS15A/RPL24/RPS7/RPS12/RPS24/RPS29/EEF1B2/RPL26/RPL37/RPL37A/RPL11/RPS4X/RPS10/RPL23/UBA52/RPL31/RPL27A/RPL36AL/RPL5/RPS23/RPL12/RPS20/RPL34/RPL22/RPS27L/RPL10/RPS11/EEF1A1/RPL6/RPS5/RPL36A/RPL38/RPS14/RPL7/RPLP0/RPL10A/RPL35/RPL14/RPL15/RPL32/RPS8/RPL4
REACTOME_EUKARYOTIC_TRANSLATION_INITIATION	117	0.598361	2.19775	1e-10	1.80566e-09	6315	tags=68%, list=29%, signal=48%	RPL39/RPS21/RPS27/RPL27/RPL29/RPS26/RPL9/RPS3A/RPL35A/RPL30/RPS27A/RPS16/RPL21/RPS18/RPS13/RPS15A/RPL24/RPS7/RPS12/RPS24/RPS29/RPL26/EIF2S3/RPL37/RPL37A/RPL11/EIF4E/RPS4X/RPS10/EIF2S1/RPL23/UBA52/RPL31/EIF1AX/RPL27A/RPL36AL/RPL5/RPS23/RPL12/RPS20/RPL34/RPL22/RPS27L/RPL10/RPS11/EIF4A2/EIF3E/RPL6/EIF3H/RPS5/RPL36A/RPL38/EIF4H/RPS14/RPL7/EIF2S2/RPLP0/RPL10A/EIF2B2/EIF2B3/RPL35/RPL14/RPL15/RPL32/RPS8…
REACTOME_G2_M_CHECKPOINTS	132	0.724091	2.68823	1e-10	1.80566e-09	3477	tags=62%, list=16%, signal=52%	CCNB2/EXO1/MCM4/CDK1/CCNB1/RPA2/MCM6/GTSE1/BLM/MCM10/CLSPN/CDC25A/RMI2/BRCA1/ORC6/PSMB4/DBF4/RFC5/RMI1/RFC4/ORC1/YWHAB/SUMO1/YWHAE/UBE2V2/PSMA4/PSMA3/PSMB3/RPS27A/CDC7/NSD2/PSMC1/CDC25C/PSMD6/PSMC6/RHNO1/CDC6/BRIP1/PSMA6/PSMB5/RAD17/PSMB7/RPA3/PSMB6/PSMC2/PSMA5/UBE2N/RFC2/PSMD11/CDK2/TOPBP1/PSMB1/PSMD10/BARD1/BRCC3/CDC45/PSMD5/PSMB8/UBA52/ORC4/DNA2/NBN/MCM7/PSME3/PKMYT1/WRN/RBBP8/SEM1/PSMD2/PSME1…
REACTOME_G2_M_DNA_DAMAGE_CHECKPOINT	61	0.710157	2.39568	1e-10	1.80566e-09	3477	tags=57%, list=16%, signal=48%	EXO1/CDK1/CCNB1/RPA2/BLM/RMI2/BRCA1/RFC5/RMI1/RFC4/YWHAB/SUMO1/YWHAE/UBE2V2/NSD2/CDC25C/RHNO1/BRIP1/RAD17/RPA3/UBE2N/RFC2/TOPBP1/BARD1/BRCC3/DNA2/NBN/WRN/RBBP8/ATRIP/RAD1/TOP3A/RPA1/RAD9B/TP53
REACTOME_HDR_THROUGH_HOMOLOGOUS_RECOMBINATION_HRR	65	0.695814	2.36024	1e-10	1.80566e-09	3646	tags=60%, list=17%, signal=50%	EXO1/RAD51AP1/RPA2/BLM/RMI2/BRCA1/POLE2/BRCA2/PCNA/RFC5/RMI1/RFC4/EME1/XRCC2/RPS27A/RHNO1/BRIP1/POLH/RAD17/RPA3/POLE3/RFC2/TOPBP1/BARD1/RFC1/UBA52/GEN1/DNA2/NBN/RAD51C/WRN/RBBP8/ATRIP/RAD1/TOP3A/RPA1/RAD9B/POLK/POLD3
REACTOME_HIV_INFECTION	225	0.53375	2.06248	1e-10	1.80566e-09	4426	tags=41%, list=21%, signal=33%	TAF7/POLR2D/PSMB4/POLR2G/NUP155/PSMA4/XPO1/PSMA3/XRCC4/PSMB3/RPS27A/LIG4/NUP37/PSMC1/PSMD6/CDK7/NUP205/PPIA/PSMC6/RAN/PSMA6/RBX1/PSMB5/PSMB7/POLR2B/VTA1/NCBP1/PSMB6/PSMC2/AP2B1/PSMA5/PSMD11/NUP153/PSMB1/GTF2B/TAF9/NUP188/PSMD10/PAK2/NCBP2/NUP58/RAE1/XRCC5/NUP133/MNAT1/PSMD5/NUP160/B2M/NUP35/PSMB8/UBA52/POLR2I/KPNB1/GTF2A1/NDC1/PSME3/POLR2K/TAF11/RCC1/SEM1/PSMD2/TCEA1/SLC25A5/PSME1/PDCD6IP/CCNT2/N…
REACTOME_HOMOLOGY_DIRECTED_REPAIR	101	0.666161	2.38665	1e-10	1.80566e-09	3646	tags=54%, list=17%, signal=45%	EXO1/RAD51AP1/RPA2/BLM/CLSPN/RMI2/BRCA1/POLE2/BRCA2/PCNA/TIPIN/RFC5/RMI1/RFC4/EME1/SUMO1/UBE2V2/CCNA2/XRCC2/RPS27A/NSD2/RHNO1/BRIP1/POLH/RAD17/PARP1/RPA3/POLE3/POLQ/UBE2N/RFC2/CDK2/TOPBP1/BARD1/BRCC3/TIMELESS/RFC1/UBA52/GEN1/ERCC4/DNA2/NBN/SUMO2/RAD51C/RNF4/WRN/RBBP8/ATRIP/RAD1/TOP3A/RPA1/RAD9B/POLK/XRCC1/POLD3
REACTOME_HOST_INTERACTIONS_OF_HIV_FACTORS	127	0.609395	2.24448	1e-10	1.80566e-09	3476	tags=45%, list=16%, signal=38%	PSMB4/NUP155/PSMA4/XPO1/PSMA3/PSMB3/RPS27A/NUP37/PSMC1/PSMD6/NUP205/PPIA/PSMC6/RAN/PSMA6/RBX1/PSMB5/PSMB7/PSMB6/PSMC2/AP2B1/PSMA5/PSMD11/NUP153/PSMB1/NUP188/PSMD10/PAK2/NUP58/RAE1/NUP133/PSMD5/NUP160/B2M/NUP35/PSMB8/UBA52/KPNB1/NDC1/PSME3/RCC1/SEM1/PSMD2/SLC25A5/PSME1/NUP98/AP1G1/PSMA2/NUP43/PSMD8/PSMB2/PSMC4/CCNT1/PSMD4/NUP107/RANBP2/PSMD13
REACTOME_INFLUENZA_INFECTION	152	0.621288	2.33418	1e-10	1.80566e-09	4191	tags=55%, list=19%, signal=44%	RPL39/RPS21/RPS27/RPL27/RPL29/RPS26/KPNA2/RPL9/RPS3A/POLR2D/POLR2G/NUP155/RPL35A/XPO1/RPL30/RPS27A/NUP37/RPS16/RPL21/NUP205/RPS18/RPS13/RPS15A/RAN/RPL24/PARP1/POLR2B/RPS7/CLTC/RPS12/RPS24/RPS29/RPL26/NUP153/NUP188/IPO5/RPL37/RPL37A/RPL11/GRSF1/NUP58/RAE1/RPS4X/NUP133/RPS10/NUP160/NUP35/EIF2AK2/RPL23/UBA52/POLR2I/RPL31/KPNB1/RPL27A/RPL36AL/NDC1/RPL5/RPS23/KPNA5/RPL12/POLR2K/RPS20/RPL34/RPL22/RPS27…
REACTOME_MITOTIC_G1_PHASE_AND_G1_S_TRANSITION	147	0.673404	2.52333	1e-10	1.80566e-09	3340	tags=51%, list=16%, signal=43%	MCM4/CDK1/CKS1B/CCNB1/TOP2A/RPA2/MCM6/TYMS/MCM10/RRM2/CDC25A/SKP2/ORC6/POLE2/PSMB4/PCNA/DBF4/ORC1/CCNE2/PRIM1/PSMA4/RBBP4/CCNA2/PSMA3/PSMB3/RPS27A/CDC7/TK1/PSMC1/PSMD6/DHFR/CDK7/PSMC6/CDC6/PSMA6/PSMB5/CDT1/PSMB7/RPA3/PSMB6/POLE3/PSMC2/PSMA5/PRIM2/PSMD11/CDK2/PSMB1/PSMD10/CUL1/POLA1/CDC45/TFDP1/MNAT1/PSMD5/PSMB8/E2F2/LYN/UBA52/ORC4/MCM7/PSME3/FBXO5/SEM1/PSMD2/PSME1/POLA2/E2F1/PSMA2/MYBL2/PSMD8/RPA…
REACTOME_MITOTIC_G2_G2_M_PHASES	186	0.563988	2.15124	1e-10	1.80566e-09	3477	tags=44%, list=16%, signal=37%	CENPF/NEK2/CCNB2/CDK1/CCNB1/GTSE1/FOXM1/AURKA/CDC25A/PLK4/PSMB4/HAUS4/TUBB/YWHAE/PSMA4/RBBP4/XPO1/CCNA2/PSMA3/TUBA1B/HMMR/PSMB3/RPS27A/PSMC1/CDC25C/PSMD6/CDK7/BORA/PSMC6/PSMA6/RBX1/PSMB5/PSMB7/CKAP5/TUBA1C/PSMB6/PSMC2/PSMA5/CEP135/HAUS2/PSMD11/CDK2/PSMB1/PSMD10/CUL1/CEP152/MNAT1/PSMD5/HAUS1/PSMB8/AKAP9/TPX2/DYNLL1/UBA52/MZT1/PLK1/TUBGCP5/CENPJ/PSME3/PKMYT1/SEM1/PSMD2/TUBGCP3/NEDD1/PSME1/CEP76/DYN…
REACTOME_MITOTIC_METAPHASE_AND_ANAPHASE	224	0.661226	2.55329	1e-10	1.80566e-09	3476	tags=52%, list=16%, signal=44%	CENPF/LMNB1/CCNB2/CDK1/CCNB1/SKA1/SPC25/CENPE/KNL1/RPS27/CENPU/BIRC5/CENPI/WAPL/DSN1/ZWINT/AURKB/NUF2/PSMB4/CDCA8/KNTC1/CENPK/KIF18A/KIF2C/BUB1/CDC20/BUB1B/VRK1/NUP155/SUMO1/PSMA4/XPO1/PSMA3/ERCC6L/MAD2L1/TUBA1B/CENPL/PSMB3/RPS27A/CDCA5/NUP37/PSMC1/TMPO/PSMD6/NUP205/PSMC6/PDS5A/TNPO1/RAN/PSMA6/CDC23/PSMB5/PSMB7/PTTG1/CKAP5/SGO2/TUBA1C/PSMB6/PSMC2/PSMA5/PSMD11/NDC80/PSMB1/CENPS/NUP188/CENPH/ESPL1/…
REACTOME_MITOTIC_PROMETAPHASE	192	0.602697	2.30131	1e-10	1.80566e-09	3422	tags=45%, list=16%, signal=38%	CENPF/NCAPG/NEK2/CCNB2/CDK1/CCNB1/SKA1/SPC25/CENPE/KNL1/RPS27/CENPU/BIRC5/CENPI/WAPL/DSN1/ZWINT/NCAPH/PLK4/AURKB/NUF2/HAUS4/NCAPD2/CDCA8/KNTC1/SMC4/CENPK/KIF18A/KIF2C/BUB1/CDC20/BUB1B/TUBB/YWHAE/XPO1/ERCC6L/MAD2L1/TUBA1B/CENPL/SMC2/CDCA5/NUP37/PDS5A/CKAP5/SGO2/TUBA1C/CEP135/HAUS2/NDC80/CENPS/CENPH/SKA2/ZWILCH/STAG2/CEP152/NUP133/SMC3/SGO1/SMC1A/DYNC1LI1/NUP160/HAUS1/BUB3/AKAP9/DYNLL1/MZT1/SPDL1/C…
REACTOME_MITOTIC_SPINDLE_CHECKPOINT	110	0.651149	2.3637	1e-10	1.80566e-09	3422	tags=49%, list=16%, signal=41%	CENPF/SKA1/SPC25/CENPE/KNL1/RPS27/CENPU/BIRC5/CENPI/DSN1/ZWINT/AURKB/NUF2/CDCA8/KNTC1/CENPK/KIF18A/KIF2C/BUB1/CDC20/BUB1B/XPO1/ERCC6L/MAD2L1/CENPL/NUP37/CDC23/CKAP5/SGO2/NDC80/CENPS/CENPH/SKA2/ZWILCH/NUP133/SGO1/DYNC1LI1/NUP160/ANAPC5/BUB3/DYNLL1/UBE2C/SPDL1/CLASP2/SPC24/PLK1/NUP98/DYNC1H1/ANAPC1/NUP43/PPP2CA/DYNC1I2/NUP107/RANBP2
REACTOME_MRNA_SPLICING	187	0.538045	2.05429	1e-10	1.80566e-09	5245	tags=48%, list=24%, signal=37%	DHX9/HSPA8/LSM2/POLR2D/CPSF3/HNRNPK/POLR2G/SNRPC/RBM5/PPIL1/BCAS2/PPIH/SNRPF/PRPF8/SNRNP40/SNRPG/LSM5/HNRNPL/PRPF40A/POLR2B/NCBP1/CSTF2/HNRNPR/MAGOH/LSM4/SNRPD1/CPSF2/PAPOLA/HNRNPH2/SF3B6/PRPF3/SRSF1/RBM22/HNRNPA3/NCBP2/RBMX/SF3B4/SMNDC1/CSTF3/SNRPA1/SNRPD3/CLP1/SF3B1/POLR2I/SRSF10/SNRPD2/CSTF1/SF3B3/CDC5L/POLR2K/ZRSR2/CCAR1/AQR/CDC40/CPSF7/DDX46/DHX15/CWC15/PHF5A/RBM8A/ZMAT5/NUDT21/DNAJC8/ALYREF…
REACTOME_M_PHASE	342	0.598503	2.37126	1e-10	1.80566e-09	3476	tags=44%, list=16%, signal=37%	CENPF/LMNB1/NCAPG/NEK2/KIF20A/CCNB2/CDK1/CCNB1/SKA1/KIF23/SPC25/CENPE/KNL1/RPS27/CENPU/BIRC5/CENPI/WAPL/DSN1/ZWINT/NCAPH/PLK4/AURKB/NUF2/PSMB4/HAUS4/NCAPD2/CDCA8/KNTC1/SMC4/CENPK/KIF18A/KIF2C/BUB1/CDC20/BUB1B/VRK1/NUP155/TUBB/SUMO1/YWHAE/PSMA4/XPO1/PSMA3/ERCC6L/MAD2L1/TUBA1B/CENPL/PSMB3/SMC2/RPS27A/CDCA5/NUP37/PSMC1/TMPO/PSMD6/NUP205/MASTL/PSMC6/PDS5A/TNPO1/RAN/PSMA6/CDC23/PSMB5/PSMB7/NCAPG2/PTTG…
REACTOME_NONSENSE_MEDIATED_DECAY_NMD	113	0.614943	2.24201	1e-10	1.80566e-09	6158	tags=66%, list=29%, signal=48%	RPL39/RPS21/RPS27/RPL27/RPL29/RPS26/RPL9/RPS3A/RPL35A/RPL30/RPS27A/RPS16/RPL21/RPS18/RPS13/RPS15A/RPL24/NCBP1/RPS7/RPS12/RPS24/RPS29/MAGOH/RPL26/RPL37/RPL37A/RPL11/NCBP2/RPS4X/RPS10/RPL23/UBA52/RPL31/RPL27A/RPL36AL/RPL5/RPS23/RPL12/RPS20/RPL34/RPL22/RPS27L/RPL10/SMG1/RPS11/RBM8A/PPP2CA/RPL6/RPS5/RPL36A/RPL38/RPS14/RPL7/RPLP0/RPL10A/RPL35/RPL14/DCP1A/RPL15/ETF1/RPL32/GSPT1/RPS8/RPL4/UPF2/SMG7/RPS6…
REACTOME_ORC1_REMOVAL_FROM_CHROMATIN	68	0.714516	2.43024	1e-10	1.80566e-09	3476	tags=63%, list=16%, signal=53%	MCM4/MCM6/SKP2/ORC6/PSMB4/ORC1/PSMA4/CCNA2/PSMA3/PSMB3/RPS27A/PSMC1/PSMD6/PSMC6/CDC6/PSMA6/RBX1/PSMB5/CDT1/PSMB7/PSMB6/PSMC2/PSMA5/PSMD11/CDK2/PSMB1/PSMD10/CUL1/PSMD5/PSMB8/UBA52/ORC4/MCM7/PSME3/SEM1/PSMD2/PSME1/PSMA2/PSMD8/PSMB2/PSMC4/PSMD4/PSMD13
REACTOME_PROCESSING_OF_CAPPED_INTRON_CONTAINING_PRE_MRNA	237	0.54346	2.10669	1e-10	1.80566e-09	5594	tags=51%, list=26%, signal=38%	DHX9/HSPA8/LSM2/POLR2D/CPSF3/HNRNPK/POLR2G/NUP155/SNRPC/NUP37/RBM5/PPIL1/BCAS2/GLE1/NUP205/PPIH/SNRPF/PRPF8/SNRNP40/SNRPG/LSM5/HNRNPL/PRPF40A/POLR2B/NCBP1/CSTF2/HNRNPR/METTL14/MAGOH/LSM4/NUP153/SNRPD1/CPSF2/NUP188/PAPOLA/HNRNPH2/SF3B6/PRPF3/SRSF1/EIF4E/RBM22/HNRNPA3/NCBP2/NUP58/RBMX/RAE1/THOC2/NUP133/SF3B4/SMNDC1/CSTF3/NUP160/NUP35/SNRPA1/SNRPD3/CLP1/SF3B1/WTAP/POLR2I/SRSF10/SNRPD2/THOC7/CSTF1/SF…
REACTOME_PROCESSING_OF_DNA_DOUBLE_STRAND_BREAK_ENDS	63	0.720071	2.43315	1e-10	1.80566e-09	3067	tags=59%, list=14%, signal=51%	EXO1/RPA2/BLM/CLSPN/RMI2/BRCA1/TIPIN/RFC5/RMI1/RFC4/SUMO1/UBE2V2/CCNA2/RPS27A/NSD2/RHNO1/BRIP1/RAD17/RPA3/UBE2N/RFC2/CDK2/TOPBP1/BARD1/BRCC3/TIMELESS/UBA52/DNA2/NBN/SUMO2/RNF4/WRN/RBBP8/ATRIP/RAD1/TOP3A/RPA1
REACTOME_REGULATION_OF_EXPRESSION_OF_SLITS_AND_ROBOS	163	0.605142	2.28046	1e-10	1.80566e-09	3503	tags=49%, list=16%, signal=41%	RPL39/RPS21/RPS27/RPL27/RPL29/RPS26/RPL9/RPS3A/PSMB4/LHX4/RPL35A/PSMA4/PSMA3/RPL30/PSMB3/RPS27A/RPS16/PSMC1/PSMD6/RPL21/RPS18/RPS13/PSMC6/RPS15A/PSMA6/RBX1/RPL24/DAG1/PSMB5/PSMB7/NCBP1/RPS7/PSMB6/PSMC2/RPS12/RPS24/RPS29/PSMA5/PSMD11/MAGOH/RPL26/PSMB1/PSMD10/RPL37/RPL37A/RPL11/NCBP2/RPS4X/RPS10/PSMD5/PSMB8/RPL23/UBA52/RPL31/RPL27A/RPL36AL/RPL5/RPS23/PSME3/RPL12/SEM1/PSMD2/RPS20/RPL34/RPL22/RPS27L/…
REACTOME_REGULATION_OF_TP53_ACTIVITY_THROUGH_PHOSPHORYLATION	89	0.62316	2.20257	1e-10	1.80566e-09	4418	tags=56%, list=21%, signal=45%	EXO1/TAF7/RPA2/AURKA/BLM/RMI2/AURKB/BRCA1/RFC5/RMI1/RFC4/CCNA2/RPS27A/RHNO1/BRIP1/RAD17/RPA3/RFC2/CDK2/TOPBP1/TAF9/CDK5R1/BARD1/PRKAA1/TPX2/MAPK14/UBA52/DNA2/NBN/WRN/RBBP8/TAF11/MAPKAPK5/ATRIP/RAD1/TOP3A/TP53INP1/RPA1/RAD9B/TP53/TP53RK/PRKAG1/TBP/SSRP1/CDK5/PRKAB2/CHEK2/PRKAB1/RFC3/CHEK1
REACTOME_RESOLUTION_OF_SISTER_CHROMATID_COHESION	116	0.675563	2.47356	1e-10	1.80566e-09	3422	tags=53%, list=16%, signal=45%	CENPF/CCNB2/CDK1/CCNB1/SKA1/SPC25/CENPE/KNL1/RPS27/CENPU/BIRC5/CENPI/WAPL/DSN1/ZWINT/AURKB/NUF2/CDCA8/KNTC1/CENPK/KIF18A/KIF2C/BUB1/CDC20/BUB1B/XPO1/ERCC6L/MAD2L1/TUBA1B/CENPL/CDCA5/NUP37/PDS5A/CKAP5/SGO2/TUBA1C/NDC80/CENPS/CENPH/SKA2/ZWILCH/STAG2/NUP133/SMC3/SGO1/SMC1A/DYNC1LI1/NUP160/BUB3/DYNLL1/SPDL1/CLASP2/SPC24/PLK1/STAG1/NUP98/DYNC1H1/NUP43/PPP2CA/DYNC1I2/NUP107/RANBP2
REACTOME_RESPIRATORY_ELECTRON_TRANSPORT_ATP_SYNTHESIS_BY_CHEMIOSMOTIC_COUPLING_AND_HEAT_PRODUCTION_BY_UNCOUPLING_PROTEINS	125	0.589359	2.16661	1e-10	1.80566e-09	5146	tags=55%, list=24%, signal=42%	ATP5F1A/ATP5MF/UQCRB/NDUFA4/ATP5MC1/ATP5PF/SLC25A14/TMEM186/UQCRC1/NDUFB2/MT-ATP8/COX7C/COQ10B/ATP5F1B/NDUFB5/NDUFS4/ETFA/NDUFAB1/ATP5F1E/LRPPRC/COX16/COX6B1/NDUFS3/NDUFB4/MT-ND4/MT-ATP6/COX7B/NDUFB8/COX6A1/COX14/COX5A/NDUFAF4/NDUFA12/ATP5F1C/MT-CO1/MT-CO3/ATP5PO/MT-ND3/SDHB/MT-ND5/NDUFA5/UQCRQ/NDUFB9/NDUFB11/NDUFA8/MT-ND2/ATP5PB/NDUFAF6/ATP5PD/MT-CO2/NDUFAF1/MT-CYB/MT-ND1/UQCRC2/NDUFA9/UQCRFS1/N…
REACTOME_RESPONSE_OF_EIF2AK4_GCN2_TO_AMINO_ACID_DEFICIENCY	99	0.61588	2.20118	1e-10	1.80566e-09	5014	tags=63%, list=23%, signal=48%	RPL39/RPS21/RPS27/RPL27/RPL29/RPS26/RPL9/RPS3A/RPL35A/RPL30/RPS27A/RPS16/RPL21/RPS18/RPS13/RPS15A/RPL24/RPS7/TRIB3/RPS12/IMPACT/RPS24/RPS29/RPL26/EIF2S3/RPL37/RPL37A/RPL11/RPS4X/RPS10/EIF2S1/RPL23/UBA52/RPL31/RPL27A/RPL36AL/RPL5/RPS23/RPL12/RPS20/RPL34/RPL22/RPS27L/RPL10/ATF2/RPS11/RPL6/RPS5/RPL36A/RPL38/RPS14/EIF2AK4/RPL7/EIF2S2/RPLP0/RPL10A/RPL35/RPL14/RPL15/RPL32/RPS8/RPL4
REACTOME_RHO_GTPASES_ACTIVATE_FORMINS	130	0.593762	2.19936	1e-10	1.80566e-09	3422	tags=44%, list=16%, signal=37%	CENPF/SKA1/SPC25/CENPE/KNL1/RPS27/CENPU/BIRC5/CENPI/DSN1/DIAPH3/ZWINT/DIAPH1/AURKB/NUF2/CDCA8/KNTC1/CENPK/KIF18A/KIF2C/BUB1/CDC20/BUB1B/XPO1/ERCC6L/MAD2L1/TUBA1B/CENPL/NUP37/RHOA/CKAP5/SGO2/TUBA1C/NDC80/CENPS/CENPH/SKA2/ZWILCH/NUP133/SGO1/DYNC1LI1/NUP160/BUB3/DYNLL1/SPDL1/CLASP2/SPC24/PLK1/ACTG1/SCAI/NUP98/DYNC1H1/NUP43/PPP2CA/DYNC1I2/NUP107/RANBP2
REACTOME_SCF_SKP2_MEDIATED_DEGRADATION_OF_P27_P21	59	0.718679	2.40173	1e-10	1.80566e-09	3476	tags=61%, list=16%, signal=51%	CKS1B/SKP2/PSMB4/CCNE2/PSMA4/CCNA2/PSMA3/PSMB3/RPS27A/PSMC1/PSMD6/PSMC6/PSMA6/PSMB5/PSMB7/PSMB6/PSMC2/PSMA5/PSMD11/CDK2/PSMB1/PSMD10/CUL1/PSMD5/PSMB8/UBA52/PSME3/SEM1/PSMD2/PSME1/PSMA2/PSMD8/PSMB2/PSMC4/PSMD4/PSMD13
REACTOME_SELENOAMINO_ACID_METABOLISM	105	0.606169	2.17796	1e-10	1.80566e-09	5978	tags=64%, list=28%, signal=46%	RPL39/RPS21/RPS27/RPL27/RPL29/RPS26/RPL9/EEF1E1/RPS3A/RPL35A/RPL30/RPS27A/RPS16/RPL21/RPS18/RPS13/RPS15A/RPL24/RPS7/RPS12/RPS24/RPS29/RPL26/RPL37/RPL37A/RPL11/RPS4X/RPS10/RPL23/UBA52/RPL31/SEPSECS/RPL27A/RPL36AL/RPL5/RPS23/RPL12/RPS20/RPL34/RPL22/RPS27L/RPL10/RPS11/RPL6/RPS5/RPL36A/PAPSS1/RPL38/RPS14/RPL7/RPLP0/RPL10A/RPL35/RPL14/RPL15/RPL32/RPS8/RPL4/PSTK/RPS6/RPL7A/RPL13A/AHCY/HNMT/RPSA/RPL28/R…
REACTOME_SEPARATION_OF_SISTER_CHROMATIDS	179	0.664199	2.52624	1e-10	1.80566e-09	3476	tags=53%, list=16%, signal=45%	CENPF/SKA1/SPC25/CENPE/KNL1/RPS27/CENPU/BIRC5/CENPI/WAPL/DSN1/ZWINT/AURKB/NUF2/PSMB4/CDCA8/KNTC1/CENPK/KIF18A/KIF2C/BUB1/CDC20/BUB1B/PSMA4/XPO1/PSMA3/ERCC6L/MAD2L1/TUBA1B/CENPL/PSMB3/RPS27A/CDCA5/NUP37/PSMC1/PSMD6/PSMC6/PDS5A/PSMA6/CDC23/PSMB5/PSMB7/PTTG1/CKAP5/SGO2/TUBA1C/PSMB6/PSMC2/PSMA5/PSMD11/NDC80/PSMB1/CENPS/CENPH/ESPL1/PSMD10/SKA2/ZWILCH/STAG2/NUP133/SMC3/SGO1/SMC1A/DYNC1LI1/PSMD5/NUP160/…
REACTOME_SIGNALING_BY_ROBO_RECEPTORS	207	0.538325	2.06271	1e-10	1.80566e-09	5014	tags=50%, list=23%, signal=39%	RPL39/RPS21/RPS27/RPL27/RPL29/RPS26/RPL9/RPS3A/PSMB4/LHX4/RPL35A/PSMA4/PSMA3/RPL30/PSMB3/RPS27A/RPS16/PSMC1/PSMD6/RPL21/RPS18/RPS13/RHOA/PSMC6/RPS15A/PSMA6/RBX1/RPL24/DAG1/PSMB5/PSMB7/NCBP1/RPS7/PSMB6/PSMC2/RPS12/RPS24/RPS29/PSMA5/PSMD11/MAGOH/RPL26/PSMB1/PSMD10/PAK2/RPL37/RPL37A/RPL11/NCBP2/PRKAR2A/RPS4X/RPS10/CAP1/PSMD5/PSMB8/RPL23/UBA52/RPL31/PPP3CB/CLASP2/RPL27A/RPL36AL/RPL5/RPS23/PSME3/RPL12…
REACTOME_SRP_DEPENDENT_COTRANSLATIONAL_PROTEIN_TARGETING_TO_MEMBRANE	110	0.640363	2.32454	1e-10	1.80566e-09	5547	tags=70%, list=26%, signal=52%	RPL39/RPS21/RPS27/RPL27/RPL29/RPS26/RPL9/RPS3A/SSR2/RPL35A/SSR4/RPL30/RPS27A/RPS16/RPL21/RPS18/RPS13/RPS15A/RPL24/RPS7/RPS12/RPS24/RPS29/SRP9/RPL26/SEC61B/SRP54/RPL37/RPL37A/SPCS2/RPL11/RPS4X/SRP14/RPS10/RPL23/UBA52/RPL31/RPN2/RPL27A/RPL36AL/SPCS1/RPL5/RPS23/TRAM1/RPL12/RPS20/RPL34/RPL22/RPS27L/DDOST/RPL10/SSR1/SRP72/RPS11/RPL6/RPS5/SSR3/RPL36A/RPL38/RPS14/RPL7/RPLP0/RPL10A/RPL35/RPL14/RPL15/SEC1…
REACTOME_SWITCHING_OF_ORIGINS_TO_A_POST_REPLICATIVE_STATE	88	0.66976	2.3618	1e-10	1.80566e-09	3476	tags=55%, list=16%, signal=46%	MCM4/MCM6/SKP2/ORC6/PSMB4/ORC1/CCNE2/PSMA4/CCNA2/PSMA3/PSMB3/RPS27A/PSMC1/PSMD6/PSMC6/CDC6/PSMA6/RBX1/CDC23/PSMB5/CDT1/PSMB7/PSMB6/PSMC2/PSMA5/PSMD11/CDK2/PSMB1/PSMD10/CUL1/PSMD5/ANAPC5/PSMB8/UBA52/ORC4/UBE2C/MCM7/PSME3/SEM1/PSMD2/PSME1/PSMA2/ANAPC1/PSMD8/PSMB2/PSMC4/PSMD4/PSMD13
REACTOME_SYNTHESIS_OF_DNA	117	0.674076	2.47585	1e-10	1.80566e-09	3476	tags=56%, list=16%, signal=48%	MCM4/RPA2/MCM6/SKP2/ORC6/POLE2/PSMB4/PCNA/RFC5/RFC4/ORC1/CCNE2/PRIM1/PSMA4/CCNA2/PSMA3/PSMB3/RPS27A/PSMC1/PSMD6/PSMC6/CDC6/GINS2/PSMA6/RBX1/CDC23/PSMB5/CDT1/PSMB7/RPA3/PSMB6/POLE3/PSMC2/PSMA5/RFC2/PRIM2/PSMD11/CDK2/PSMB1/PSMD10/CUL1/POLA1/CDC45/PSMD5/ANAPC5/GINS1/PSMB8/RFC1/UBA52/ORC4/UBE2C/DNA2/MCM7/PSME3/SEM1/PSMD2/PSME1/POLA2/PSMA2/ANAPC1/PSMD8/RPA1/PSMB2/PSMC4/PSMD4/PSMD13
REACTOME_S_PHASE	159	0.660566	2.4891	1e-10	1.80566e-09	3340	tags=51%, list=16%, signal=43%	ESCO2/MCM4/CKS1B/RPA2/MCM6/WAPL/CDC25A/SKP2/ORC6/POLE2/PSMB4/PCNA/RFC5/RFC4/ORC1/CCNE2/PRIM1/PSMA4/RBBP4/CCNA2/PSMA3/PSMB3/RPS27A/CDCA5/PSMC1/PSMD6/CDK7/PSMC6/PDS5A/CDC6/GINS2/PSMA6/RBX1/CDC23/PSMB5/CDT1/PSMB7/RPA3/PSMB6/POLE3/PSMC2/PSMA5/RFC2/PRIM2/PSMD11/CDK2/PSMB1/PSMD10/CUL1/POLA1/CDC45/STAG2/TFDP1/MNAT1/SMC3/SMC1A/PSMD5/ANAPC5/GINS1/PSMB8/RFC1/UBA52/ORC4/UBE2C/DNA2/MCM7/PSME3/SEM1/PSMD2/STAG…
REACTOME_THE_CITRIC_ACID_TCA_CYCLE_AND_RESPIRATORY_ELECTRON_TRANSPORT	171	0.549662	2.07986	1e-10	1.80566e-09	5146	tags=50%, list=24%, signal=39%	ATP5F1A/ATP5MF/SUCLG2/UQCRB/NDUFA4/ATP5MC1/ATP5PF/SLC25A14/TMEM186/UQCRC1/NDUFB2/MT-ATP8/IDH2/COX7C/COQ10B/ATP5F1B/NDUFB5/NDUFS4/FH/ETFA/NDUFAB1/ATP5F1E/LRPPRC/LDHA/COX16/COX6B1/PDHB/NDUFS3/NNT/NDUFB4/GLO1/MT-ND4/MT-ATP6/CS/COX7B/NDUFB8/COX6A1/COX14/DLST/COX5A/NDUFAF4/NDUFA12/ATP5F1C/MT-CO1/MT-CO3/ATP5PO/MT-ND3/LDHB/DLD/SDHB/MT-ND5/NDUFA5/UQCRQ/NDUFB9/NDUFB11/PDK3/NDUFA8/MT-ND2/VDAC1/ATP5PB/NDUFA…
REACTOME_THE_ROLE_OF_GTSE1_IN_G2_M_PROGRESSION_AFTER_G2_CHECKPOINT	68	0.690472	2.34846	1e-10	1.80566e-09	3477	tags=57%, list=16%, signal=48%	CCNB2/CDK1/CCNB1/GTSE1/PSMB4/PSMA4/PSMA3/TUBA1B/PSMB3/RPS27A/PSMC1/PSMD6/PSMC6/PSMA6/PSMB5/PSMB7/TUBA1C/PSMB6/PSMC2/PSMA5/PSMD11/PSMB1/PSMD10/PSMD5/PSMB8/UBA52/PLK1/PSME3/SEM1/PSMD2/PSME1/HSP90AA1/PSMA2/PSMD8/PSMB2/PSMC4/PSMD4/PSMD13/TP53
REACTOME_TRANSCRIPTIONAL_REGULATION_BY_TP53	357	0.472949	1.87798	1e-10	1.80566e-09	4494	tags=36%, list=21%, signal=29%	E2F7/EXO1/TAF7/CDK1/CCNB1/RPA2/PRDX1/AURKA/BLM/CASP2/BIRC5/SMYD2/RMI2/FANCI/AURKB/POLR2D/BRCA1/PCNA/CHM/RFC5/RMI1/RFC4/NDUFA4/CCNE2/POLR2G/YWHAB/YWHAE/RBBP4/CCNA2/RPS27A/CNOT1/FANCD2/CDC25C/CDK7/MSH2/COX7C/RHNO1/BRIP1/RAD17/POLR2B/RPA3/LAMTOR2/MLH1/TP73/RFC2/TXN/CDK2/TOPBP1/LRPPRC/TAF9/COX16/COX6B1/CDK5R1/CNOT7/BARD1/PRKAA1/RABGGTB/BCL2L14/TFDP1/MNAT1/TNFRSF10A/COX7B/COX6A1/COX14/TPX2/MAPK14/UBA5…
REACTOME_TRANSLATION	272	0.558741	2.18431	1e-10	1.80566e-09	6367	tags=62%, list=30%, signal=45%	RPL39/RPS21/RPS27/RPL27/RPL29/MRPS36/RPS26/RPL9/EEF1E1/N6AMT1/RPS3A/GFM2/SSR2/MRPS33/IARS2/MRPS7/RPL35A/SSR4/RPL30/RPS27A/MRPL33/FARSB/MRPL47/RPS16/MRPL9/RPL21/MARS2/RPS18/RPS13/MRPL57/RPS15A/RPL24/DARS2/RPS7/RPS12/RPS24/RPS29/EEF1B2/SRP9/RPL26/SEC61B/SRP54/EIF2S3/MRPL22/RPL37/MRPL15/RPL37A/SPCS2/RPL11/MRPL53/EIF4E/RPS4X/MRPL51/SRP14/RPS10/MRPS9/EIF2S1/APEH/RPL23/UBA52/MTIF2/MRPS23/MRPS16/RPL31/R…
REACTOME_DEFECTIVE_CFTR_CAUSES_CYSTIC_FIBROSIS	59	0.687245	2.29669	2.00815e-10	3.55888e-09	3476	tags=59%, list=16%, signal=50%	PSMB4/PSMA4/PSMA3/PSMB3/RPS27A/PSMC1/PSMD6/PSMC6/PSMA6/PSMB5/PSMB7/PSMB6/RNF5/PSMC2/PSMA5/PSMD11/PSMB1/PSMD10/ERLEC1/ERLIN1/PSMD5/PSMB8/UBA52/ERLIN2/PSME3/SEM1/PSMD2/PSME1/SEL1L/PSMA2/PSMD8/PSMB2/PSMC4/PSMD4/PSMD13
REACTOME_G1_S_DNA_DAMAGE_CHECKPOINTS	65	0.670869	2.27562	2.09094e-10	3.63824e-09	3477	tags=55%, list=16%, signal=47%	CDC25A/PSMB4/CCNE2/PSMA4/CCNA2/PSMA3/PSMB3/RPS27A/PSMC1/PSMD6/PSMC6/PSMA6/PSMB5/PSMB7/PSMB6/PSMC2/PSMA5/PSMD11/CDK2/PSMB1/PSMD10/COP1/PSMD5/PSMB8/UBA52/PSME3/SEM1/PSMD2/PSME1/PSMA2/PSMD8/PSMB2/PSMC4/PSMD4/PSMD13/TP53
REACTOME_DECTIN_1_MEDIATED_NONCANONICAL_NF_KB_SIGNALING	60	0.681743	2.28874	3.30955e-10	5.65578e-09	3476	tags=55%, list=16%, signal=46%	PSMB4/UBA3/PSMA4/PSMA3/PSMB3/RPS27A/PSMC1/PSMD6/CHUK/PSMC6/PSMA6/PSMB5/PSMB7/PSMB6/PSMC2/PSMA5/PSMD11/PSMB1/PSMD10/CUL1/PSMD5/PSMB8/UBA52/PSME3/SEM1/PSMD2/PSME1/PSMA2/PSMD8/PSMB2/PSMC4/PSMD4/PSMD13
REACTOME_CHROMOSOME_MAINTENANCE	90	0.625115	2.20871	3.4475e-10	5.78817e-09	4369	tags=53%, list=20%, signal=43%	RPA2/KNL1/BLM/CENPU/CENPI/POLR2D/OIP5/HJURP/PCNA/RFC5/RFC4/CENPK/POLR2G/PRIM1/RBBP4/CCNA2/CENPL/PPP6C/SMARCA5/POLR2B/RPA3/NHP2/RFC2/PRIM2/CDK2/CENPS/CENPH/POLA1/NOP10/RFC1/POLR2I/DNA2/CENPW/WRN/TINF2/POLR2K/POLA2/RPA1/SHQ1/MIS18BP1/MIS18A/POLD3/DSCC1/POLR2A/CENPA/RUVBL1/CENPQ/RFC3
REACTOME_CDT1_ASSOCIATION_WITH_THE_CDC6_ORC_ORIGIN_COMPLEX	57	0.695843	2.30978	3.73166e-10	6.15724e-09	4015	tags=65%, list=19%, signal=53%	ORC6/PSMB4/ORC1/PSMA4/PSMA3/PSMB3/RPS27A/PSMC1/PSMD6/PSMC6/CDC6/PSMA6/PSMB5/CDT1/PSMB7/PSMB6/PSMC2/PSMA5/PSMD11/PSMB1/PSMD10/PSMD5/PSMB8/UBA52/ORC4/PSME3/SEM1/PSMD2/PSME1/PSMA2/PSMD8/PSMB2/PSMC4/PSMD4/PSMD13/ORC5/GMNN
REACTOME_RRNA_PROCESSING	201	0.505167	1.92752	5.0545e-10	8.19857e-09	5095	tags=46%, list=24%, signal=35%	RPL39/RPS21/RPS27/RPL27/RPL29/RPS26/RPL9/RPS3A/C1D/RPL35A/RPL30/RPS27A/EXOSC8/RPS16/RPL21/RPS18/UTP15/RPS13/RPS15A/DDX21/RPL24/RPS7/NHP2/UTP25/RPS12/RPS24/RPS29/RPL26/UTP6/RPL37/RPL37A/RPL11/RPS4X/NOP10/GNL3/RPS10/NIP7/EXOSC3/EXOSC1/RPL23/UBA52/RPL31/WDR12/EXOSC9/TEX10/RPL27A/RPL36AL/XRN2/RPL5/RPS23/RPL12/HEATR1/RPS20/RPL34/EXOSC10/UTP11/RPL22/RPS27L/RPL10/RPS11/WDR3/MRM2/MTREX/RPL6/RPS5/EMG1/RPL…
REACTOME_HOMOLOGOUS_DNA_PAIRING_AND_STRAND_EXCHANGE	42	0.727961	2.30174	7.50439e-10	1.17733e-08	3420	tags=67%, list=16%, signal=56%	EXO1/RAD51AP1/RPA2/BLM/RMI2/BRCA1/BRCA2/RFC5/RMI1/RFC4/XRCC2/RHNO1/BRIP1/RAD17/RPA3/RFC2/TOPBP1/BARD1/DNA2/NBN/RAD51C/WRN/RBBP8/ATRIP/RAD1/TOP3A/RPA1/RAD9B
REACTOME_AUF1_HNRNP_D0_BINDS_AND_DESTABILIZES_MRNA	53	0.684283	2.24391	1.17542e-09	1.78551e-08	3476	tags=58%, list=16%, signal=49%	HSPA8/PSMB4/PSMA4/PSMA3/PSMB3/RPS27A/PSMC1/PSMD6/PSMC6/PSMA6/PSMB5/PSMB7/PSMB6/PSMC2/PSMA5/PSMD11/PSMB1/PSMD10/PSMD5/PSMB8/UBA52/PSME3/SEM1/PSMD2/PSME1/PSMA2/PSMD8/PSMB2/PSMC4/PSMD4/PSMD13
REACTOME_CROSS_PRESENTATION_OF_SOLUBLE_EXOGENOUS_ANTIGENS_ENDOSOMES	48	0.69857	2.24232	1.36345e-09	2.00742e-08	3476	tags=60%, list=16%, signal=51%	PSMB4/PSMA4/PSMA3/PSMB3/FCGR1A/PSMC1/PSMD6/PSMC6/PSMA6/PSMB5/PSMB7/PSMB6/PSMC2/PSMA5/PSMD11/PSMB1/PSMD10/PSMD5/PSMB8/PSME3/SEM1/PSMD2/PSME1/PSMA2/PSMD8/PSMB2/PSMC4/PSMD4/PSMD13
REACTOME_STABILIZATION_OF_P53	55	0.678682	2.24546	1.89189e-09	2.74323e-08	3477	tags=58%, list=16%, signal=49%	PSMB4/PSMA4/PSMA3/PSMB3/RPS27A/PSMC1/PSMD6/PSMC6/PSMA6/PSMB5/PSMB7/PSMB6/PSMC2/PSMA5/PSMD11/PSMB1/PSMD10/COP1/PSMD5/PSMB8/UBA52/PSME3/SEM1/PSMD2/PSME1/PSMA2/PSMD8/PSMB2/PSMC4/PSMD4/PSMD13/TP53
REACTOME_REGULATION_OF_MRNA_STABILITY_BY_PROTEINS_THAT_BIND_AU_RICH_ELEMENTS	85	0.611673	2.14452	2.07554e-09	2.96462e-08	3476	tags=49%, list=16%, signal=42%	HSPA8/PSMB4/YWHAB/PSMA4/XPO1/PSMA3/PSMB3/RPS27A/EXOSC8/PSMC1/PSMD6/PARN/PSMC6/TNPO1/PSMA6/PSMB5/PSMB7/DCP2/PSMB6/PSMC2/PSMA5/PSMD11/PSMB1/PSMD10/EXOSC3/PSMD5/PSMB8/EXOSC1/MAPK14/UBA52/EXOSC9/PSME3/SEM1/PSMD2/XRN1/PSME1/PSMA2/PSMD8/PSMB2/PSMC4/PSMD4/PSMD13
REACTOME_METABOLISM_OF_AMINO_ACIDS_AND_DERIVATIVES	326	0.448957	1.77045	2.44535e-09	3.44147e-08	5744	tags=43%, list=27%, signal=32%	TDO2/RPL39/RPS21/RPS27/RPL27/RPL29/RPS26/RPL9/PSPH/EEF1E1/RPS3A/PSMB4/RPL35A/PSMA4/PSMA3/RPL30/PSMB3/RPS27A/RPS16/PSMC1/SLC25A15/PSMD6/RPL21/DDO/RPS18/RPS13/PSMC6/RPS15A/PSMA6/SLC44A1/RPL24/PSMB5/PSMB7/RPS7/PSMB6/PSMC2/RPS12/RPS24/RPS29/PSMA5/NDUFAB1/BCKDHA/PSMD11/RPL26/PSMB1/AGMAT/PDHB/PSMD10/RPL37/RPL37A/RPL11/PSAT1/RPS4X/RPS10/PSMD5/PSMB8/AMD1/RPL23/UBA52/DLST/IDO1/SHMT1/RPL31/SEPSECS/RPL27A/S…
REACTOME_DEGRADATION_OF_GLI1_BY_THE_PROTEASOME	57	0.679061	2.25407	2.54176e-09	3.52532e-08	3476	tags=58%, list=16%, signal=49%	PSMB4/PSMA4/PSMA3/PSMB3/RPS27A/PSMC1/PSMD6/PSMC6/PSMA6/RBX1/PSMB5/PSMB7/PSMB6/PSMC2/PSMA5/PSMD11/PSMB1/PSMD10/CUL1/PSMD5/PSMB8/UBA52/ITCH/PSME3/SEM1/PSMD2/PSME1/PSMA2/PSMD8/PSMB2/PSMC4/PSMD4/PSMD13
REACTOME_ABC_TRANSPORTER_DISORDERS	73	0.633365	2.15816	2.68397e-09	3.66937e-08	3476	tags=51%, list=16%, signal=43%	PSMB4/PSMA4/PSMA3/PSMB3/RPS27A/PSMC1/PSMD6/PSMC6/PSMA6/PSMB5/PSMB7/PSMB6/RNF5/PSMC2/PSMA5/PSMD11/PSMB1/PSMD10/ERLEC1/ERLIN1/PSMD5/PSMB8/UBA52/ERLIN2/PSME3/SEM1/PSMD2/PSME1/SEL1L/PSMA2/LMBRD1/PSMD8/PSMB2/PSMC4/PSMD4/ABCA12/PSMD13
REACTOME_ANTIGEN_PROCESSING_CROSS_PRESENTATION	101	0.58592	2.09917	3.13223e-09	4.2219e-08	6306	tags=61%, list=29%, signal=44%	PSMB4/PSMA4/PSMA3/CTSV/PSMB3/RPS27A/FCGR1A/PSMC1/PSMD6/CHUK/PSMC6/PSMA6/PSMB5/PSMB7/MYD88/PSMB6/PSMC2/PSMA5/VAMP3/PSMD11/VAMP8/PSMB1/SEC61B/SNAP23/PSMD10/PSMD5/PDIA3/B2M/PSMB8/UBA52/HMGB1/PSME3/SEM1/PSMD2/PSME1/LNPEP/PSMA2/PSMD8/IKBKG/TLR2/PSMB2/PSMC4/PSMD4/HLA-G/PSMD13/CTSS/HLA-C/S100A9/TAP1/PSMD14/TAP2/SEC61G/PSME2/SEC22B/PSMA7/FCGR1B/UBC/LY96/SEC61A1/HLA-A/S100A8/PSMB9
REACTOME_ASYMMETRIC_LOCALIZATION_OF_PCP_PROTEINS	62	0.648628	2.18834	3.24436e-09	4.3123e-08	3476	tags=50%, list=16%, signal=42%	PSMB4/PSMA4/PSMA3/PSMB3/RPS27A/PSMC1/PSMD6/PSMC6/PSMA6/PSMB5/PSMB7/PSMB6/PSMC2/PSMA5/PSMD11/PSMB1/PSMD10/FZD4/PSMD5/PSMB8/UBA52/PSME3/SEM1/PSMD2/PSME1/PSMA2/PSMD8/PSMB2/PSMC4/PSMD4/PSMD13
REACTOME_METABOLISM_OF_POLYAMINES	57	0.676733	2.24634	3.31444e-09	4.3451e-08	3476	tags=54%, list=16%, signal=46%	PSMB4/PSMA4/PSMA3/PSMB3/PSMC1/PSMD6/PSMC6/PSMA6/PSMB5/PSMB7/PSMB6/PSMC2/PSMA5/PSMD11/PSMB1/AGMAT/PSMD10/PSMD5/PSMB8/AMD1/PSME3/SEM1/PSMD2/PSME1/PSMA2/PSMD8/PSMB2/PSMC4/AZIN1/PSMD4/PSMD13
REACTOME_REGULATION_OF_PTEN_STABILITY_AND_ACTIVITY	67	0.634973	2.15676	3.5629e-09	4.6077e-08	3476	tags=49%, list=16%, signal=41%	PSMB4/PSMA4/PSMA3/PSMB3/RPS27A/PSMC1/PSMD6/PSMC6/PSMA6/PSMB5/PSMB7/PSMB6/PSMC2/PSMA5/PSMD11/PSMB1/PSMD10/PSMD5/PSMB8/UBA52/MKRN1/PSME3/SEM1/PSMD2/PSME1/PSMA2/PSMD8/TRIM27/PSMB2/USP13/PSMC4/PSMD4/PSMD13
REACTOME_ABC_FAMILY_PROTEINS_MEDIATED_TRANSPORT	97	0.590998	2.10305	3.89517e-09	4.97024e-08	3476	tags=42%, list=16%, signal=36%	PSMB4/PSMA4/PSMA3/PSMB3/RPS27A/PSMC1/PSMD6/PSMC6/PSMA6/PSMB5/PSMB7/PSMB6/RNF5/PSMC2/PSMA5/PSMD11/PSMB1/EIF2S3/PSMD10/ERLEC1/PEX19/ERLIN1/EIF2S1/PSMD5/PSMB8/UBA52/ERLIN2/PSME3/PEX3/SEM1/PSMD2/PSME1/ABCB7/SEL1L/PSMA2/PSMD8/PSMB2/PSMC4/PSMD4/ABCA12/PSMD13
REACTOME_DEGRADATION_OF_DVL	55	0.672483	2.22495	4.20953e-09	5.30069e-08	3476	tags=58%, list=16%, signal=49%	PSMB4/PSMA4/PSMA3/PSMB3/RPS27A/PSMC1/PSMD6/PSMC6/PSMA6/RBX1/PSMB5/PSMB7/PSMB6/PSMC2/PSMA5/PSMD11/PSMB1/PSMD10/PSMD5/PSMB8/UBA52/KLHL12/PSME3/SEM1/PSMD2/PSME1/PSMA2/PSMD8/PSMB2/PSMC4/PSMD4/PSMD13
REACTOME_NEGATIVE_REGULATION_OF_NOTCH4_SIGNALING	54	0.686455	2.25943	5.44942e-09	6.68602e-08	3476	tags=59%, list=16%, signal=50%	PSMB4/PSMA4/PSMA3/PSMB3/RPS27A/PSMC1/PSMD6/PSMC6/PSMA6/RBX1/PSMB5/PSMB7/PSMB6/PSMC2/PSMA5/PSMD11/PSMB1/PSMD10/CUL1/PSMD5/PSMB8/UBA52/PSME3/SEM1/PSMD2/PSME1/PSMA2/PSMD8/PSMB2/PSMC4/PSMD4/PSMD13
REACTOME_REGULATION_OF_TP53_ACTIVITY	155	0.519656	1.95132	9.30722e-09	1.10483e-07	4494	tags=41%, list=21%, signal=33%	EXO1/TAF7/CDK1/RPA2/AURKA/BLM/SMYD2/RMI2/AURKB/BRCA1/RFC5/RMI1/RFC4/RBBP4/CCNA2/RPS27A/RHNO1/BRIP1/RAD17/RPA3/TP73/RFC2/CDK2/TOPBP1/TAF9/CDK5R1/BARD1/PRKAA1/TPX2/MAPK14/UBA52/HDAC2/DNA2/NBN/WRN/RBBP8/TAF11/MAPKAPK5/ATRIP/RAD1/TOP3A/MTOR/TP53INP1/RPA1/PPP2CA/MAP2K6/RAD9B/TP53/TP53RK/PRKAG1/TP53BP2/USP7/TBP/SSRP1/CDK5/RICTOR/PPP2R5C/SETD9/PRKAB2/CHEK2/PRKAB1/RFC3/CHEK1/MEAF6
REACTOME_NUCLEAR_ENVELOPE_NE_REASSEMBLY	67	0.626804	2.12902	9.35126e-09	1.10483e-07	3588	tags=45%, list=17%, signal=37%	LMNB1/CCNB2/CDK1/CCNB1/VRK1/NUP155/SUMO1/TUBA1B/NUP37/TMPO/NUP205/TNPO1/RAN/TUBA1C/NUP188/LBR/NUP58/NUP133/NUP160/NUP35/KPNB1/NDC1/RCC1/NUP98/CHMP2B/NUP43/PPP2CA/CHMP4C/NUP107/CHMP3
REACTOME_RHO_GTPASE_EFFECTORS	249	0.46742	1.81791	1.04886e-08	1.22409e-07	4707	tags=37%, list=22%, signal=29%	CENPF/SKA1/SPC25/CENPE/KNL1/RPS27/CENPU/BIRC5/IQGAP3/CENPI/DSN1/DIAPH3/ZWINT/DIAPH1/AURKB/NUF2/CDCA8/KNTC1/CENPK/KIF18A/KIF2C/BUB1/CDC20/YWHAB/BUB1B/YWHAE/XPO1/IQGAP1/ERCC6L/MAD2L1/TUBA1B/CENPL/NUP37/CDC25C/CIT/RHOA/CKAP5/SGO2/TUBA1C/KIF14/BRK1/NDC80/CENPS/CENPH/ACTR2/PAK2/ARPC3/SKA2/MYL12B/ZWILCH/NUP133/SGO1/DYNC1LI1/NUP160/BUB3/MAPK14/DYNLL1/PRC1/SPDL1/CLASP2/SPC24/PLK1/ACTG1/KTN1/SCAI/NUP98/DY…
REACTOME_REGULATION_OF_HMOX1_EXPRESSION_AND_ACTIVITY	63	0.654063	2.21011	1.62016e-08	1.84582e-07	3476	tags=52%, list=16%, signal=44%	SKP2/PSMB4/PSMA4/PSMA3/PSMB3/RPS27A/PSMC1/PSMD6/PSMC6/PSMA6/RBX1/PSMB5/PSMB7/PSMB6/PSMC2/PSMA5/PSMD11/PSMB1/PSMD10/CUL1/PSMD5/PSMB8/UBA52/PSME3/SEM1/PSMD2/PSME1/PSMA2/PSMD8/PSMB2/PSMC4/PSMD4/PSMD13
REACTOME_RESPIRATORY_ELECTRON_TRANSPORT	103	0.570262	2.04857	1.67009e-08	1.88032e-07	6145	tags=58%, list=29%, signal=42%	UQCRB/NDUFA4/TMEM186/UQCRC1/NDUFB2/COX7C/COQ10B/NDUFB5/NDUFS4/ETFA/NDUFAB1/LRPPRC/COX16/COX6B1/NDUFS3/NDUFB4/MT-ND4/COX7B/NDUFB8/COX6A1/COX14/COX5A/NDUFAF4/NDUFA12/MT-CO1/MT-CO3/MT-ND3/SDHB/MT-ND5/NDUFA5/UQCRQ/NDUFB9/NDUFB11/NDUFA8/MT-ND2/NDUFAF6/MT-CO2/NDUFAF1/MT-CYB/MT-ND1/UQCRC2/NDUFA9/UQCRFS1/NDUFA2/NDUFA1/NDUFC2/UQCR10/COX7A2L/ETFDH/COX8A/NDUFB3/NDUFA6/SURF1/TIMMDC1/COA1/NDUFS5/COX6C/COX20/N…
REACTOME_ACTIVATION_OF_THE_PRE_REPLICATIVE_COMPLEX	33	0.739869	2.22421	1.75353e-08	1.95131e-07	3067	tags=67%, list=14%, signal=57%	MCM4/RPA2/MCM6/MCM10/ORC6/POLE2/DBF4/ORC1/PRIM1/CDC7/CDC6/CDT1/RPA3/POLE3/PRIM2/CDK2/POLA1/CDC45/ORC4/MCM7/POLA2/RPA1
REACTOME_SUMOYLATION_OF_DNA_REPLICATION_PROTEINS	45	0.707199	2.24455	2.07681e-08	2.2845e-07	4191	tags=62%, list=19%, signal=50%	TOP2A/AURKA/BIRC5/AURKB/PCNA/CDCA8/NUP155/SUMO1/NUP37/NUP205/TOP2B/NUP153/NUP188/NUP58/RAE1/NUP133/NUP160/NUP35/NDC1/SUMO2/NUP98/NUP43/NUP107/RANBP2/SUMO3/PIAS3/TOP1/TPR
REACTOME_REGULATION_OF_RUNX3_EXPRESSION_AND_ACTIVITY	55	0.658055	2.17722	2.16274e-08	2.35198e-07	3476	tags=55%, list=16%, signal=46%	PSMB4/PSMA4/PSMA3/PSMB3/RPS27A/PSMC1/PSMD6/PSMC6/PSMA6/PSMB5/PSMB7/PSMB6/PSMC2/PSMA5/PSMD11/PSMB1/PSMD10/PSMD5/PSMB8/UBA52/PSME3/SEM1/PSMD2/PSME1/PSMA2/PSMD8/PSMB2/PSMC4/PSMD4/PSMD13
REACTOME_HDR_THROUGH_SINGLE_STRAND_ANNEALING_SSA	37	0.730977	2.25167	2.65686e-08	2.85687e-07	3420	tags=68%, list=16%, signal=57%	EXO1/RPA2/BLM/RMI2/BRCA1/RFC5/RMI1/RFC4/RHNO1/BRIP1/RAD17/RPA3/RFC2/TOPBP1/BARD1/ERCC4/DNA2/NBN/WRN/RBBP8/ATRIP/RAD1/TOP3A/RPA1/RAD9B
REACTOME_REGULATION_OF_RUNX2_EXPRESSION_AND_ACTIVITY	70	0.625852	2.12704	3.22774e-08	3.42878e-07	3476	tags=49%, list=16%, signal=41%	SKP2/PSMB4/PSMA4/PSMA3/PSMB3/RPS27A/PSMC1/PSMD6/PSMC6/PSMA6/RBX1/PSMB5/PSMB7/PSMB6/PSMC2/PSMA5/PSMD11/PSMB1/STAT1/PSMD10/CUL1/PSMD5/PSMB8/UBA52/PSME3/SEM1/PSMD2/PSME1/PSMA2/PSMD8/PSMB2/PSMC4/PSMD4/PSMD13
REACTOME_RUNX1_REGULATES_TRANSCRIPTION_OF_GENES_INVOLVED_IN_DIFFERENTIATION_OF_HSCS	66	0.628343	2.12942	3.26038e-08	3.42878e-07	3476	tags=52%, list=16%, signal=43%	PSMB4/PSMA4/PSMA3/PSMB3/RPS27A/PSMC1/PSMD6/CDK7/PSMC6/PSMA6/PSMB5/PSMB7/PSMB6/PSMC2/PSMA5/TP73/PSMD11/PSMB1/PSMD10/MNAT1/PSMD5/PSMB8/UBA52/ITCH/PSME3/SEM1/PSMD2/PSME1/PSMA2/PSMD8/PSMB2/PSMC4/PSMD4/PSMD13
REACTOME_NUCLEOTIDE_EXCISION_REPAIR	110	0.547398	1.98708	3.41937e-08	3.55689e-07	4986	tags=51%, list=23%, signal=39%	RPA2/POLR2D/POLE2/COPS3/PCNA/RFC5/RFC4/POLR2G/ACTL6A/SUMO1/UBE2V2/RPS27A/CHD1L/CDK7/RBX1/PARP1/POLR2B/RPA3/POLE3/UBE2N/RFC2/INO80C/ACTR8/MNAT1/COPS5/RFC1/COPS4/UBA52/POLR2I/ERCC4/USP45/SUMO2/POLR2K/AQR/HMGN1/TCEA1/DDB1/COPS2/CUL4B/RPA1/CUL4A/POLK/SUMO3/XRCC1/POLD3/USP7/COPS6/PIAS3/POLR2A/RUVBL1/RFC3/ERCC8/RNF111/POLR2C/INO80/GTF2H5
REACTOME_ASPARAGINE_N_LINKED_GLYCOSYLATION	277	0.452326	1.76867	4.53084e-08	4.66238e-07	5974	tags=44%, list=28%, signal=32%	ARF4/ALG10/COPG2/MANEA/MIA2/NGLY1/GLB1/SLC17A5/UGGT1/KDELR2/COPZ1/TUBA1B/RPS27A/ALG5/MGAT4A/PSMC1/SEC24A/PPP6C/RFT1/B4GALT5/CNIH1/TUBA1C/RNF5/TMED10/PMM2/DPM3/NSF/ALG6/SEC23IP/SEC24C/TMED2/COPA/MAN1A2/GNPNAT1/GANAB/TMED7/CAPZA2/ALG8/STX17/EDEM1/DYNC1LI1/TRAPPC2/PDIA3/TRIM13/LMAN1/DYNLL1/UBA52/B4GALT1/COG2/RPN2/NANP/EDEM3/MCFD2/COPB1/ARF3/CAPZA1/MIA3/CTSC/DAD1/DDOST/SEL1L/ARF5/DYNC1H1/ST3GAL5/DCTN…
REACTOME_ACTIVATION_OF_ATR_IN_RESPONSE_TO_REPLICATION_STRESS	37	0.721953	2.22388	5.96008e-08	6.00399e-07	4418	tags=76%, list=21%, signal=60%	MCM4/RPA2/MCM6/MCM10/CLSPN/CDC25A/ORC6/DBF4/RFC5/RFC4/ORC1/CDC7/CDC25C/CDC6/RAD17/RPA3/RFC2/CDK2/CDC45/ORC4/MCM7/ATRIP/RAD1/RPA1/RAD9B/ORC5/RFC3/CHEK1
REACTOME_HEDGEHOG_LIGAND_BIOGENESIS	61	0.627821	2.11792	6.98515e-08	6.96332e-07	3476	tags=52%, list=16%, signal=44%	PSMB4/PSMA4/PSMA3/PSMB3/RPS27A/PSMC1/PSMD6/PSMC6/PSMA6/PSMB5/PSMB7/PSMB6/PSMC2/PSMA5/PSMD11/PSMB1/PSMD10/ERLEC1/PSMD5/PSMB8/UBA52/PSME3/SEM1/PSMD2/PSME1/SEL1L/PSMA2/PSMD8/PSMB2/PSMC4/PSMD4/PSMD13
REACTOME_DOWNSTREAM_SIGNALING_EVENTS_OF_B_CELL_RECEPTOR_BCR	79	0.600667	2.08004	8.73693e-08	8.61983e-07	3476	tags=46%, list=16%, signal=38%	PSMB4/NRAS/PSMA4/PSMA3/PSMB3/RPS27A/PSMC1/PSMD6/CHUK/PPIA/PSMC6/PSMA6/PSMB5/PSMB7/PSMB6/PSMC2/PSMA5/PSMD11/PSMB1/PSMD10/CUL1/PSMD5/PSMB8/UBA52/PPP3CB/PSME3/SEM1/PSMD2/PSME1/PSMA2/PSMD8/IKBKG/PSMB2/PSMC4/PSMD4/PSMD13
REACTOME_UCH_PROTEINASES	83	0.587836	2.05259	1.04332e-07	1.01884e-06	3476	tags=45%, list=16%, signal=38%	UCHL3/PSMB4/ACTL6A/PSMA4/PSMA3/PSMB3/RPS27A/NEDD8/PSMC1/PSMD6/PSMC6/PSMA6/PSMB5/PSMB7/PSMB6/PSMC2/PSMA5/PSMD11/PSMB1/PSMD10/INO80C/BARD1/ACTR8/PSMD5/PSMB8/UBA52/OGT/PSME3/SEM1/PSMD2/PSME1/PSMA2/PSMD8/PSMB2/PSMC4/PSMD4/PSMD13
REACTOME_DISEASES_OF_DNA_REPAIR	34	0.729422	2.21146	1.25267e-07	1.196e-06	2993	tags=59%, list=14%, signal=51%	EXO1/NEIL3/RAD51AP1/BLM/RMI2/BRCA1/BRCA2/RMI1/XRCC2/MSH6/MSH2/BRIP1/MLH1/BARD1/DNA2/NBN/RAD51C/WRN/RBBP8/TOP3A
REACTOME_RESOLUTION_OF_D_LOOP_STRUCTURES	32	0.738859	2.2126	1.26223e-07	1.196e-06	2993	tags=56%, list=14%, signal=48%	EXO1/RAD51AP1/BLM/RMI2/BRCA1/BRCA2/RMI1/EME1/XRCC2/BRIP1/BARD1/GEN1/DNA2/NBN/RAD51C/WRN/RBBP8/TOP3A
REACTOME_INTERLEUKIN_1_SIGNALING	99	0.553324	1.97761	1.36725e-07	1.27035e-06	3476	tags=40%, list=16%, signal=34%	PSMB4/PSMA4/PSMA3/PSMB3/RPS27A/PSMC1/PSMD6/CHUK/PSMC6/PSMA6/RBX1/PSMB5/PSMB7/MYD88/PSMB6/PSMC2/PSMA5/UBE2N/PSMD11/PSMB1/PSMD10/CUL1/PSMD5/PSMB8/UBA52/MAP2K4/HMGB1/PSME3/SEM1/PSMD2/PSME1/TAB3/PSMA2/PSMD8/IKBKG/MAP2K6/PSMB2/PSMC4/PSMD4/PSMD13
REACTOME_RESOLUTION_OF_D_LOOP_STRUCTURES_THROUGH_SYNTHESIS_DEPENDENT_STRAND_ANNEALING_SDSA	26	0.75551	2.16664	1.45267e-07	1.32401e-06	2993	tags=62%, list=14%, signal=53%	EXO1/RAD51AP1/BLM/RMI2/BRCA1/BRCA2/RMI1/XRCC2/BRIP1/BARD1/DNA2/NBN/RAD51C/WRN/RBBP8/TOP3A
REACTOME_CYTOPROTECTION_BY_HMOX1	120	0.529209	1.94023	1.90587e-07	1.7046e-06	3476	tags=41%, list=16%, signal=34%	TXNIP/SKP2/PSMB4/NDUFA4/PSMA4/PSMA3/PSMB3/RPS27A/PSMC1/PSMD6/PSMC6/COX7C/PSMA6/RBX1/PSMB5/PSMB7/PSMB6/PSMC2/PSMA5/PSMD11/PSMB1/LRPPRC/COX16/COX6B1/PSMD10/CUL1/COX7B/COX6A1/PSMD5/COX14/MED1/PSMB8/UBA52/COX5A/MT-CO1/MT-CO3/TGS1/PSME3/SEM1/PSMD2/PSME1/PSMA2/TBL1XR1/PSMD8/MT-CO2/PSMB2/PSMC4/PSMD4/PSMD13
REACTOME_SNRNP_ASSEMBLY	53	0.634187	2.07964	2.69481e-07	2.35811e-06	3422	tags=51%, list=16%, signal=43%	SMN1/NUP155/PHAX/NUP37/NUP205/CLNS1A/SNRPF/SNRPG/NCBP1/NUP153/SNRPD1/NUP188/NCBP2/NUP58/RAE1/NUP133/NUP160/NUP35/SNRPD3/DDX20/SNRPD2/TGS1/NDC1/NUP98/NUP43/NUP107/RANBP2
REACTOME_CLEC7A_DECTIN_1_SIGNALING	98	0.550167	1.95993	2.71047e-07	2.35811e-06	3476	tags=41%, list=16%, signal=34%	PSMB4/UBA3/PSMA4/PSMA3/PSMB3/RPS27A/PSMC1/PSMD6/CHUK/PSMC6/PSMA6/PSMB5/PSMB7/PSMB6/PSMC2/PSMA5/UBE2N/PSMD11/PSMB1/SYK/PSMD10/CUL1/PSMD5/PSMB8/UBA52/CASP8/PPP3CB/PSME3/SEM1/PSMD2/PSME1/TAB3/PSMA2/PSMD8/IKBKG/CLEC7A/PSMB2/PSMC4/PSMD4/PSMD13
REACTOME_DEGRADATION_OF_AXIN	53	0.633721	2.07811	2.74898e-07	2.37007e-06	3476	tags=57%, list=16%, signal=48%	PSMB4/PSMA4/PSMA3/PSMB3/RPS27A/PSMC1/PSMD6/PSMC6/PSMA6/PSMB5/PSMB7/PSMB6/PSMC2/PSMA5/PSMD11/PSMB1/PSMD10/PSMD5/PSMB8/UBA52/PSME3/SEM1/PSMD2/PSME1/PSMA2/PSMD8/PSMB2/PSMC4/PSMD4/PSMD13
REACTOME_ORGANELLE_BIOGENESIS_AND_MAINTENANCE	270	0.441453	1.7247	2.78979e-07	2.38378e-06	5522	tags=43%, list=26%, signal=32%	NEK2/CDK1/ARF4/ATP5F1A/CCT5/TCP1/CCT3/ATP5MF/PLK4/SCLT1/HAUS4/SSBP1/GABPB1/ATP5MC1/TUBB/ATP5PF/YWHAE/CEP83/CCT8/CCT4/TUBA1B/IFT80/MT-ATP8/IDH2/IMMT/TNPO1/ATP5F1B/EXOC2/CKAP5/TUBA1C/CEP135/TFAM/HAUS2/ATP5F1E/MTX2/APOO/HSPA9/KIF24/IFT88/LZTFL1/CEP152/MT-ATP6/CEP162/TRIP11/HAUS1/MED1/AKAP9/MAPK14/DYNLL1/ATP5F1C/EXOC4/EXOC6/ARL6/TGS1/ATP5PO/PLK1/CENPJ/APOOL/IFT20/RAB3IP/EXOC1/NEDD1/B9D1/CEP76/C2CD3/A…
REACTOME_HIV_LIFE_CYCLE	146	0.500432	1.87368	3.58918e-07	3.03969e-06	4402	tags=38%, list=20%, signal=31%	TAF7/POLR2D/POLR2G/NUP155/XPO1/XRCC4/RPS27A/LIG4/NUP37/CDK7/NUP205/PPIA/RAN/POLR2B/VTA1/NCBP1/NUP153/GTF2B/TAF9/NUP188/NCBP2/NUP58/RAE1/XRCC5/NUP133/MNAT1/NUP160/NUP35/UBA52/POLR2I/GTF2A1/NDC1/POLR2K/TAF11/RCC1/TCEA1/PDCD6IP/CCNT2/NUP98/CHMP2B/NUP43/CHMP4C/CCNT1/NUP107/RANBP2/GTF2A2/CHMP3/TBP/SSRP1/RNGTT/TSG101/POLR2A/XRCC6/TPR/HMGA1/RANBP1
REACTOME_INTRA_GOLGI_AND_RETROGRADE_GOLGI_TO_ER_TRAFFIC	188	0.470216	1.79568	3.93658e-07	3.30466e-06	4114	tags=35%, list=19%, signal=28%	KIF11/KIF20A/KIF15/KIF23/CENPE/ARF4/RACGAP1/M6PR/KIF4A/COPG2/GALNT1/KIFC1/KIF18A/KIF2C/KDELR2/COPZ1/TUBA1B/TGOLN2/RINT1/TUBA1C/TMF1/TMED10/VAMP3/KIF18B/NSF/NAA35/KIF20B/TMED2/COPA/MAN1A2/TMED7/CAPZA2/GOLGA4/DYNC1LI1/TRIP11/DYNLL1/VPS45/COG2/USP6NL/RAB3GAP2/SCOC/COPB1/ARF3/CAPZA1/SNAP29/RAB3GAP1/ARF5/DYNC1H1/DCTN5/GCC2/GOLGA5/TMED3/DCTN4/KIF1B/KIF27/DYNC1I2/ARCN1/NBAS/KIFAP3/GCC1/ARL1/COPB2/GOSR2/…
REACTOME_REGULATION_OF_RAS_BY_GAPS	66	0.603847	2.04641	5.10866e-07	4.23255e-06	3476	tags=48%, list=16%, signal=41%	PSMB4/NRAS/PSMA4/PSMA3/PSMB3/RPS27A/PSMC1/PSMD6/PSMC6/PSMA6/RBX1/PSMB5/PSMB7/PSMB6/PSMC2/PSMA5/PSMD11/PSMB1/PSMD10/PSMD5/PSMB8/UBA52/PSME3/SEM1/PSMD2/PSME1/PSMA2/PSMD8/PSMB2/PSMC4/PSMD4/PSMD13
REACTOME_PROGRAMMED_CELL_DEATH	196	0.469374	1.79217	5.13036e-07	4.23255e-06	3793	tags=34%, list=18%, signal=28%	LMNB1/CASP3/CLSPN/PSMB4/YWHAB/YWHAE/PSMA4/PSMA3/PSMB3/IRF2/RPS27A/PSMC1/PSMD6/PSMC6/PSMA6/PSMB5/PSMB7/PSMB6/PSMC2/PSMA5/TP73/PSMD11/PSMB1/OPA1/PSMD10/PAK2/C1QBP/CASP7/TFDP1/TNFRSF10A/PSMD5/PSMB8/DYNLL1/UBA52/CASP8/HMGB1/KPNB1/OGT/PSME3/SEM1/PSMD2/APPL1/MAPK8/PSME1/PDCD6IP/MAPK1/CHMP2B/HSP90AA1/E2F1/PSMA2/PSMD8/RIPK1/CHMP4C/PSMB2/GZMB/PSMC4/PSMD4/PSMD13/TP53/CHMP3/TP53BP2/BAK1/BCL2L11/DAPK1/DSG2/F…
REACTOME_TNFR2_NON_CANONICAL_NF_KB_PATHWAY	97	0.548147	1.95056	6.08045e-07	4.93135e-06	3476	tags=36%, list=16%, signal=30%	PSMB4/UBA3/PSMA4/PSMA3/PSMB3/RPS27A/PSMC1/PSMD6/CHUK/PSMC6/PSMA6/PSMB5/PSMB7/PSMB6/PSMC2/PSMA5/PSMD11/PSMB1/PSMD10/TNFRSF11B/CUL1/PSMD5/PSMB8/UBA52/TNFRSF12A/PSME3/SEM1/PSMD2/PSME1/PSMA2/PSMD8/PSMB2/PSMC4/PSMD4/PSMD13
REACTOME_APOPTOSIS	169	0.479821	1.81308	6.25572e-07	5.03086e-06	3793	tags=35%, list=18%, signal=29%	LMNB1/CASP3/CLSPN/PSMB4/YWHAB/YWHAE/PSMA4/PSMA3/PSMB3/RPS27A/PSMC1/PSMD6/PSMC6/PSMA6/PSMB5/PSMB7/PSMB6/PSMC2/PSMA5/TP73/PSMD11/PSMB1/OPA1/PSMD10/PAK2/C1QBP/CASP7/TFDP1/TNFRSF10A/PSMD5/PSMB8/DYNLL1/UBA52/CASP8/HMGB1/KPNB1/PSME3/SEM1/PSMD2/APPL1/MAPK8/PSME1/MAPK1/E2F1/PSMA2/PSMD8/RIPK1/PSMB2/GZMB/PSMC4/PSMD4/PSMD13/TP53/TP53BP2/BAK1/BCL2L11/DAPK1/DSG2/FNTA
REACTOME_TELOMERE_MAINTENANCE	63	0.619184	2.09225	6.32306e-07	5.04264e-06	4786	tags=54%, list=22%, signal=42%	RPA2/BLM/POLR2D/PCNA/RFC5/RFC4/POLR2G/PRIM1/CCNA2/PPP6C/POLR2B/RPA3/NHP2/RFC2/PRIM2/CDK2/POLA1/NOP10/RFC1/POLR2I/DNA2/WRN/TINF2/POLR2K/POLA2/RPA1/SHQ1/POLD3/DSCC1/POLR2A/RUVBL1/RFC3/POLR2C/DKC1
REACTOME_C_TYPE_LECTIN_RECEPTORS_CLRS	127	0.505909	1.86333	6.98032e-07	5.5208e-06	3476	tags=34%, list=16%, signal=29%	PSMB4/NRAS/UBA3/PSMA4/PSMA3/PSMB3/RPS27A/PSMC1/PSMD6/CHUK/PSMC6/PSMA6/PSMB5/PSMB7/PSMB6/PSMC2/PSMA5/UBE2N/PSMD11/PSMB1/SYK/PSMD10/PAK2/CUL1/PSMD5/PSMB8/LYN/UBA52/CASP8/PPP3CB/PSME3/SEM1/PSMD2/PSME1/TAB3/PSMA2/PSMD8/IKBKG/CLEC7A/PSMB2/PSMC4/PSMD4/PSMD13
REACTOME_GLOBAL_GENOME_NUCLEOTIDE_EXCISION_REPAIR_GG_NER	84	0.564581	1.96934	7.35445e-07	5.76903e-06	4986	tags=52%, list=23%, signal=40%	RPA2/POLE2/COPS3/PCNA/RFC5/RFC4/ACTL6A/SUMO1/UBE2V2/RPS27A/CHD1L/CDK7/RBX1/PARP1/RPA3/POLE3/UBE2N/RFC2/INO80C/ACTR8/MNAT1/COPS5/RFC1/COPS4/UBA52/ERCC4/USP45/SUMO2/DDB1/COPS2/CUL4B/RPA1/CUL4A/POLK/SUMO3/XRCC1/POLD3/COPS6/PIAS3/RUVBL1/RFC3/RNF111/INO80/GTF2H5
REACTOME_TRANSCRIPTION_COUPLED_NUCLEOTIDE_EXCISION_REPAIR_TC_NER	78	0.568655	1.9618	7.65681e-07	5.95737e-06	4717	tags=51%, list=22%, signal=40%	RPA2/POLR2D/POLE2/COPS3/PCNA/RFC5/RFC4/POLR2G/RPS27A/CDK7/RBX1/POLR2B/RPA3/POLE3/RFC2/MNAT1/COPS5/RFC1/COPS4/UBA52/POLR2I/ERCC4/POLR2K/AQR/HMGN1/TCEA1/DDB1/COPS2/CUL4B/RPA1/CUL4A/POLK/XRCC1/POLD3/USP7/COPS6/POLR2A/RFC3/ERCC8/POLR2C
REACTOME_POSTMITOTIC_NUCLEAR_PORE_COMPLEX_NPC_REFORMATION	27	0.743387	2.13943	8.74898e-07	6.75224e-06	3377	tags=63%, list=16%, signal=53%	NUP155/SUMO1/NUP37/NUP205/TNPO1/RAN/NUP188/NUP58/NUP133/NUP160/NUP35/KPNB1/NDC1/RCC1/NUP98/NUP43/NUP107
REACTOME_TCR_SIGNALING	115	0.520275	1.90341	9.30027e-07	7.12029e-06	3489	tags=32%, list=16%, signal=27%	PSMB4/PSMA4/PSMA3/PSMB3/RPS27A/PSMC1/PSMD6/CHUK/PSMC6/PSMA6/PSMB5/PSMB7/PSMB6/PSMC2/PSMA5/UBE2N/PSMD11/PSMB1/PSMD10/PAK2/CUL1/PSMD5/PSMB8/UBA52/TRAT1/PSME3/SEM1/PSMD2/PSME1/PSMA2/PSMD8/IKBKG/PSMB2/PSMC4/PSMD4/PSMD13/PIK3CB
REACTOME_SIGNALING_BY_NOTCH4	82	0.564447	1.96518	9.6969e-07	7.36503e-06	3476	tags=44%, list=16%, signal=37%	APH1A/NCSTN/PSMB4/PSMA4/PSMA3/PSMB3/RPS27A/PSMC1/PSMD6/PSMC6/PSMA6/RBX1/PSMB5/PSMB7/PSMB6/PSMC2/PSMA5/PSMD11/PSMB1/PSMD10/PSEN1/CUL1/PSMD5/PSMB8/UBA52/PSME3/PSENEN/SEM1/PSMD2/PSME1/PSMA2/PSMD8/PSMB2/PSMC4/PSMD4/PSMD13
REACTOME_UB_SPECIFIC_PROCESSING_PROTEASES	158	0.481335	1.81071	1.07657e-06	8.0905e-06	6365	tags=53%, list=30%, signal=38%	CLSPN/CDC25A/SKP2/PSMB4/CDC20/PSMA4/CCNA2/PSMA3/PSMB3/RPS27A/PSMC1/PSMD6/PSMC6/PSMA6/PSMB5/PSMB7/USP18/PSMB6/PSMC2/USP16/PSMA5/USP4/PSMD11/USP37/PSMB1/PSMD10/WDR48/VDAC2/IDE/PSMD5/PSMB8/TOMM20/UBA52/PSME3/SEM1/PSMD2/PSME1/VDAC3/VDAC1/PSMA2/DDX58/PSMD8/IKBKG/RIPK1/PSMB2/USP13/PSMC4/PSMD4/PTRH2/MAT2B/PSMD13/TP53/IFIH1/USP7/TNKS2/USP34/USP8/TRRAP/RUVBL1/STAM2/USP3/USP15/USP24/TRAF6/USP48/HIF1A/PSMD1…
REACTOME_DNA_DAMAGE_BYPASS	48	0.633928	2.03483	1.11966e-06	8.30632e-06	3646	tags=50%, list=17%, signal=42%	DTL/RPA2/POLE2/PCNA/RFC5/RFC4/RPS27A/RBX1/POLH/RPA3/POLE3/RFC2/WDR48/UBE2L6/RFC1/POLI/UBA52/DDB1/CUL4B/RPA1/CUL4A/PCLAF/POLK/POLD3
REACTOME_FCERI_MEDIATED_NF_KB_ACTIVATION	124	0.510184	1.87396	1.20951e-06	8.88241e-06	3476	tags=29%, list=16%, signal=24%	PSMB4/PSMA4/PSMA3/PSMB3/RPS27A/PSMC1/PSMD6/CHUK/PSMC6/PSMA6/PSMB5/PSMB7/PSMB6/PSMC2/PSMA5/UBE2N/PSMD11/PSMB1/PSMD10/CUL1/PSMD5/PSMB8/LYN/UBA52/PSME3/SEM1/PSMD2/PSME1/TAB3/PSMA2/PSMD8/IKBKG/PSMB2/PSMC4/PSMD4/PSMD13
REACTOME_ACTIVATION_OF_THE_MRNA_UPON_BINDING_OF_THE_CAP_BINDING_COMPLEX_AND_EIFS_AND_SUBSEQUENT_BINDING_TO_43S	59	0.607677	2.03078	1.21588e-06	8.88241e-06	4097	tags=51%, list=19%, signal=41%	RPS21/RPS27/RPS26/RPS3A/RPS27A/RPS16/RPS18/RPS13/RPS15A/RPS7/RPS12/RPS24/RPS29/EIF2S3/EIF4E/RPS4X/RPS10/EIF2S1/EIF1AX/RPS23/RPS20/RPS27L/RPS11/EIF4A2/EIF3E/EIF3H/RPS5/EIF4H/RPS14/EIF2S2
REACTOME_CELLULAR_RESPONSE_TO_HYPOXIA	72	0.575414	1.96018	1.51906e-06	1.10132e-05	3476	tags=43%, list=16%, signal=36%	PSMB4/PSMA4/PSMA3/PSMB3/RPS27A/PSMC1/PSMD6/PSMC6/PSMA6/RBX1/PSMB5/PSMB7/PSMB6/PSMC2/PSMA5/PSMD11/PSMB1/PSMD10/PSMD5/PSMB8/UBA52/PSME3/SEM1/PSMD2/PSME1/PSMA2/PSMD8/PSMB2/PSMC4/PSMD4/PSMD13
REACTOME_DUAL_INCISION_IN_TC_NER	65	0.581818	1.97356	1.82618e-06	1.29316e-05	4717	tags=52%, list=22%, signal=41%	RPA2/POLR2D/POLE2/PCNA/RFC5/RFC4/POLR2G/RPS27A/CDK7/RBX1/POLR2B/RPA3/POLE3/RFC2/MNAT1/RFC1/UBA52/POLR2I/ERCC4/POLR2K/AQR/HMGN1/TCEA1/DDB1/CUL4B/RPA1/CUL4A/POLK/POLD3/USP7/POLR2A/RFC3/ERCC8/POLR2C
REACTOME_EXTENSION_OF_TELOMERES	49	0.621417	2.00772	1.83772e-06	1.29316e-05	4369	tags=53%, list=20%, signal=42%	RPA2/BLM/PCNA/RFC5/RFC4/PRIM1/CCNA2/PPP6C/RPA3/NHP2/RFC2/PRIM2/CDK2/POLA1/NOP10/RFC1/DNA2/WRN/TINF2/POLA2/RPA1/SHQ1/POLD3/DSCC1/RUVBL1/RFC3
REACTOME_G1_S_SPECIFIC_TRANSCRIPTION	28	0.730999	2.12534	2.09101e-06	1.45007e-05	2944	tags=57%, list=14%, signal=49%	CDK1/TYMS/RRM2/CDC25A/PCNA/ORC1/RBBP4/TK1/DHFR/CDC6/CDT1/POLA1/CDC45/TFDP1/FBXO5/E2F1
REACTOME_TRANSPORT_OF_MATURE_MRNAS_DERIVED_FROM_INTRONLESS_TRANSCRIPTS	42	0.647319	2.04676	2.21848e-06	1.5274e-05	3422	tags=50%, list=16%, signal=42%	CPSF3/NUP155/NUP37/NUP205/NCBP1/NUP153/CPSF2/NUP188/EIF4E/NCBP2/NUP58/RAE1/NUP133/NUP160/NUP35/NDC1/NUP98/NUP43/ALYREF/NUP107/RANBP2
REACTOME_ANTIVIRAL_MECHANISM_BY_IFN_STIMULATED_GENES	80	0.555324	1.92676	2.29949e-06	1.57186e-05	4191	tags=46%, list=19%, signal=37%	KPNA2/OAS2/ABCE1/NUP155/RPS27A/NUP37/NUP205/USP18/UBE2N/NUP153/EIF4G3/NUP188/STAT1/EIF4E/NUP58/RAE1/OAS3/NUP133/PDE12/UBE2L6/NUP160/NUP35/EIF2AK2/UBA52/KPNB1/NDC1/KPNA5/NUP98/NUP43/DDX58/EIF4A2/RNASEL/NUP107/RANBP2/MX2/EIF4E2/TPR
REACTOME_MAPK6_MAPK4_SIGNALING	85	0.54903	1.92489	2.90037e-06	1.96855e-05	3476	tags=42%, list=16%, signal=36%	CDK1/PSMB4/PSMA4/XPO1/PSMA3/PSMB3/RPS27A/PSMC1/PSMD6/PSMC6/PSMA6/PSMB5/PSMB7/PSMB6/PSMC2/PSMA5/PSMD11/PSMB1/PSMD10/PAK2/PSMD5/PSMB8/RAG1/UBA52/MOV10/PSME3/SEM1/PSMD2/PSME1/MAPKAPK5/PSMA2/PSMD8/PSMB2/PSMC4/PSMD4/PSMD13
REACTOME_SUMOYLATION_OF_DNA_DAMAGE_RESPONSE_AND_REPAIR_PROTEINS	76	0.560367	1.92697	4.9612e-06	3.34357e-05	4427	tags=46%, list=21%, signal=37%	BLM/BRCA1/NUP155/SUMO1/XRCC4/NUP37/NUP205/PARP1/TDG/NUP153/NUP188/NUP58/RAE1/STAG2/NUP133/SMC3/SMC1A/NUP160/NUP35/NSMCE1/NDC1/SUMO2/WRN/STAG1/NUP98/NUP43/RPA1/NSMCE2/NUP107/RANBP2/SUMO3/SP100/TPR/SMC6/RAD21
REACTOME_CELLULAR_RESPONSE_TO_CHEMICAL_STRESS	153	0.477201	1.79365	5.5929e-06	3.71695e-05	3476	tags=36%, list=16%, signal=30%	PRDX1/TXNIP/SKP2/PSMB4/NDUFA4/PSMA4/PSMA3/PSMB3/RPS27A/PSMC1/PSMD6/PSMC6/COX7C/NUDT2/PSMA6/RBX1/PSMB5/PSMB7/PSMB6/PSMC2/PSMA5/PSMD11/TXN/PSMB1/LRPPRC/COX16/COX6B1/PSMD10/CUL1/SOD1/COX7B/COX6A1/PSMD5/COX14/MED1/PSMB8/UBA52/COX5A/MT-CO1/MT-CO3/TGS1/PSME3/SEM1/PSMD2/PSME1/PRDX3/PSMA2/TBL1XR1/PRDX6/PSMD8/MT-CO2/PSMB2/PSMC4/PSMD4/PSMD13
REACTOME_NUCLEAR_IMPORT_OF_REV_PROTEIN	33	0.675145	2.02964	5.92991e-06	3.88693e-05	3422	tags=55%, list=16%, signal=46%	NUP155/NUP37/NUP205/RAN/NUP153/NUP188/NUP58/RAE1/NUP133/NUP160/NUP35/KPNB1/NDC1/RCC1/NUP98/NUP43/NUP107/RANBP2
REACTOME_RECOGNITION_OF_DNA_DAMAGE_BY_PCNA_CONTAINING_REPLICATION_COMPLEX	30	0.696603	2.05292	6.4072e-06	4.17121e-05	4398	tags=70%, list=20%, signal=56%	DTL/RPA2/POLE2/PCNA/RFC5/RFC4/RPS27A/RBX1/RPA3/POLE3/RFC2/WDR48/RFC1/UBA52/DDB1/CUL4B/RPA1/CUL4A/POLD3/RFC3/RAD18
REACTOME_GOLGI_TO_ER_RETROGRADE_TRANSPORT	120	0.500494	1.83495	6.56938e-06	4.24791e-05	3665	tags=37%, list=17%, signal=31%	KIF11/KIF20A/KIF15/KIF23/CENPE/ARF4/RACGAP1/KIF4A/COPG2/GALNT1/KIFC1/KIF18A/KIF2C/KDELR2/COPZ1/TUBA1B/RINT1/TUBA1C/TMED10/KIF18B/NSF/KIF20B/TMED2/COPA/TMED7/CAPZA2/DYNC1LI1/DYNLL1/RAB3GAP2/COPB1/ARF3/CAPZA1/RAB3GAP1/ARF5/DYNC1H1/DCTN5/TMED3/DCTN4/KIF1B/KIF27/DYNC1I2/ARCN1/NBAS/KIFAP3
REACTOME_MRNA_SPLICING_MINOR_PATHWAY	52	0.608661	1.98862	6.88422e-06	4.42161e-05	4717	tags=54%, list=22%, signal=42%	LSM2/POLR2D/POLR2G/SNRPF/PRPF8/SNRNP40/SNRPG/POLR2B/NCBP1/SNRPD1/SF3B6/SRSF1/NCBP2/SF3B4/SNRPD3/SF3B1/POLR2I/SNRPD2/SF3B3/POLR2K/ZRSR2/ZMAT5/EFTUD2/SNRNP200/POLR2A/SRSF6/TXNL4A/POLR2C
REACTOME_MITOCHONDRIAL_PROTEIN_IMPORT	60	0.588323	1.97511	7.27262e-06	4.63993e-05	3678	tags=45%, list=17%, signal=37%	ATP5F1A/TIMM8B/CHCHD2/ATP5MC1/COQ2/PMPCB/CHCHD7/TIMM9/HSPD1/ATP5F1B/TIMM8A/MTX2/HSPA9/TIMM22/COA6/CS/NDUFB8/TIMM10/TOMM20/VDAC1/GRPEL2/PITRM1/DNAJC19/TIMM17A/TIMM21/COA4/SLC25A13
REACTOME_MITOTIC_PROPHASE	81	0.544004	1.88245	7.36785e-06	4.66956e-05	3422	tags=37%, list=16%, signal=31%	LMNB1/CCNB2/CDK1/CCNB1/SMC4/VRK1/NUP155/SMC2/NUP37/TMPO/NUP205/MASTL/NCAPG2/NUP153/NUP188/NUP58/RAE1/NUP133/NUP160/NUP35/PLK1/NDC1/ARPP19/NUP98/MAPK1/RAB2A/NUP43/PPP2CA/NUP107/RANBP2
REACTOME_CYCLIN_A_B1_B2_ASSOCIATED_EVENTS_DURING_G2_M_TRANSITION	23	0.740548	2.05436	7.57459e-06	4.769e-05	3331	tags=65%, list=15%, signal=55%	CCNB2/CDK1/CCNB1/FOXM1/CDC25A/XPO1/CCNA2/CDC25C/CDK7/CDK2/MNAT1/PLK1/PKMYT1/PPP2CA/PPME1
REACTOME_DNA_STRAND_ELONGATION	32	0.6883	2.06119	7.85053e-06	4.91043e-05	3067	tags=59%, list=14%, signal=51%	MCM4/RPA2/MCM6/PCNA/RFC5/RFC4/PRIM1/GINS2/RPA3/RFC2/PRIM2/POLA1/CDC45/GINS1/RFC1/DNA2/MCM7/POLA2/RPA1
REACTOME_SIGNALING_BY_THE_B_CELL_RECEPTOR_BCR	155	0.463623	1.74092	8.61485e-06	5.35352e-05	3476	tags=25%, list=16%, signal=21%	PSMB4/NRAS/PSMA4/PSMA3/PSMB3/RPS27A/PSMC1/PSMD6/CHUK/PPIA/PSMC6/PSMA6/PSMB5/PSMB7/PSMB6/PSMC2/PSMA5/PSMD11/PSMB1/DAPP1/SYK/PSMD10/CUL1/PSMD5/PSMB8/LYN/UBA52/PPP3CB/PSME3/SEM1/PSMD2/PSME1/PSMA2/PSMD8/IKBKG/PSMB2/PSMC4/PSMD4/PSMD13
REACTOME_INTERLEUKIN_1_FAMILY_SIGNALING	128	0.484735	1.78716	9.01145e-06	5.54811e-05	3476	tags=33%, list=16%, signal=28%	PSMB4/PSMA4/PSMA3/PSMB3/RPS27A/PSMC1/PSMD6/CHUK/PSMC6/PSMA6/RBX1/PSMB5/PSMB7/MYD88/PSMB6/PSMC2/PSMA5/UBE2N/PSMD11/PSMB1/IL18RAP/PSMD10/CUL1/PSMD5/PSMB8/UBA52/MAP2K4/HMGB1/PSME3/SEM1/PSMD2/MAPK8/PSME1/TAB3/PSMA2/PSMD8/IKBKG/MAP2K6/PSMB2/PSMC4/PSMD4/PSMD13
REACTOME_CILIUM_ASSEMBLY	181	0.446678	1.70004	9.04395e-06	5.54811e-05	5836	tags=44%, list=27%, signal=32%	NEK2/CDK1/ARF4/CCT5/TCP1/CCT3/PLK4/SCLT1/HAUS4/TUBB/YWHAE/CEP83/CCT8/CCT4/TUBA1B/IFT80/TNPO1/EXOC2/CKAP5/TUBA1C/CEP135/HAUS2/KIF24/IFT88/LZTFL1/CEP152/CEP162/TRIP11/HAUS1/AKAP9/DYNLL1/EXOC4/EXOC6/ARL6/PLK1/CENPJ/IFT20/RAB3IP/EXOC1/NEDD1/B9D1/CEP76/C2CD3/DYNC1H1/IFT52/OFD1/HSP90AA1/CEP97/TTC21B/TUBG1/DYNC1I2/BBS10/TCTN3/BBS7/KIFAP3/CEP192/BBIP1/ALMS1/HAUS6/RAB11A/CEP78/PRKACA/EXOC5/MKKS/RAB8A/CCT2…
REACTOME_CRISTAE_FORMATION	28	0.708716	2.06055	1.02631e-05	6.21717e-05	3162	tags=61%, list=15%, signal=52%	ATP5F1A/ATP5MF/ATP5MC1/ATP5PF/MT-ATP8/IMMT/ATP5F1B/ATP5F1E/MTX2/APOO/HSPA9/MT-ATP6/ATP5F1C/ATP5PO/APOOL/ATP5PB/ATP5PD
REACTOME_INTERACTIONS_OF_REV_WITH_HOST_CELLULAR_PROTEINS	36	0.658976	2.01258	1.02645e-05	6.21717e-05	4402	tags=58%, list=20%, signal=46%	NUP155/XPO1/NUP37/NUP205/RAN/NUP153/NUP188/NUP58/RAE1/NUP133/NUP160/NUP35/KPNB1/NDC1/RCC1/NUP98/NUP43/NUP107/RANBP2/TPR/RANBP1
REACTOME_TRANSCRIPTIONAL_REGULATION_BY_SMALL_RNAS	46	0.619848	1.98189	1.06216e-05	6.39299e-05	4191	tags=50%, list=19%, signal=40%	POLR2D/POLR2G/NUP155/NUP37/NUP205/RAN/POLR2B/NUP153/NUP188/NUP58/RAE1/NUP133/NUP160/NUP35/POLR2I/NDC1/POLR2K/NUP98/NUP43/NUP107/RANBP2/POLR2A/TPR
REACTOME_TRANSPORT_TO_THE_GOLGI_AND_SUBSEQUENT_MODIFICATION	166	0.453692	1.71152	1.08224e-05	6.47312e-05	7073	tags=51%, list=33%, signal=35%	ARF4/COPG2/MANEA/MIA2/KDELR2/COPZ1/TUBA1B/MGAT4A/SEC24A/PPP6C/B4GALT5/CNIH1/TUBA1C/TMED10/NSF/SEC23IP/SEC24C/TMED2/COPA/MAN1A2/TMED7/CAPZA2/STX17/DYNC1LI1/TRAPPC2/LMAN1/DYNLL1/B4GALT1/COG2/MCFD2/COPB1/ARF3/CAPZA1/MIA3/CTSC/ARF5/DYNC1H1/DCTN5/SEC16B/MGAT5/TRAPPC10/SAR1B/TMED3/DCTN4/DYNC1I2/FUCA1/ARCN1/FUT8/SEC24B/SEC22C/COPB2/GOSR2/COG5/TRAPPC6A/ANK3/SCFD1/ARF1/F5/CD59/SEC31A/ACTR1A/TRAPPC3/TRAPPC…
REACTOME_NUCLEAR_PORE_COMPLEX_NPC_DISASSEMBLY	35	0.678824	2.06596	1.12041e-05	6.61873e-05	3422	tags=51%, list=16%, signal=43%	CCNB2/CDK1/CCNB1/NUP155/NUP37/NUP205/NUP153/NUP188/NUP58/RAE1/NUP133/NUP160/NUP35/NDC1/NUP98/NUP43/NUP107/RANBP2
REACTOME_MEIOTIC_RECOMBINATION	23	0.73292	2.03319	1.14917e-05	6.74698e-05	3067	tags=61%, list=14%, signal=52%	MND1/RPA2/BLM/BRCA1/BRCA2/RPA3/MLH1/CDK2/PSMC3IP/NBN/RAD51C/RBBP8/TOP3A/RPA1
REACTOME_COPI_DEPENDENT_GOLGI_TO_ER_RETROGRADE_TRAFFIC	87	0.529101	1.86084	1.22966e-05	7.17551e-05	3665	tags=38%, list=17%, signal=32%	KIF11/KIF20A/KIF15/KIF23/CENPE/ARF4/RACGAP1/KIF4A/COPG2/KIFC1/KIF18A/KIF2C/KDELR2/COPZ1/TUBA1B/RINT1/TUBA1C/TMED10/KIF18B/NSF/KIF20B/TMED2/COPA/TMED7/COPB1/ARF3/ARF5/TMED3/KIF1B/KIF27/ARCN1/NBAS/KIFAP3
REACTOME_DEUBIQUITINATION	235	0.428194	1.65987	1.35379e-05	7.852e-05	6365	tags=44%, list=30%, signal=31%	CDK1/CLSPN/CDC25A/SKP2/UCHL3/BRCA1/PSMB4/CDC20/ACTL6A/PSMA4/CCNA2/PSMA3/PSMB3/RPS27A/NEDD8/PSMC1/PSMD6/RHOA/PSMC6/PSMA6/PSMB5/PSMB7/USP18/PSMB6/PSMC2/USP16/PSMA5/USP4/PSMD11/USP37/PSMB1/PSMD10/INO80C/BARD1/WDR48/VDAC2/BRCC3/ACTR8/IDE/PSMD5/PSMB8/TOMM20/UBA52/OGT/PSME3/SEM1/PSMD2/PSME1/VDAC3/VDAC1/PSMA2/DDX58/PSMD8/IKBKG/RIPK1/PSMB2/USP13/PSMC4/PSMD4/PTRH2/MAT2B/PSMD13/TP53/IFIH1/USP7/STAMBP/TNKS2…
REACTOME_PTEN_REGULATION	136	0.47353	1.76228	1.38921e-05	8.0089e-05	3477	tags=33%, list=16%, signal=28%	EZH2/PSMB4/EED/PSMA4/RBBP4/PSMA3/PSMB3/RPS27A/PSMC1/PSMD6/PSMC6/PSMA6/PSMB5/PSMB7/LAMTOR2/PSMB6/PSMC2/PSMA5/PSMD11/PSMB1/PSMD10/PSMD5/PSMB8/UBA52/HDAC2/REST/MOV10/MKRN1/PSME3/SEM1/PSMD2/PSME1/ATF2/SALL4/MAPK1/PSMA2/MTOR/PSMD8/TRIM27/PSMB2/USP13/PSMC4/PSMD4/PSMD13/TP53
REACTOME_REPRODUCTION	62	0.565229	1.90697	1.5309e-05	8.77288e-05	3067	tags=37%, list=14%, signal=32%	LMNB1/MND1/RPA2/BLM/BRCA1/BRCA2/RPA3/MLH1/CDK2/STAG2/SMC3/SMC1A/PSMC3IP/B4GALT1/NBN/SYNE2/RAD51C/TINF2/RBBP8/STAG1/SMC1B/TOP3A/RPA1
REACTOME_NS1_MEDIATED_EFFECTS_ON_HOST_PATHWAYS	40	0.638103	1.99133	1.54227e-05	8.78545e-05	3422	tags=48%, list=16%, signal=40%	KPNA2/NUP155/NUP37/NUP205/NUP153/NUP188/NUP58/RAE1/NUP133/NUP160/NUP35/EIF2AK2/KPNB1/NDC1/KPNA5/NUP98/NUP43/NUP107/RANBP2
REACTOME_NUCLEAR_ENVELOPE_BREAKDOWN	52	0.591741	1.93334	1.95565e-05	0.000110092	3422	tags=42%, list=16%, signal=36%	LMNB1/CCNB2/CDK1/CCNB1/VRK1/NUP155/NUP37/TMPO/NUP205/NUP153/NUP188/NUP58/RAE1/NUP133/NUP160/NUP35/PLK1/NDC1/NUP98/NUP43/NUP107/RANBP2
REACTOME_DUAL_INCISION_IN_GG_NER	41	0.629355	1.97156	2.09285e-05	0.000116467	3646	tags=51%, list=17%, signal=43%	RPA2/POLE2/PCNA/RFC5/RFC4/RPS27A/CHD1L/RBX1/PARP1/RPA3/POLE3/RFC2/RFC1/UBA52/ERCC4/DDB1/CUL4B/RPA1/CUL4A/POLK/POLD3
REACTOME_TP53_REGULATES_TRANSCRIPTION_OF_CELL_CYCLE_GENES	48	0.592815	1.90286	2.1376e-05	0.000118247	3735	tags=42%, list=17%, signal=35%	E2F7/CDK1/CCNB1/AURKA/PCNA/CCNE2/CCNA2/CNOT1/CDC25C/CDK2/CNOT7/TFDP1/CNOT6/E2F8/CENPJ/E2F1/CNOT9/CNOT10/TP53/PLK2
REACTOME_CLASS_I_MHC_MEDIATED_ANTIGEN_PROCESSING_PRESENTATION	355	0.389976	1.54766	2.25289e-05	0.000123201	6306	tags=42%, list=29%, signal=30%	TRAIP/SKP2/PSMB4/UBA3/CDC20/UBE2V2/PSMA4/PSMA3/CTSV/PSMB3/KCTD6/RPS27A/FCGR1A/BLMH/PSMC1/PSMD6/CHUK/SEC24A/PSMC6/DTX3L/PSMA6/RBX1/CDC23/PSMB5/PSMB7/MYD88/TRIP12/UBE2Z/PSMB6/PSMC2/PSMA5/UBE3C/VAMP3/UBE2N/ERAP1/PSMD11/VAMP8/UFL1/PSMB1/KLHL20/SEC61B/UBE2Q1/SNAP23/PSMD10/TPP2/SEC24C/RNF7/CUL1/RNF213/GLMN/FBXL13/UBE2L6/PSMD5/FBXO22/FBXL5/PDIA3/UBR1/B2M/ANAPC5/PSMB8/UBA6/UBA52/UBE2C/UBE2A/HMGB1/MKRN1/I…
REACTOME_NONHOMOLOGOUS_END_JOINING_NHEJ	35	0.666645	2.02889	2.43799e-05	0.000131817	2214	tags=40%, list=10%, signal=36%	PRKDC/TDP1/BRCA1/SUMO1/UBE2V2/XRCC4/LIG4/NSD2/UBE2N/BARD1/DCLRE1C/BRCC3/XRCC5/NBN
REACTOME_TRANSPORT_OF_THE_SLBP_DEPENDANT_MATURE_MRNA	35	0.666384	2.0281	2.47521e-05	0.000133077	3422	tags=54%, list=16%, signal=46%	NUP155/NUP37/NUP205/NCBP1/NUP153/NUP188/EIF4E/NCBP2/NUP58/RAE1/NUP133/NUP160/NUP35/NDC1/NUP98/NUP43/ALYREF/NUP107/RANBP2
REACTOME_SUMOYLATION	169	0.444514	1.67967	2.51454e-05	0.000134437	4440	tags=34%, list=21%, signal=27%	TOP2A/AURKA/BLM/BIRC5/AURKB/BRCA1/PCNA/CDCA8/HNRNPK/NUP155/SENP1/SUMO1/XRCC4/PARK7/NUP37/ZNF350/NUP205/UBA2/PARP1/TDG/SAE1/CBX5/TOP2B/NUP153/NUP188/NUP58/RAE1/STAG2/NUP133/SMC3/SMC1A/NUP160/NUP35/HDAC2/NSMCE1/NDC1/SUMO2/WRN/STAG1/SENP5/NUP98/NUP43/RPA1/IKBKG/TRIM27/NSMCE2/NUP107/RANBP2/TP53/SUMO3/HNRNPC/PIAS3/TOP1/SP100/TPR/SMC6/RAD21/SIN3A
REACTOME_PCP_CE_PATHWAY	88	0.510728	1.801	2.59516e-05	0.000137976	3476	tags=39%, list=16%, signal=33%	PSMB4/PSMA4/PSMA3/PSMB3/RPS27A/PSMC1/PSMD6/RHOA/PSMC6/PSMA6/PSMB5/PSMB7/CLTC/PSMB6/PSMC2/AP2B1/PSMA5/PSMD11/PSMB1/PSMD10/FZD4/PSMD5/PSMB8/UBA52/PSME3/SEM1/PSMD2/PSME1/PSMA2/PSMD8/PSMB2/PSMC4/PSMD4/PSMD13
REACTOME_SUMOYLATION_OF_SUMOYLATION_PROTEINS	34	0.661023	2.00409	2.62759e-05	0.000138928	3422	tags=50%, list=16%, signal=42%	NUP155/SUMO1/NUP37/NUP205/NUP153/NUP188/NUP58/RAE1/NUP133/NUP160/NUP35/NDC1/SUMO2/NUP98/NUP43/NUP107/RANBP2
REACTOME_FANCONI_ANEMIA_PATHWAY	37	0.646011	1.98995	2.67361e-05	0.000140585	6142	tags=65%, list=29%, signal=46%	RPA2/UBE2T/FANCI/FANCL/EME1/RPS27A/FANCB/FANCD2/RPA3/CENPS/WDR48/UBA52/ERCC4/DCLRE1A/ATRIP/RPA1/FAAP24/DCLRE1B/FANCA/FANCM/ATR/UBC/FANCF/USP1
REACTOME_TRANSPORT_OF_MATURE_TRANSCRIPT_TO_CYTOPLASM	80	0.527948	1.83177	2.72337e-05	0.000142419	5594	tags=49%, list=26%, signal=36%	CPSF3/NUP155/NUP37/GLE1/NUP205/NCBP1/MAGOH/NUP153/CPSF2/NUP188/SRSF1/EIF4E/NCBP2/NUP58/RAE1/THOC2/NUP133/NUP160/NUP35/THOC7/NDC1/CDC40/NUP98/RBM8A/NUP43/ALYREF/SRSF9/NUP107/RANBP2/SRSF3/ZC3H11A/SRSF6/TPR/FYTTD1/SARNP/SLBP/CHTOP/NUP93/THOC1
REACTOME_MEIOSIS	50	0.585837	1.90578	3.42684e-05	0.000178233	3067	tags=44%, list=14%, signal=38%	LMNB1/MND1/RPA2/BLM/BRCA1/BRCA2/RPA3/MLH1/CDK2/STAG2/SMC3/SMC1A/PSMC3IP/NBN/SYNE2/RAD51C/TINF2/RBBP8/STAG1/SMC1B/TOP3A/RPA1
REACTOME_RNA_POLYMERASE_II_TRANSCRIBES_SNRNA_GENES	77	0.535883	1.8474	3.73388e-05	0.000193152	4757	tags=47%, list=22%, signal=37%	RNU5A-1/POLR2D/POLR2G/INTS7/PHAX/RNU4-1/INTS14/RNU4ATAC/CDK7/ICE1/POLR2B/NCBP1/GTF2B/TAF9/NCBP2/INTS4/INTS10/RPAP2/POLR2I/GTF2A1/SP1/INTS2/POLR2K/TAF11/CCNT2/ZNF143/CCNT1/SNAPC5/GTF2A2/TBP/POLR2A/ICE2/INTS5/POLR2C/NABP1/ZC3H8
REACTOME_VIRAL_MESSENGER_RNA_SYNTHESIS	43	0.617719	1.9529	3.84562e-05	0.000197863	4191	tags=51%, list=19%, signal=41%	POLR2D/POLR2G/NUP155/NUP37/NUP205/POLR2B/NUP153/NUP188/NUP58/RAE1/NUP133/NUP160/NUP35/POLR2I/NDC1/POLR2K/NUP98/NUP43/NUP107/RANBP2/POLR2A/TPR
REACTOME_REGULATION_OF_GLUCOKINASE_BY_GLUCOKINASE_REGULATORY_PROTEIN	29	0.663147	1.93698	4.61084e-05	0.000234127	3422	tags=52%, list=16%, signal=44%	NUP155/NUP37/NUP205/NUP153/NUP188/NUP58/RAE1/NUP133/NUP160/NUP35/NDC1/NUP98/NUP43/NUP107/RANBP2
REACTOME_ER_TO_GOLGI_ANTEROGRADE_TRANSPORT	141	0.45524	1.69921	4.92548e-05	0.00024679	6437	tags=49%, list=30%, signal=35%	ARF4/COPG2/MIA2/KDELR2/COPZ1/TUBA1B/SEC24A/PPP6C/CNIH1/TUBA1C/TMED10/NSF/SEC23IP/SEC24C/TMED2/COPA/TMED7/CAPZA2/STX17/DYNC1LI1/TRAPPC2/LMAN1/DYNLL1/COG2/MCFD2/COPB1/ARF3/CAPZA1/MIA3/CTSC/ARF5/DYNC1H1/DCTN5/SEC16B/TRAPPC10/SAR1B/TMED3/DCTN4/DYNC1I2/ARCN1/SEC24B/SEC22C/COPB2/GOSR2/COG5/TRAPPC6A/ANK3/SCFD1/ARF1/F5/CD59/SEC31A/ACTR1A/TRAPPC3/TRAPPC1/RAB1A/GOLGB1/COG6/SEC22B/PPP6R3/TMED9/TRAPPC9/TRAPP…
REACTOME_TERMINATION_OF_TRANSLESION_DNA_SYNTHESIS	32	0.658148	1.9709	4.99992e-05	0.000249215	3646	tags=56%, list=17%, signal=47%	RPA2/POLE2/PCNA/RFC5/RFC4/RPS27A/POLH/RPA3/POLE3/RFC2/UBE2L6/RFC1/POLI/UBA52/RPA1/PCLAF/POLK/POLD3
REACTOME_FC_EPSILON_RECEPTOR_FCERI_SIGNALING	174	0.435619	1.65228	5.45188e-05	0.000270334	3489	tags=26%, list=16%, signal=22%	TXK/PSMB4/NRAS/PSMA4/PSMA3/PSMB3/RPS27A/PSMC1/PSMD6/CHUK/PSMC6/PSMA6/PSMB5/PSMB7/PSMB6/PSMC2/PSMA5/UBE2N/PSMD11/PSMB1/SYK/PSMD10/PAK2/CUL1/PSMD5/PSMB8/LYN/UBA52/MAP2K4/PPP3CB/PSME3/SEM1/PSMD2/MAPK8/PSME1/TAB3/MAPK1/PSMA2/PSMD8/MAP3K1/IKBKG/PSMB2/PSMC4/PSMD4/PSMD13/PIK3CB
REACTOME_G0_AND_EARLY_G1	26	0.670431	1.92266	5.82139e-05	0.000287168	3005	tags=46%, list=14%, signal=40%	CDK1/TOP2A/CDC25A/PCNA/CCNE2/RBBP4/CCNA2/CDC6/CDK2/TFDP1/E2F1/MYBL2
REACTOME_SUMOYLATION_OF_UBIQUITINYLATION_PROTEINS	38	0.615602	1.90152	5.86923e-05	0.000288044	3422	tags=45%, list=16%, signal=38%	NUP155/SUMO1/NUP37/NUP205/NUP153/NUP188/NUP58/RAE1/NUP133/NUP160/NUP35/NDC1/NUP98/NUP43/TRIM27/NUP107/RANBP2
REACTOME_TRNA_PROCESSING_IN_THE_NUCLEUS	57	0.567294	1.88307	6.03226e-05	0.000294534	3422	tags=39%, list=16%, signal=33%	NUP155/NUP37/NUP205/RAN/CSTF2/RTRAF/NUP153/NUP188/NUP58/RAE1/NUP133/NUP160/NUP35/CLP1/RTCB/NDC1/DDX1/NUP98/NUP43/POP4/NUP107/RANBP2
REACTOME_TRANSCRIPTIONAL_REGULATION_BY_RUNX2	114	0.470539	1.71576	6.15203e-05	0.000297348	3476	tags=33%, list=16%, signal=28%	CDK1/CCNB1/SKP2/PSMB4/PSMA4/PSMA3/PSMB3/RPS27A/PSMC1/PSMD6/PSMC6/PSMA6/RBX1/PSMB5/PSMB7/PSMB6/PSMC2/PSMA5/PSMD11/PSMB1/STAT1/PSMD10/CUL1/PSMD5/PSMB8/UBA52/PSME3/SEM1/PSMD2/PSME1/MAPK1/PSMA2/PSMD8/LGALS3/PSMB2/PSMC4/PSMD4/PSMD13
REACTOME_EXPORT_OF_VIRAL_RIBONUCLEOPROTEINS_FROM_NUCLEUS	32	0.648714	1.94265	7.90135e-05	0.00037808	3422	tags=53%, list=16%, signal=45%	NUP155/XPO1/NUP37/NUP205/RAN/NUP153/NUP188/NUP58/RAE1/NUP133/NUP160/NUP35/NDC1/NUP98/NUP43/NUP107/RANBP2
REACTOME_FORMATION_OF_INCISION_COMPLEX_IN_GG_NER	43	0.604304	1.91049	8.02366e-05	0.000382022	6826	tags=70%, list=32%, signal=48%	RPA2/SUMO1/UBE2V2/RPS27A/CHD1L/CDK7/RBX1/PARP1/RPA3/UBE2N/MNAT1/UBA52/ERCC4/USP45/SUMO2/DDB1/CUL4B/RPA1/CUL4A/SUMO3/PIAS3/RNF111/GTF2H5/PARP2/UBC/GTF2H1/RAD23B/PIAS1/GTF2H2/ERCC3
REACTOME_TRANSLESION_SYNTHESIS_BY_Y_FAMILY_DNA_POLYMERASES_BYPASSES_LESIONS_ON_DNA_TEMPLATE	39	0.616738	1.91508	8.17087e-05	0.000387105	3646	tags=46%, list=17%, signal=38%	RPA2/POLE2/PCNA/RFC5/RFC4/RPS27A/POLH/RPA3/POLE3/RFC2/UBE2L6/RFC1/POLI/UBA52/RPA1/PCLAF/POLK/POLD3
REACTOME_HCMV_EARLY_EVENTS	66	0.542854	1.83971	8.24696e-05	0.000387248	4191	tags=44%, list=19%, signal=35%	EZH2/NUP155/EED/RBBP4/TUBA1B/NUP37/NUP205/TUBA1C/NUP153/NUP188/CBX1/NUP58/RAE1/NUP133/DYNC1LI1/NUP160/NUP35/DYNLL1/NDC1/NUP98/DYNC1H1/NUP43/TBL1XR1/DYNC1I2/NUP107/RANBP2/CREB1/NCOR1/TPR
REACTOME_POLO_LIKE_KINASE_MEDIATED_EVENTS	16	0.769819	1.98227	8.25482e-05	0.000387248	3005	tags=62%, list=14%, signal=54%	CENPF/CCNB2/CCNB1/FOXM1/CDC25A/RBBP4/CDC25C/PLK1/PKMYT1/MYBL2
REACTOME_GAP_FILLING_DNA_REPAIR_SYNTHESIS_AND_LIGATION_IN_GG_NER	25	0.6752	1.91292	0.000104319	0.000478497	3646	tags=60%, list=17%, signal=50%	RPA2/POLE2/PCNA/RFC5/RFC4/RPS27A/RPA3/POLE3/RFC2/RFC1/UBA52/RPA1/POLK/XRCC1/POLD3
REACTOME_TELOMERE_C_STRAND_LAGGING_STRAND_SYNTHESIS	33	0.629145	1.89135	0.000104386	0.000478497	4369	tags=58%, list=20%, signal=46%	RPA2/BLM/PCNA/RFC5/RFC4/PRIM1/RPA3/RFC2/PRIM2/POLA1/RFC1/DNA2/WRN/TINF2/POLA2/RPA1/POLD3/DSCC1/RFC3
REACTOME_INTERACTIONS_OF_VPR_WITH_HOST_CELLULAR_PROTEINS	35	0.639161	1.94525	0.000104499	0.000478497	4365	tags=51%, list=20%, signal=41%	NUP155/NUP37/NUP205/NUP153/NUP188/NUP58/RAE1/NUP133/NUP160/NUP35/NDC1/SLC25A5/NUP98/NUP43/NUP107/RANBP2/TPR/HMGA1
REACTOME_BASE_EXCISION_REPAIR	44	0.581737	1.83666	0.000117964	0.000532508	3646	tags=45%, list=17%, signal=38%	NEIL3/RPA2/POLE2/PCNA/RFC5/RFC4/PARP1/TDG/RPA3/POLE3/RFC2/RFC1/PARG/TINF2/UNG/APEX1/MBD4/RPA1/XRCC1/POLD3
REACTOME_PROTEIN_LOCALIZATION	152	0.437979	1.64548	0.000119227	0.000535683	3678	tags=28%, list=17%, signal=24%	ATP5F1A/TIMM8B/PEX2/CHCHD2/ATP5MC1/COQ2/PMPCB/GNPAT/RPS27A/CHCHD7/TIMM9/DDO/HSPD1/ATP5F1B/TIMM8A/PEX1/MTX2/HSPA9/ATAD1/SEC61B/TIMM22/COA6/PEX19/CS/PHYH/IDE/NDUFB8/TIMM10/TOMM20/UBA52/AMACR/PEX3/UBL4A/VDAC1/GRPEL2/ACOT4/PITRM1/DNAJC19/TIMM17A/TIMM21/ECI2/COA4/SLC25A13
REACTOME_GENE_SILENCING_BY_RNA	72	0.515598	1.75641	0.000127123	0.000565844	4191	tags=42%, list=19%, signal=34%	POLR2D/POLR2G/NUP155/NUP37/NUP205/RAN/POLR2B/HENMT1/NUP153/BCDIN3D/NUP188/NUP58/RAE1/NUP133/NUP160/NUP35/TSN/POLR2I/NDC1/POLR2K/XPO5/NUP98/HSP90AA1/NUP43/TDRKH/NUP107/RANBP2/DROSHA/POLR2A/TPR
REACTOME_COOPERATION_OF_PREFOLDIN_AND_TRIC_CCT_IN_ACTIN_AND_TUBULIN_FOLDING	26	0.658368	1.88806	0.000129567	0.000574052	1760	tags=42%, list=8%, signal=39%	CCT5/TCP1/CCT3/CCT6A/CCT8/CCT4/TUBA1B/PFDN4/TUBA1C/VBP1/PFDN5
REACTOME_RESOLUTION_OF_ABASIC_SITES_AP_SITES	37	0.61818	1.90422	0.000160186	0.000703203	3646	tags=49%, list=17%, signal=40%	RPA2/POLE2/PCNA/RFC5/RFC4/PARP1/TDG/RPA3/POLE3/RFC2/RFC1/PARG/UNG/APEX1/MBD4/RPA1/XRCC1/POLD3
REACTOME_E2F_MEDIATED_REGULATION_OF_DNA_REPLICATION	21	0.693744	1.89684	0.000166026	0.00072551	3823	tags=62%, list=18%, signal=51%	CDK1/CCNB1/ORC6/ORC1/PRIM1/PRIM2/POLA1/TFDP1/ORC4/POLA2/E2F1/PPP2CA/ORC5
REACTOME_TRANSLESION_SYNTHESIS_BY_POLK	17	0.738694	1.93563	0.000182287	0.00078936	3492	tags=65%, list=16%, signal=54%	RPA2/PCNA/RFC5/RFC4/RPS27A/RPA3/RFC2/RFC1/UBA52/RPA1/POLK
REACTOME_SUMOYLATION_OF_RNA_BINDING_PROTEINS	46	0.572792	1.83143	0.000188141	0.000811041	4191	tags=43%, list=19%, signal=35%	HNRNPK/NUP155/SUMO1/NUP37/NUP205/NUP153/NUP188/NUP58/RAE1/NUP133/NUP160/NUP35/NDC1/SUMO2/NUP98/NUP43/NUP107/RANBP2/HNRNPC/TPR
REACTOME_TRANSLESION_SYNTHESIS_BY_POLH	19	0.709942	1.897	0.000191862	0.000823373	3067	tags=58%, list=14%, signal=50%	RPA2/PCNA/RFC5/RFC4/RPS27A/POLH/RPA3/RFC2/RFC1/UBA52/RPA1
REACTOME_TP53_REGULATES_METABOLIC_GENES	86	0.488426	1.71374	0.000202933	0.000863186	7556	tags=52%, list=35%, signal=34%	PRDX1/NDUFA4/YWHAB/YWHAE/COX7C/LAMTOR2/TXN/LRPPRC/COX16/COX6B1/PRKAA1/COX7B/COX6A1/COX14/COX5A/MOV10/MT-CO1/MT-CO3/MTOR/MT-CO2/TP53/PRKAG1/PRDX2/RRM2B/PRKAB2/COX7A2L/PRKAB1/COX8A/GLS2/SURF1/AGO4/LAMTOR1/GPI/COX6C/COX20/SESN1/COX11/AGO1/AGO2/YWHAH/LAMTOR5/COX19/GSR/COX5B/LAMTOR3
REACTOME_GLUCOSE_METABOLISM	80	0.499395	1.7327	0.000207207	0.000872932	6227	tags=50%, list=29%, signal=36%	ENO1/NUP155/NUP37/MDH1/BPGM/NUP205/NUP153/NUP188/NUP58/GAPDH/RAE1/NUP133/PFKFB4/NUP160/NUP35/NDC1/NUP98/PGK1/NUP43/PPP2CA/NUP107/RANBP2/G6PC3/ADPGK/SLC25A13/TPR/PKM/PRKACA/MDH2/PFKFB2/PGAM1/PPP2R5D/GNPDA1/NUP93/SLC25A12/PFKFB1/GPI/PGP/PCK2/SLC25A11
REACTOME_DEGRADATION_OF_BETA_CATENIN_BY_THE_DESTRUCTION_COMPLEX	82	0.502082	1.74805	0.000207971	0.000872932	3476	tags=40%, list=16%, signal=34%	PSMB4/PSMA4/PSMA3/PSMB3/RPS27A/PSMC1/PSMD6/PSMC6/PSMA6/RBX1/PSMB5/PSMB7/PSMB6/PSMC2/PSMA5/PSMD11/PSMB1/PSMD10/CUL1/PSMD5/PSMB8/UBA52/PSME3/SEM1/PSMD2/PSME1/PSMA2/PSMD8/PPP2CA/PSMB2/PSMC4/PSMD4/PSMD13
REACTOME_DEPOSITION_OF_NEW_CENPA_CONTAINING_NUCLEOSOMES_AT_THE_CENTROMERE	28	0.65605	1.90743	0.000217563	0.000901332	5193	tags=68%, list=24%, signal=52%	KNL1/CENPU/CENPI/OIP5/HJURP/CENPK/RBBP4/CENPL/SMARCA5/CENPS/CENPH/CENPW/MIS18BP1/MIS18A/CENPA/RUVBL1/CENPQ/ITGB3BP/CENPM
REACTOME_APC_CDC20_MEDIATED_DEGRADATION_OF_NEK2A	26	0.646925	1.85525	0.000225691	0.000930977	4111	tags=50%, list=19%, signal=40%	NEK2/CDC20/BUB1B/MAD2L1/RPS27A/CDC23/ANAPC5/BUB3/UBA52/UBE2C/ANAPC1/ANAPC4/CDC27
REACTOME_TRANSLATION_OF_SARS_COV_2_STRUCTURAL_PROTEINS	48	0.554538	1.78	0.000232887	0.000956537	4207	tags=40%, list=20%, signal=32%	GALNT1/SUMO1/RPS27A/MGAT4A/PARP4/SRPK1/GANAB/SRPK2/UBA52/RPN2/DAD1/DDOST/MGAT5/PARP14/STT3A/FUT8/PARP8/ST6GALNAC3/TUSC3
REACTOME_REGULATION_OF_HSF1_MEDIATED_HEAT_SHOCK_RESPONSE	77	0.506015	1.74443	0.000235411	0.000962772	5944	tags=52%, list=28%, signal=38%	RPA2/HSPA8/HSPA4/NUP155/YWHAE/HIKESHI/NUP37/NUP205/RPA3/HSPA9/NUP153/NUP188/HSPA13/NUP58/RAE1/NUP133/NUP160/BAG4/NUP35/BAG5/NDC1/HSPA14/NUP98/MAPK1/NUP43/RPA1/NUP107/RANBP2/MRPL18/TPR/HSPA5/DNAJC7/ATM/FKBP4/HSPH1/HSPA4L/NUP93/SIRT1/ATR/ST13
REACTOME_INTERFERON_SIGNALING	181	0.411545	1.56632	0.000239355	0.000974735	6645	tags=46%, list=31%, signal=32%	ADAR/KPNA2/OAS2/ABCE1/NUP155/SUMO1/IRF2/RPS27A/FCGR1A/NUP37/GBP3/GBP6/NUP205/IFIT3/USP18/UBE2N/NUP153/EIF4G3/NUP188/STAT1/EIF4E/STAT2/NUP58/RAE1/OAS3/NUP133/GBP4/PDE12/UBE2L6/NUP160/B2M/NUP35/PSMB8/EIF2AK2/UBA52/IP6K2/GBP1/KPNB1/NDC1/KPNA5/IFIT5/NUP98/NUP43/DDX58/EIF4A2/RNASEL/NUP107/HLA-G/RANBP2/MX2/TRIM68/HLA-DRA/SP100/TRIM38/IFI35/EIF4E2/HLA-C/TPR/IFI6/HLA-DQA2/IFIT2/TRIM25/TRIM5/OASL/IFI27/IF…
REACTOME_FORMATION_OF_TC_NER_PRE_INCISION_COMPLEX	53	0.551018	1.80691	0.000243269	0.000986475	6195	tags=58%, list=29%, signal=42%	POLR2D/COPS3/POLR2G/RPS27A/CDK7/RBX1/POLR2B/MNAT1/COPS5/COPS4/UBA52/POLR2I/POLR2K/AQR/HMGN1/TCEA1/DDB1/COPS2/CUL4B/CUL4A/USP7/COPS6/POLR2A/ERCC8/POLR2C/GTF2H5/COPS7A/COPS8/UBC/PRPF19/GTF2H1
REACTOME_KINESINS	48	0.553145	1.77552	0.000247721	0.00100029	1654	tags=29%, list=8%, signal=27%	KIF11/KIF20A/KIF15/KIF23/CENPE/RACGAP1/KIF4A/KIFC1/KIF18A/KIF2C/TUBA1B/TUBA1C/KIF18B/KIF20B
REACTOME_GLYCOLYSIS	64	0.525232	1.7775	0.000250754	0.00100828	5976	tags=52%, list=28%, signal=37%	ENO1/NUP155/NUP37/BPGM/NUP205/NUP153/NUP188/NUP58/GAPDH/RAE1/NUP133/PFKFB4/NUP160/NUP35/NDC1/NUP98/PGK1/NUP43/PPP2CA/NUP107/RANBP2/ADPGK/TPR/PKM/PRKACA/PFKFB2/PGAM1/PPP2R5D/GNPDA1/NUP93/PFKFB1/GPI/PGP
REACTOME_LAGGING_STRAND_SYNTHESIS	20	0.706067	1.9114	0.000259514	0.00103914	3646	tags=70%, list=17%, signal=58%	RPA2/PCNA/RFC5/RFC4/PRIM1/RPA3/RFC2/PRIM2/POLA1/RFC1/DNA2/POLA2/RPA1/POLD3
REACTOME_NEUTROPHIL_DEGRANULATION	432	0.352962	1.41068	0.000262183	0.00104451	5770	tags=34%, list=27%, signal=26%	ILF2/DYNLT1/NCSTN/HSPA8/DSN1/S100A11/CMTM6/DIAPH1/NRAS/AGA/GLB1/SVIP/TUBB/CCT8/ERP44/IQGAP1/MANBA/VPS35L/PSMD6/PPIA/ATP6AP2/RHOA/ASAH1/ATP6V1D/GCA/PSMB7/MOSPD2/LAMTOR2/PSMC2/PSMA5/OSTF1/ANXA2/GDI2/PSMD11/VAMP8/TMEM179B/CD68/LAMP2/RAB5B/LTA4H/PSMB1/SNAP23/ACTR2/SLC15A4/FUCA2/PSEN1/OLR1/TNFAIP6/SRP14/XRCC5/CAP1/DYNC1LI1/NPC2/PSAP/B2M/HEXB/APEH/IMPDH2/MAPK14/TMEM30A/DYNLL1/B4GALT1/HMGB1/KPNB1/GUSB/C…
REACTOME_CELLULAR_RESPONSE_TO_HEAT_STRESS	96	0.472873	1.68415	0.000275877	0.00108648	3432	tags=34%, list=16%, signal=29%	RPA2/HSPA8/HSPA4/NUP155/YWHAE/HIKESHI/NUP37/NUP205/RPA3/HSPA9/NUP153/NUP188/HSPA13/NUP58/RAE1/NUP133/NUP160/BAG4/NUP35/BAG5/NDC1/HSPA14/NUP98/MAPK1/EEF1A1/HSP90AA1/MTOR/NUP43/RPA1/HSBP1/NUP107/RANBP2/MRPL18
REACTOME_MITOCHONDRIAL_TRANSLATION	95	0.478929	1.70291	0.000292616	0.00114299	6886	tags=60%, list=32%, signal=41%	MRPS36/GFM2/MRPS33/MRPS7/MRPL33/MRPL47/MRPL9/MRPL57/MRPL22/MRPL15/MRPL53/MRPL51/MRPS9/MTIF2/MRPS23/MRPS16/CHCHD1/MRPL48/MRPS35/MRPL45/MRPL32/MRPS27/MRPS11/MRPS34/DAP3/MRPL13/MRPL17/MRPL18/MRPL19/MRPL44/MRPL14/MRPS18C/MRPS6/MRPS17/MRPS18B/MRPL24/MRPL50/PTCD3/MRPL35/MRPL27/MRPL10/MRPS15/MRPL39/MRPL58/MRPL4/MRPS22/MRPS21/MTRF1L/MRPL16/MRPL2/MRPS14/TSFM/MRPL42/ERAL1/GFM1/MRPS31/MRPL40
REACTOME_FORMATION_OF_TUBULIN_FOLDING_INTERMEDIATES_BY_CCT_TRIC	19	0.702493	1.87709	0.00030009	0.00116742	1088	tags=42%, list=5%, signal=40%	CCT5/TCP1/CCT3/CCT6A/CCT8/CCT4/TUBA1B/TUBA1C
REACTOME_ANCHORING_OF_THE_BASAL_BODY_TO_THE_PLASMA_MEMBRANE	94	0.474037	1.68153	0.000303919	0.00117753	5691	tags=48%, list=26%, signal=35%	NEK2/CDK1/PLK4/SCLT1/HAUS4/TUBB/YWHAE/CEP83/CKAP5/CEP135/HAUS2/KIF24/CEP152/CEP162/HAUS1/AKAP9/DYNLL1/PLK1/CENPJ/RAB3IP/NEDD1/B9D1/CEP76/C2CD3/DYNC1H1/OFD1/HSP90AA1/CEP97/TUBG1/DYNC1I2/TCTN3/CEP192/ALMS1/HAUS6/RAB11A/CEP78/PRKACA/RAB8A/ACTR1A/CEP290/MAPRE1/SDCCAG8/IQCB1/CEP57/CNTRL
REACTOME_NEDDYLATION	218	0.398248	1.53521	0.00033562	0.00129512	6011	tags=43%, list=28%, signal=31%	DTL/COMMD8/BIRC5/SKP2/UCHL3/PSMB4/COPS3/UBA3/PSMA4/PSMA3/PSMB3/KCTD6/RPS27A/NEDD8/PSMC1/PSMD6/COMMD10/PSMC6/PSMA6/RBX1/PSMB5/DCAF7/PSMB7/PSMB6/PSMC2/PSMA5/PSMD11/PSMB1/KLHL20/NUB1/PSMD10/COP1/RNF7/CUL1/COMMD2/DCAF8/FBXL13/COPS5/PSMD5/FBXO22/FBXL5/PSMB8/COPS4/UBA52/PSME3/SEM1/PSMD2/DDB1/PSME1/COPS2/PSMA2/UBXN7/CUL4B/PSMD8/FBXO9/FBXW2/PSMB2/PSMC4/PSMD4/CUL4A/NAE1/FBXL4/PSMD13/UBE2F/RBBP5/COPS6/FBXW…
REACTOME_FORMATION_OF_ATP_BY_CHEMIOSMOTIC_COUPLING	17	0.720693	1.88846	0.000353172	0.00135194	4892	tags=88%, list=23%, signal=68%	ATP5F1A/ATP5MF/ATP5MC1/ATP5PF/MT-ATP8/ATP5F1B/ATP5F1E/MT-ATP6/ATP5F1C/ATP5PO/ATP5PB/ATP5PD/ATP5MC3/ATP5MG/ATP5ME
REACTOME_DEADENYLATION_DEPENDENT_MRNA_DECAY	56	0.539513	1.78827	0.000362254	0.00138118	4787	tags=46%, list=22%, signal=36%	LSM2/CNOT1/EXOSC8/PARN/LSM5/DCP2/LSM4/CNOT7/EIF4E/EXOSC3/EXOSC1/WDR61/TTC37/EXOSC9/CNOT6/PATL1/XRN1/CNOT9/EIF4A2/CNOT10/EDC3/LSM7/CNOT8/TUT4/DCP1A/DDX6
REACTOME_REGULATION_OF_PLK1_ACTIVITY_AT_G2_M_TRANSITION	85	0.490429	1.71944	0.000373214	0.00141732	5691	tags=49%, list=26%, signal=36%	NEK2/CCNB2/CDK1/CCNB1/AURKA/PLK4/HAUS4/TUBB/YWHAE/RPS27A/BORA/CKAP5/CEP135/HAUS2/CUL1/CEP152/HAUS1/AKAP9/DYNLL1/UBA52/PLK1/CENPJ/NEDD1/CEP76/DYNC1H1/OFD1/HSP90AA1/TUBG1/DYNC1I2/CEP192/ALMS1/HAUS6/CEP78/PRKACA/RAB8A/ACTR1A/FBXW11/CEP290/MAPRE1/SDCCAG8/CEP57/CNTRL
REACTOME_HEDGEHOG_OFF_STATE	105	0.461275	1.65735	0.000374733	0.00141747	3476	tags=38%, list=16%, signal=32%	PSMB4/PSMA4/PSMA3/TUBA1B/PSMB3/RPS27A/PSMC1/PSMD6/PSMC6/PSMA6/RBX1/PSMB5/PSMB7/TUBA1C/PSMB6/PSMC2/PSMA5/PSMD11/PSMB1/PSMD10/PRKAR2A/CUL1/IFT88/PSMD5/PSMB8/UBA52/ITCH/PSME3/SEM1/PSMD2/PSME1/IFT52/OFD1/PSMA2/PSMD8/PSMB2/TTC21B/PSMC4/PSMD4/PSMD13
REACTOME_HCMV_INFECTION	90	0.486901	1.72036	0.000382417	0.00144084	4191	tags=39%, list=19%, signal=31%	EZH2/HNRNPK/NUP155/EED/RBBP4/TUBA1B/NUP37/VPS25/NUP205/TUBA1C/NUP153/NUP188/CBX1/NUP58/RAE1/NUP133/DYNC1LI1/NUP160/NUP35/DYNLL1/NDC1/NUP98/DYNC1H1/CHMP2B/NUP43/TBL1XR1/CHMP4C/DYNC1I2/NUP107/RANBP2/CHMP3/CREB1/TSG101/NCOR1/TPR
REACTOME_COMPLEX_I_BIOGENESIS	57	0.534305	1.77357	0.000414418	0.00154921	5631	tags=53%, list=26%, signal=39%	TMEM186/NDUFB2/NDUFB5/NDUFS4/NDUFAB1/NDUFS3/NDUFB4/MT-ND4/NDUFB8/NDUFAF4/NDUFA12/MT-ND3/MT-ND5/NDUFA5/NDUFB9/NDUFB11/NDUFA8/MT-ND2/NDUFAF6/NDUFAF1/MT-ND1/NDUFA9/NDUFA2/NDUFA1/NDUFC2/NDUFB3/NDUFA6/TIMMDC1/COA1/NDUFS5
REACTOME_DISEASES_OF_PROGRAMMED_CELL_DEATH	43	0.576054	1.82118	0.000484695	0.00178405	4118	tags=51%, list=19%, signal=41%	LMNB1/EZH2/PRDX1/CDC25A/PRIM1/EED/YWHAE/RBBP4/CDC25C/PRIM2/CDK5R1/C1QBP/POLA1/CAST/CASP8/CAPNS1/POLA2/RIPK1/TP53/BCL2L11/CDK5/PRDX2
REACTOME_CITRIC_ACID_CYCLE_TCA_CYCLE	22	0.665958	1.82689	0.000497086	0.00182265	4651	tags=50%, list=22%, signal=39%	SUCLG2/IDH2/FH/NNT/CS/DLST/DLD/SDHB/SUCLG1/IDH3A/MDH2
REACTOME_ANTIGEN_PROCESSING_UBIQUITINATION_PROTEASOME_DEGRADATION	289	0.375549	1.47432	0.00056823	0.00205983	4426	tags=32%, list=21%, signal=26%	TRAIP/SKP2/PSMB4/UBA3/CDC20/UBE2V2/PSMA4/PSMA3/PSMB3/KCTD6/RPS27A/BLMH/PSMC1/PSMD6/PSMC6/DTX3L/PSMA6/RBX1/CDC23/PSMB5/PSMB7/TRIP12/UBE2Z/PSMB6/PSMC2/PSMA5/UBE3C/UBE2N/PSMD11/UFL1/PSMB1/KLHL20/UBE2Q1/PSMD10/TPP2/RNF7/CUL1/RNF213/GLMN/FBXL13/UBE2L6/PSMD5/FBXO22/FBXL5/UBR1/ANAPC5/PSMB8/UBA6/UBA52/UBE2C/UBE2A/MKRN1/ITCH/HERC4/RNF4/PSME3/SEM1/PSMD2/TRIM36/ARIH2/AREL1/PSME1/LNPEP/RNF6/PSMA2/ANAPC1/PSMD…
REACTOME_RNA_POLYMERASE_II_TRANSCRIPTION_TERMINATION	65	0.50301	1.70624	0.000600157	0.00216736	5594	tags=51%, list=26%, signal=38%	CPSF3/SNRPF/SNRPG/NCBP1/CSTF2/MAGOH/CPSF2/PAPOLA/SRSF1/NCBP2/THOC2/CSTF3/SNRPD3/CLP1/THOC7/CSTF1/CDC40/CPSF7/RBM8A/NUDT21/ALYREF/SRSF9/SRSF3/ZNF473/ZC3H11A/SRSF6/CSTF2T/FYTTD1/SARNP/SLBP/CHTOP/SNRPE/THOC1
REACTOME_MITOCHONDRIAL_BIOGENESIS	89	0.454299	1.60573	0.000746494	0.00264591	4892	tags=43%, list=23%, signal=33%	ATP5F1A/ATP5MF/SSBP1/GABPB1/ATP5MC1/ATP5PF/MT-ATP8/IDH2/IMMT/ATP5F1B/TFAM/ATP5F1E/MTX2/APOO/HSPA9/MT-ATP6/MED1/MAPK14/ATP5F1C/TGS1/ATP5PO/APOOL/ATF2/ATP5PB/TBL1XR1/ATP5PD/PRKAG1/CREB1/TFB2M/NCOR1/PRKAB2/CALM1/PRKAB1/GABPA/ATP5MC3/ATP5MG/MTERF1/ATP5ME
REACTOME_PCNA_DEPENDENT_LONG_PATCH_BASE_EXCISION_REPAIR	21	0.650006	1.77725	0.000839971	0.00296625	3646	tags=57%, list=17%, signal=48%	RPA2/POLE2/PCNA/RFC5/RFC4/RPA3/POLE3/RFC2/RFC1/APEX1/RPA1/POLD3
REACTOME_INITIATION_OF_NUCLEAR_ENVELOPE_NE_REFORMATION	19	0.680128	1.81733	0.00105326	0.00370578	3090	tags=47%, list=14%, signal=41%	LMNB1/CCNB2/CDK1/CCNB1/VRK1/TMPO/LBR/KPNB1/PPP2CA
REACTOME_MHC_CLASS_II_ANTIGEN_PRESENTATION	111	0.439582	1.59539	0.00110346	0.00386819	5327	tags=36%, list=25%, signal=27%	KIF11/KIF20A/KIF15/KIF23/CENPE/RACGAP1/KIF4A/KIF18A/KIF2C/CTSV/TUBA1B/SEC24A/CLTC/TUBA1C/AP2B1/SEC24C/CAPZA2/DYNC1LI1/DYNLL1/CTSO/CAPZA1/CTSC/AP1G1/DYNC1H1/DCTN5/SAR1B/DCTN4/DYNC1I2/KIFAP3/SEC24B/CTSS/HLA-DRA/ARF1/ACTR1B/SEC31A/AP1S3/HLA-DQA2/ACTR1A/LAG3/KIF5B
REACTOME_RESOLUTION_OF_AP_SITES_VIA_THE_MULTIPLE_NUCLEOTIDE_PATCH_REPLACEMENT_PATHWAY	24	0.64942	1.83035	0.00112039	0.0039132	3646	tags=58%, list=17%, signal=49%	RPA2/POLE2/PCNA/RFC5/RFC4/PARP1/RPA3/POLE3/RFC2/RFC1/PARG/APEX1/RPA1/POLD3
REACTOME_SARS_COV_2_INFECTION	69	0.484804	1.64812	0.00121839	0.00422465	7442	tags=49%, list=35%, signal=32%	GALNT1/SUMO1/RPS27A/MGAT4A/PARP4/SRPK1/GANAB/SRPK2/UBA52/RPN2/DAD1/DDOST/CHMP2B/MGAT5/CHMP4C/PARP14/STT3A/FUT8/CHMP3/PARP8/ST6GALNAC3/TUSC3/PIK3R4/PIK3C3/RPN1/GSK3A/BECN1/UBC/PARP9/MAGT1/CHMP2A/PARP16/DDX5/MGAT2
REACTOME_AURKA_ACTIVATION_BY_TPX2	70	0.498378	1.6938	0.00135935	0.00469637	4292	tags=43%, list=20%, signal=34%	NEK2/CDK1/AURKA/PLK4/HAUS4/TUBB/YWHAE/HMMR/CKAP5/CEP135/HAUS2/CEP152/HAUS1/AKAP9/TPX2/DYNLL1/PLK1/CENPJ/NEDD1/CEP76/DYNC1H1/OFD1/HSP90AA1/TUBG1/DYNC1I2/CEP192/ALMS1/HAUS6/CEP78/PRKACA
REACTOME_MISMATCH_REPAIR	15	0.707515	1.79303	0.00141007	0.0048367	3646	tags=67%, list=17%, signal=55%	EXO1/RPA2/PCNA/MSH6/MSH2/RPA3/MLH1/RPA1/MSH3/POLD3
REACTOME_METABOLISM_OF_NUCLEOTIDES	88	0.457099	1.61189	0.00144238	0.00492984	5924	tags=42%, list=28%, signal=31%	DCTD/TYMS/RRM2/HPRT1/TK1/ATIC/GART/PUDP/RRM1/GMPS/TXN/ADK/IMPDH2/NUDT5/PAICS/NT5C2/ADPRM/NUDT13/NME1/CAD/CMPK1/DTYMK/DCK/CTPS1/AK6/RRM2B/NT5M/NT5C3A/AK5/DGUOK/NUDT15/UMPS/DNPH1/AK9/ENTPD3/ENTPD4/GMPR2
REACTOME_TRANSCRIPTIONAL_REGULATION_BY_RUNX3	95	0.45302	1.61079	0.00151346	0.00515438	3707	tags=34%, list=17%, signal=28%	PSMB4/PSMA4/PSMA3/PSMB3/RPS27A/PSMC1/PSMD6/PSMC6/PSMA6/PSMB5/PSMB7/PSMB6/PSMC2/PSMA5/PSMD11/PSMB1/PSMD10/PSMD5/PSMB8/UBA52/PSME3/SEM1/PSMD2/PSME1/PSMA2/PSMD8/PSMB2/PSMC4/PSMD4/PSMD13/TP53/BCL2L11
REACTOME_COPII_MEDIATED_VESICLE_TRANSPORT	65	0.488763	1.65791	0.0015279	0.00518509	7073	tags=57%, list=33%, signal=38%	SEC24A/PPP6C/CNIH1/TMED10/NSF/SEC23IP/SEC24C/TMED2/STX17/TRAPPC2/LMAN1/MCFD2/CTSC/SEC16B/TRAPPC10/SAR1B/SEC24B/SEC22C/GOSR2/TRAPPC6A/SCFD1/F5/CD59/SEC31A/TRAPPC3/TRAPPC1/RAB1A/SEC22B/PPP6R3/TRAPPC9/TRAPPC6B/SEC24D/TGFA/NAPG/ANKRD28/USO1/SEC13
REACTOME_SUMOYLATION_OF_CHROMATIN_ORGANIZATION_PROTEINS	55	0.513724	1.69969	0.0016975	0.00570002	3497	tags=36%, list=16%, signal=31%	NUP155/SUMO1/NUP37/NUP205/CBX5/NUP153/NUP188/NUP58/RAE1/NUP133/NUP160/NUP35/HDAC2/NDC1/SUMO2/NUP98/NUP43/NUP107/RANBP2/SUMO3
REACTOME_HCMV_LATE_EVENTS	53	0.517973	1.69854	0.00173858	0.00581757	4191	tags=42%, list=19%, signal=34%	HNRNPK/NUP155/NUP37/VPS25/NUP205/NUP153/NUP188/NUP58/RAE1/NUP133/NUP160/NUP35/NDC1/NUP98/CHMP2B/NUP43/CHMP4C/NUP107/RANBP2/CHMP3/TSG101/TPR
REACTOME_ASSOCIATION_OF_TRIC_CCT_WITH_TARGET_PROTEINS_DURING_BIOSYNTHESIS	37	0.56882	1.75217	0.00193261	0.00642189	5262	tags=46%, list=24%, signal=35%	CCT5/TCP1/CCT3/CCT6A/CCNE2/CCT8/CCT4/DCAF7/FBXL5/AP3M1/XRN2/FBXW2/TP53/FBXW9/CCT7/CCT2/ARFGEF2
REACTOME_CALNEXIN_CALRETICULIN_CYCLE	25	0.606861	1.71931	0.00201419	0.00666983	2847	tags=40%, list=13%, signal=35%	UGGT1/RPS27A/RNF5/GANAB/EDEM1/PDIA3/TRIM13/UBA52/EDEM3/SEL1L
REACTOME_INHIBITION_OF_THE_PROTEOLYTIC_ACTIVITY_OF_APC_C_REQUIRED_FOR_THE_ONSET_OF_ANAPHASE_BY_MITOTIC_SPINDLE_CHECKPOINT_COMPONENTS	21	0.625124	1.70922	0.0020285	0.00669404	4111	tags=48%, list=19%, signal=39%	CDC20/BUB1B/MAD2L1/CDC23/ANAPC5/BUB3/UBE2C/ANAPC1/ANAPC4/CDC27
REACTOME_PROCESSIVE_SYNTHESIS_ON_THE_LAGGING_STRAND	15	0.698001	1.76892	0.00217669	0.00713389	3646	tags=67%, list=17%, signal=55%	RPA2/PCNA/PRIM1/RPA3/PRIM2/POLA1/DNA2/POLA2/RPA1/POLD3
REACTOME_TRANSCRIPTIONAL_REGULATION_BY_RUNX1	168	0.394576	1.48784	0.0022452	0.00733329	3699	tags=29%, list=17%, signal=24%	PSMB4/SMARCC1/ACTL6A/PSMA4/PSMA3/CTSV/PSMB3/KCTD6/RPS27A/PBRM1/PSMC1/PSMD6/CDK7/PSMC6/PSMA6/PSMB5/PSMB7/PSMB6/PSMC2/PSMA5/TP73/PSMD11/PSMB1/PSMD10/MNAT1/PSMD5/PSMB8/UBA52/MOV10/ITCH/PSME3/GPAM/SEM1/PSMD2/ELF1/PSME1/ASH2L/PSMA2/PSMD8/LGALS3/KMT2C/PSMB2/PSMC4/PSMD4/PSMD13/DPY30/RYBP/RBBP5
REACTOME_GOLGI_ASSOCIATED_VESICLE_BIOGENESIS	54	0.501932	1.65208	0.00226518	0.00737338	5730	tags=46%, list=27%, signal=34%	HSPA8/AP4E1/SNAPIN/TGOLN2/CLTC/AP3B1/VAMP8/YIPF6/NECAP1/PUM1/AP3S1/AP1G1/TFRC/CPD/DTNBP1/RAB5C/ARF1/IGF2R/BLOC1S6/AP1S3/SNX2/BLOC1S4/GOLGB1/FTH1/BLOC1S1
REACTOME_APC_C_CDC20_MEDIATED_DEGRADATION_OF_CYCLIN_B	24	0.627576	1.76879	0.00235479	0.0076133	4111	tags=46%, list=19%, signal=37%	CDK1/CCNB1/CDC20/RPS27A/CDC23/ANAPC5/UBA52/UBE2C/ANAPC1/ANAPC4/CDC27
REACTOME_GENE_AND_PROTEIN_EXPRESSION_BY_JAK_STAT_SIGNALING_AFTER_INTERLEUKIN_12_STIMULATION	33	0.562541	1.69113	0.00239968	0.0077323	6068	tags=52%, list=28%, signal=37%	LMNB1/TCP1/PPIA/ANXA2/HSPA9/PAK2/SOD1/SNRPA1/CAPZA1/HNRNPF/RPLP0/ARF1/CFL1/HNRNPDL/PSME2/HNRNPA2B1/MIF
REACTOME_TRNA_PROCESSING	107	0.427463	1.54164	0.00241252	0.00774759	4861	tags=37%, list=23%, signal=29%	NUP155/NUP37/NUP205/RAN/CDKAL1/CSTF2/RTRAF/NUP153/NUP188/NUP58/RAE1/NUP133/NUP160/PUS7/NUP35/CLP1/RTCB/NDC1/TRMT10A/TRMT5/DDX1/NUP98/NUP43/PUS3/THADA/ADAT1/POP4/LAGE3/NUP107/RANBP2/TP53RK/METTL1/NSUN6/TYW5/TPR/TRMT61B/ZBTB8OS/TRMT12/ALKBH8/RPP38
REACTOME_ANTIGEN_PRESENTATION_FOLDING_ASSEMBLY_AND_PEPTIDE_LOADING_OF_CLASS_I_MHC	25	0.60167	1.7046	0.00243002	0.00777769	7411	tags=76%, list=34%, signal=50%	SEC24A/ERAP1/SEC24C/PDIA3/B2M/SAR1B/HLA-G/ERAP2/SEC24B/HLA-C/HSPA5/TAP1/SEC31A/TAP2/SEC24D/HLA-A/HLA-B/SEC13/TAPBP
REACTOME_RECRUITMENT_OF_NUMA_TO_MITOTIC_CENTROSOMES	85	0.461547	1.61818	0.00253637	0.00806413	4292	tags=39%, list=20%, signal=31%	NEK2/CDK1/PLK4/HAUS4/TUBB/YWHAE/TUBA1B/CKAP5/TUBA1C/CEP135/HAUS2/CEP152/HAUS1/AKAP9/DYNLL1/MZT1/PLK1/TUBGCP5/CENPJ/TUBGCP3/NEDD1/CEP76/DYNC1H1/OFD1/HSP90AA1/TUBG1/DYNC1I2/CEP192/ALMS1/HAUS6/CEP78/TUBGCP4/PRKACA
REACTOME_TRANSCRIPTIONAL_REGULATION_BY_E2F6	34	0.571933	1.73399	0.00264186	0.00837174	5674	tags=53%, list=26%, signal=39%	EZH2/RRM2/BRCA1/EED/CBX3/RBBP4/CDC7/CBX5/TFDP1/RBBP8/UXT/E2F1/RYBP/EPC1/CHEK1/APAF1/MGA/RBBP7
REACTOME_PROCESSING_OF_CAPPED_INTRONLESS_PRE_MRNA	28	0.595242	1.73063	0.00298837	0.00937663	3575	tags=54%, list=17%, signal=45%	CPSF3/SNRPF/SNRPG/NCBP1/CSTF2/CPSF2/PAPOLA/NCBP2/CSTF3/SNRPD3/CLP1/CSTF1/CPSF7/NUDT21/ZNF473
REACTOME_RECRUITMENT_OF_MITOTIC_CENTROSOME_PROTEINS_AND_COMPLEXES	79	0.463604	1.60541	0.0031738	0.00986145	4292	tags=39%, list=20%, signal=32%	NEK2/CDK1/PLK4/HAUS4/TUBB/YWHAE/CKAP5/CEP135/HAUS2/CEP152/HAUS1/AKAP9/DYNLL1/MZT1/PLK1/TUBGCP5/CENPJ/TUBGCP3/NEDD1/CEP76/DYNC1H1/OFD1/HSP90AA1/TUBG1/DYNC1I2/CEP192/ALMS1/HAUS6/CEP78/TUBGCP4/PRKACA
REACTOME_TP53_REGULATES_TRANSCRIPTION_OF_GENES_INVOLVED_IN_G2_CELL_CYCLE_ARREST	18	0.670775	1.77972	0.00318901	0.00987664	1780	tags=33%, list=8%, signal=31%	CDK1/CCNB1/AURKA/PCNA/CDC25C/TFDP1
REACTOME_BUTYRATE_RESPONSE_FACTOR_1_BRF1_BINDS_AND_DESTABILIZES_MRNA	17	0.671337	1.75913	0.0032962	0.0101105	2617	tags=41%, list=12%, signal=36%	YWHAB/EXOSC8/DCP2/EXOSC3/EXOSC1/EXOSC9/XRN1
REACTOME_CYCLIN_D_ASSOCIATED_EVENTS_IN_G1	46	0.517512	1.65468	0.00360199	0.010978	3090	tags=30%, list=14%, signal=26%	CKS1B/SKP2/CCNE2/RPS27A/CDK7/CDK2/CUL1/TFDP1/MNAT1/E2F2/LYN/UBA52/E2F1/PPP2CA
REACTOME_PROCESSING_OF_INTRONLESS_PRE_MRNAS	19	0.646631	1.72783	0.00371958	0.0112647	3047	tags=58%, list=14%, signal=50%	CPSF3/NCBP1/CSTF2/CPSF2/PAPOLA/NCBP2/CSTF3/CLP1/CSTF1/CPSF7/NUDT21
REACTOME_BBSOME_MEDIATED_CARGO_TARGETING_TO_CILIUM	22	0.604901	1.65939	0.00398313	0.0120248	4855	tags=59%, list=23%, signal=46%	CCT5/TCP1/CCT3/CCT8/CCT4/LZTFL1/ARL6/RAB3IP/BBS10/BBS7/BBIP1/MKKS/CCT2
REACTOME_KSRP_KHSRP_BINDS_AND_DESTABILIZES_MRNA	17	0.666317	1.74597	0.00404654	0.0121778	2302	tags=41%, list=11%, signal=37%	EXOSC8/PARN/DCP2/EXOSC3/EXOSC1/MAPK14/EXOSC9
REACTOME_POLYMERASE_SWITCHING_ON_THE_C_STRAND_OF_THE_TELOMERE	25	0.588876	1.66836	0.00441392	0.0131593	4369	tags=52%, list=20%, signal=41%	PCNA/RFC5/RFC4/PRIM1/RFC2/PRIM2/POLA1/RFC1/TINF2/POLA2/POLD3/DSCC1/RFC3
REACTOME_DNA_DAMAGE_RECOGNITION_IN_GG_NER	38	0.531408	1.64146	0.00464764	0.0137277	5950	tags=58%, list=28%, signal=42%	COPS3/ACTL6A/RPS27A/RBX1/PARP1/INO80C/ACTR8/COPS5/COPS4/UBA52/DDB1/COPS2/CUL4B/CUL4A/COPS6/RUVBL1/INO80/COPS7A/PARP2/ACTR5/COPS8/UBC
REACTOME_N_GLYCAN_TRIMMING_IN_THE_ER_AND_CALNEXIN_CALRETICULIN_CYCLE	34	0.555344	1.68369	0.00481456	0.014177	2847	tags=35%, list=13%, signal=31%	NGLY1/UGGT1/RPS27A/PSMC1/RNF5/GANAB/EDEM1/PDIA3/TRIM13/UBA52/EDEM3/SEL1L
REACTOME_CARGO_TRAFFICKING_TO_THE_PERICILIARY_MEMBRANE	47	0.509371	1.62994	0.00490739	0.0143728	5450	tags=53%, list=25%, signal=40%	ARF4/CCT5/TCP1/CCT3/CCT8/CCT4/EXOC2/LZTFL1/EXOC4/EXOC6/ARL6/RAB3IP/EXOC1/BBS10/BBS7/BBIP1/RAB11A/EXOC5/MKKS/RAB8A/CCT2/UNC119B/RP2/ARL13B/ARL3
REACTOME_PROTEIN_UBIQUITINATION	64	0.469887	1.5902	0.0051576	0.014957	3913	tags=31%, list=18%, signal=26%	UBE2T/PRKDC/UCHL3/PEX2/PCNA/UBE2V2/RPS27A/UBE2Z/UBE2N/OTULIN/SELENOS/UBA6/UBA52/UBE2C/UBE2A/WDR61/LEO1/RNF181/USP7/UBE2K
REACTOME_IRON_UPTAKE_AND_TRANSPORT	54	0.4866	1.60162	0.00526272	0.0151699	4532	tags=41%, list=21%, signal=32%	ATP6V1A/ATP6V0B/RPS27A/NEDD8/ATP6V1D/ATP6V1G1/CUL1/ATP6V0E1/FBXL5/UBA52/SLC11A2/SLC40A1/HFE/TFRC/ATP6V0A4/ATP6AP1/ATP6V1B2/GLRX3/ATP6V1E1/ATP6V1F/IREB2/ATP6V0C
REACTOME_SLC_TRANSPORTER_DISORDERS	74	0.451558	1.545	0.00555009	0.015855	3775	tags=28%, list=18%, signal=23%	SLC17A5/NUP155/NUP37/NUP205/NUP153/NUP188/NUP58/SLC1A3/RAE1/NUP133/NUP160/NUP35/NDC1/NUP98/SLC11A2/NUP43/SLC40A1/SLC26A2/NUP107/RANBP2/SLC29A3
REACTOME_COPI_MEDIATED_ANTEROGRADE_TRANSPORT	90	0.429912	1.519	0.0057017	0.0162397	7532	tags=53%, list=35%, signal=35%	ARF4/COPG2/KDELR2/COPZ1/TUBA1B/TUBA1C/TMED10/NSF/TMED2/COPA/TMED7/CAPZA2/DYNC1LI1/DYNLL1/COG2/COPB1/ARF3/CAPZA1/ARF5/DYNC1H1/DCTN5/TMED3/DCTN4/DYNC1I2/ARCN1/COPB2/GOSR2/COG5/ANK3/ARF1/CD59/ACTR1A/RAB1A/GOLGB1/COG6/TMED9/ACTR10/DCTN2/NAPG/ARFGAP3/DCTN6/GBF1/KDELR1/USO1/DCTN3/CD55/DYNLL2/COPG1
REACTOME_REGULATED_NECROSIS	54	0.484631	1.59514	0.00573683	0.0162912	3693	tags=31%, list=17%, signal=26%	CASP3/IRF2/RPS27A/TNFRSF10A/UBA52/CASP8/HMGB1/OGT/PDCD6IP/CHMP2B/HSP90AA1/RIPK1/CHMP4C/GZMB/TP53/CHMP3/BAK1
REACTOME_TP53_REGULATES_TRANSCRIPTION_OF_CELL_DEATH_GENES	44	0.502054	1.58509	0.00660243	0.0185839	5613	tags=45%, list=26%, signal=34%	CASP2/BIRC5/CHM/TP73/RABGGTB/BCL2L14/TNFRSF10A/TRIAP1/NLRC4/TP53INP1/ZNF420/TP53/TP53BP2/PRELID1/TP53I3/CASP6/ATM/APAF1/CASP10/PERP
REACTOME_PHOSPHORYLATION_OF_THE_APC_C	20	0.624698	1.69112	0.00671408	0.0188427	4111	tags=45%, list=19%, signal=36%	CDK1/CCNB1/CDC23/ANAPC5/UBE2C/PLK1/ANAPC1/ANAPC4/CDC27
REACTOME_SIGNALING_BY_NOTCH	173	0.373833	1.41511	0.00693478	0.0192924	3477	tags=29%, list=16%, signal=24%	DLGAP5/APH1A/NCSTN/PSMB4/PSMA4/PSMA3/PSMB3/RPS27A/PSMC1/PSMD6/PSMC6/PSMA6/RBX1/PSMB5/PSMB7/PSMB6/PSMC2/PSMA5/CCNC/PSMD11/PSMB1/STAT1/PSMD10/PSEN1/CUL1/TMED2/TFDP1/PSMD5/PSMB8/UBA52/HDAC2/MOV10/B4GALT1/ITCH/PSME3/PSENEN/SEM1/PSMD2/PSME1/SEL1L/E2F1/PSMA2/TBL1XR1/PSMD8/PSMB2/GZMB/PSMC4/PSMD4/PSMD13/TP53
REACTOME_TRANS_GOLGI_NETWORK_VESICLE_BUDDING	69	0.452277	1.53754	0.00717175	0.0198531	5730	tags=42%, list=27%, signal=31%	HSPA8/M6PR/AP4E1/SNAPIN/TGOLN2/CLTC/AP3B1/VAMP8/SNAP23/YIPF6/NECAP1/PUM1/AP3S1/AP1G1/TFRC/CPD/DTNBP1/RAB5C/ARF1/DNASE2/IGF2R/BLOC1S6/AP1S3/SNX2/BLOC1S4/GOLGB1/FTH1/GNS/BLOC1S1
REACTOME_DISEASES_OF_MITOTIC_CELL_CYCLE	38	0.521653	1.61132	0.00718931	0.0198531	4111	tags=32%, list=19%, signal=26%	SKP2/CCNE2/CDC23/CDK2/TFDP1/ANAPC5/E2F2/UBE2C/E2F1/ANAPC1/ANAPC4/CDC27
REACTOME_CARGO_CONCENTRATION_IN_THE_ER	30	0.548239	1.61568	0.00719857	0.0198531	6329	tags=60%, list=29%, signal=42%	MIA2/SEC24A/CNIH1/TMED10/SEC24C/TMED2/LMAN1/MCFD2/MIA3/CTSC/SAR1B/SEC24B/GOSR2/F5/CD59/SEC22B/SEC24D/TGFA
REACTOME_MRNA_DECAY_BY_5_TO_3_EXORIBONUCLEASE	15	0.648004	1.64221	0.00812937	0.022228	4787	tags=67%, list=22%, signal=52%	LSM2/LSM5/DCP2/LSM4/PATL1/XRN1/EDC3/LSM7/DCP1A/DDX6
REACTOME_INTERLEUKIN_12_SIGNALING	39	0.512584	1.59166	0.00829763	0.0226235	6068	tags=46%, list=28%, signal=33%	LMNB1/TCP1/PPIA/ANXA2/HSPA9/PAK2/SOD1/SNRPA1/CAPZA1/HNRNPF/RPLP0/ARF1/CFL1/HNRNPDL/IL12RB2/PSME2/HNRNPA2B1/MIF
REACTOME_ER_QUALITY_CONTROL_COMPARTMENT_ERQC	20	0.616413	1.6687	0.00861725	0.0233618	2847	tags=40%, list=13%, signal=35%	UGGT1/RPS27A/RNF5/EDEM1/TRIM13/UBA52/EDEM3/SEL1L
REACTOME_CYTOSOLIC_SENSORS_OF_PATHOGEN_ASSOCIATED_DNA	61	0.461558	1.55704	0.00865643	0.0234017	5451	tags=36%, list=25%, signal=27%	DHX9/PRKDC/POLR3C/RPS27A/CHUK/MYD88/POLR3B/TLR3/XRCC5/UBA52/POLR3F/POLR2K/POLR3A/IKBKG/RIPK1/XRCC6/POLR1C/TRIM32/POLR3K/TBK1/CTNNB1/POLR3G
REACTOME_INTERLEUKIN_12_FAMILY_SIGNALING	47	0.489297	1.5657	0.0106445	0.0285343	6068	tags=43%, list=28%, signal=31%	LMNB1/TCP1/PPIA/ANXA2/HSPA9/STAT1/PAK2/SOD1/SNRPA1/CAPZA1/IL23A/HNRNPF/RPLP0/ARF1/CFL1/HNRNPDL/IL12RB2/PSME2/HNRNPA2B1/MIF
REACTOME_RRNA_MODIFICATION_IN_THE_NUCLEUS_AND_CYTOSOL	60	0.452555	1.51931	0.0108857	0.0290417	6999	tags=47%, list=33%, signal=32%	UTP15/RPS7/NHP2/UTP25/UTP6/NOP10/HEATR1/UTP11/WDR3/EMG1/UTP20/DIMT1/RPS14/DCAF13/KRR1/THUMPD1/RRP36/NOL11/WDR75/DKC1/WDR36/NOP58/RPS6/IMP3/UTP14C/PNO1/UTP14A/DDX52
REACTOME_NRIF_SIGNALS_CELL_DEATH_FROM_THE_NUCLEUS	15	0.637301	1.61509	0.0108944	0.0290417	2643	tags=47%, list=12%, signal=41%	APH1A/NCSTN/RPS27A/PSEN1/UBA52/PSENEN/MAPK8
REACTOME_MRNA_CAPPING	29	0.533948	1.5596	0.0116591	0.0308226	4986	tags=45%, list=23%, signal=34%	POLR2D/POLR2G/CDK7/POLR2B/NCBP1/NCBP2/MNAT1/POLR2I/POLR2K/RNGTT/POLR2A/POLR2C/GTF2H5
REACTOME_GLYCOSPHINGOLIPID_METABOLISM	39	0.497533	1.54493	0.0118009	0.0310973	4858	tags=38%, list=23%, signal=30%	GLB1/ESYT1/ASAH2/ASAH1/PSAP/HEXB/ARSD/STS/SUMF1/B3GALNT1/ARSK/HEXA/GALC/GLA/NEU3
REACTOME_INSULIN_RECEPTOR_RECYCLING	22	0.573128	1.57223	0.011828	0.0310973	4532	tags=50%, list=21%, signal=40%	ATP6V1A/ATP6V0B/ATP6V1D/ATP6V1G1/ATP6V0E1/ATP6V0A4/ATP6AP1/ATP6V1B2/ATP6V1E1/ATP6V1F/ATP6V0C
REACTOME_MICRORNA_MIRNA_BIOGENESIS	24	0.579623	1.63363	0.0120146	0.0313297	7379	tags=75%, list=34%, signal=49%	POLR2D/POLR2G/RAN/POLR2B/BCDIN3D/POLR2I/POLR2K/XPO5/DROSHA/POLR2A/POLR2C/AGO4/PRKRA/DICER1/AGO1/AGO2/TARBP2/POLR2J
REACTOME_TRNA_AMINOACYLATION	24	0.582204	1.64091	0.0120146	0.0313297	3647	tags=38%, list=17%, signal=31%	EEF1E1/IARS2/FARSB/MARS2/DARS2/PPA1/FARS2/LARS2/RARS2
REACTOME_RNA_POLYMERASE_III_TRANSCRIPTION_INITIATION_FROM_TYPE_1_PROMOTER	28	0.552649	1.6068	0.0122782	0.03193	5451	tags=39%, list=25%, signal=29%	POLR3C/POLR3B/GTF3C6/POLR3F/POLR2K/POLR3A/TBP/BDP1/POLR1C/POLR3K/POLR3G
REACTOME_INTRINSIC_PATHWAY_FOR_APOPTOSIS	54	0.462822	1.52335	0.0124832	0.0323751	3707	tags=31%, list=17%, signal=26%	CASP3/YWHAB/YWHAE/TP73/C1QBP/CASP7/TFDP1/DYNLL1/CASP8/MAPK8/MAPK1/E2F1/GZMB/TP53/TP53BP2/BAK1/BCL2L11
REACTOME_CHAPERONE_MEDIATED_AUTOPHAGY	20	0.599854	1.62387	0.0134945	0.0346936	2940	tags=40%, list=14%, signal=35%	HSPA8/RPS27A/PARK7/LAMP2/IFT88/UBA52/EEF1A1/HSP90AA1
REACTOME_EPIGENETIC_REGULATION_OF_GENE_EXPRESSION	84	0.419238	1.46237	0.0140085	0.0358454	6343	tags=42%, list=29%, signal=29%	EZH2/TAF1A/POLR1B/EED/CBX3/RBBP4/CDK7/SUV39H1/DDX21/SMARCA5/TDG/TAF1D/MNAT1/SF3B1/HDAC2/POLR2K/TAF1B/MTF2/TBP/SAP18/SAP130/TET2/UHRF1/SIN3A/POLR1C/GTF2H5/GATAD2B/BAZ2A/BAZ1B/SIRT1/RBBP7/TTF1/SUDS3/GTF2H1/HDAC1
REACTOME_MRNA_DECAY_BY_3_TO_5_EXORIBONUCLEASE	16	0.623585	1.60572	0.0165137	0.0416521	2302	tags=38%, list=11%, signal=34%	EXOSC8/EXOSC3/EXOSC1/WDR61/TTC37/EXOSC9
REACTOME_TRANSCRIPTION_OF_E2F_TARGETS_UNDER_NEGATIVE_CONTROL_BY_DREAM_COMPLEX	19	0.593785	1.58662	0.016539	0.0416521	2944	tags=37%, list=14%, signal=32%	TOP2A/CDC25A/PCNA/RBBP4/CDC6/TFDP1/E2F1
REACTOME_RHOF_GTPASE_CYCLE	42	0.478664	1.51349	0.0166766	0.0418884	1427	tags=21%, list=7%, signal=20%	LMNB1/DIAPH3/DIAPH1/DEPDC1B/ESYT1/SENP1/TMPO/VAMP3/SNAP23
REACTOME_TRANSCRIPTION_OF_THE_HIV_GENOME	68	0.440827	1.49936	0.0179491	0.0448493	6826	tags=50%, list=32%, signal=34%	TAF7/POLR2D/POLR2G/CDK7/POLR2B/NCBP1/GTF2B/TAF9/NCBP2/MNAT1/POLR2I/GTF2A1/POLR2K/TAF11/TCEA1/CCNT2/CCNT1/GTF2A2/TBP/SSRP1/RNGTT/POLR2A/POLR2C/GTF2H5/GTF2E1/ELOC/TAF12/CCNK/SUPT4H1/GTF2H1/SUPT16H/TAF2/GTF2H2/ERCC3
REACTOME_DEPOLYMERISATION_OF_THE_NUCLEAR_LAMINA	15	0.610822	1.54798	0.0192289	0.0476737	752	tags=27%, list=3%, signal=26%	LMNB1/CDK1/CCNB1/TMPO
REACTOME_RNA_POLYMERASE_III_TRANSCRIPTION_INITIATION_FROM_TYPE_3_PROMOTER	28	0.536039	1.55851	0.0195005	0.0480979	5451	tags=43%, list=25%, signal=32%	POLR3C/POLR3B/POLR3F/POLR2K/POLR3A/ZNF143/SNAPC5/TBP/BDP1/POLR1C/POLR3K/POLR3G
REACTOME_TRANSFERRIN_ENDOCYTOSIS_AND_RECYCLING	28	0.536182	1.55892	0.0195005	0.0480979	4532	tags=46%, list=21%, signal=37%	ATP6V1A/ATP6V0B/ATP6V1D/ATP6V1G1/ATP6V0E1/HFE/TFRC/ATP6V0A4/ATP6AP1/ATP6V1B2/ATP6V1E1/ATP6V1F/ATP6V0C
REACTOME_PYROPTOSIS	25	0.540772	1.53207	0.0199406	0.0488392	3693	tags=36%, list=17%, signal=30%	CASP3/IRF2/HMGB1/CHMP2B/CHMP4C/GZMB/TP53/CHMP3/BAK1
REACTOME_E3_UBIQUITIN_LIGASES_UBIQUITINATE_TARGET_PROTEINS	44	0.474869	1.49926	0.0199542	0.0488392	7380	tags=50%, list=34%, signal=33%	PRKDC/PEX2/PCNA/UBE2V2/RPS27A/UBE2N/SELENOS/UBA52/UBE2A/WDR61/LEO1/RNF181/RAD18/DERL1/UBC/HLA-A/SHPRH/UBE2E1/HLTF/UBE2L3/CTR9/RTF1
REACTOME_PROTEIN_METHYLATION	17	0.6095	1.59709	0.020027	0.0488925	4514	tags=41%, list=21%, signal=33%	HSPA8/EEF2KMT/ETFBKMT/EEF1A1/PRMT3/CALM1/KIN
REACTOME_RETROGRADE_TRANSPORT_AT_THE_TRANS_GOLGI_NETWORK	49	0.454795	1.46939	0.0205286	0.0498626	5434	tags=41%, list=25%, signal=31%	M6PR/TGOLN2/TMF1/VAMP3/NSF/NAA35/GOLGA4/COG2/USP6NL/SCOC/GCC2/GCC1/ARL1/SYS1/COG5/RAB9A/IGF2R/GOLGA1/VPS52/COG6
REACTOME_SARS_COV_INFECTIONS	150	0.370113	1.38984	0.0209513	0.050378	6048	tags=37%, list=28%, signal=27%	GALNT1/TUBB/SUMO1/RBBP4/RPS27A/MGAT4A/RBX1/PARP4/SRPK1/AP2B1/STAT2/GANAB/SRPK2/IMPDH2/UBA52/HDAC2/REST/RPN2/DAD1/DDOST/CHMP2B/HSP90AA1/MGAT5/RIPK1/CHMP4C/PARP14/STT3A/FUT8/CYSLTR1/CHMP3/SAP18/FNTA/PARP8/ST6GALNAC3/KDM1A/ATP1A1/TUSC3/PIK3R4/PIK3C3/ITGB1/FKBP1A/ARID4A/FKBP4/HSP90AB1/TBK1/GATAD2B/RPN1/GSK3A/IFNGR1/RBBP7/IFNAR1/BECN1/SUDS3/UBC/PDCD1
REACTOME_TRANSLATION_OF_SARS_COV_1_STRUCTURAL_PROTEINS	29	0.511888	1.49517	0.0213597	0.0512312	3827	tags=31%, list=18%, signal=26%	GALNT1/SUMO1/RPS27A/PARP4/GANAB/UBA52/PARP14/PARP8/ST6GALNAC3
REACTOME_TCF_DEPENDENT_SIGNALING_IN_RESPONSE_TO_WNT	162	0.355793	1.34133	0.023143	0.0552316	4163	tags=29%, list=19%, signal=24%	PSMB4/PSMA4/XPO1/PSMA3/PSMB3/RPS27A/PSMC1/PSMD6/PSMC6/PSMA6/RBX1/PSMB5/PSMB7/PSMB6/PSMC2/PSMA5/PSMD11/PSMB1/PSMD10/FZD4/PSMD5/PSMB8/UBA52/KLHL12/PSME3/SEM1/PSMD2/PSME1/ASH2L/PSMA2/PSMD8/PPP2CA/CHD8/BCL9/PSMB2/PSMC4/PSMD4/PSMD13/LEO1/RBBP5/TNKS2/USP34/PPP2R5C/USP8/TRRAP/RUVBL1/PYGO2
REACTOME_DNA_DOUBLE_STRAND_BREAK_RESPONSE	44	0.467736	1.47674	0.0235102	0.0559684	2643	tags=32%, list=12%, signal=28%	KPNA2/BRCA1/SUMO1/UBE2V2/RPS27A/NSD2/SMARCA5/UBE2N/EYA3/BARD1/BRCC3/UBA52/NBN/MAPK8
REACTOME_TP53_REGULATES_TRANSCRIPTION_OF_DNA_REPAIR_GENES	61	0.432283	1.45828	0.0244968	0.0581723	6337	tags=51%, list=29%, signal=36%	FANCI/POLR2D/BRCA1/POLR2G/FANCD2/CDK7/MSH2/POLR2B/MLH1/MNAT1/POLR2I/POLR2K/TCEA1/CCNT2/ATF2/CCNT1/TP53/SSRP1/POLR2A/CHEK1/POLR2C/ATM/GTF2H5/PMS2/ELOC/MDC1/ATR/CCNK/SUPT4H1/GTF2H1/SUPT16H
REACTOME_RNA_POLYMERASE_I_PROMOTER_ESCAPE	28	0.525222	1.52705	0.0250924	0.0594391	4986	tags=43%, list=23%, signal=33%	TAF1A/POLR1B/CBX3/RRN3/CDK7/TAF1D/MNAT1/POLR2K/TAF1B/TBP/POLR1C/GTF2H5
REACTOME_ABERRANT_REGULATION_OF_MITOTIC_G1_S_TRANSITION_IN_CANCER_DUE_TO_RB1_DEFECTS	17	0.59357	1.55535	0.0271973	0.0639505	2944	tags=29%, list=14%, signal=25%	CCNE2/CDK2/TFDP1/E2F2/E2F1
REACTOME_TRISTETRAPROLIN_TTP_ZFP36_BINDS_AND_DESTABILIZES_MRNA	17	0.593222	1.55444	0.0271973	0.0639505	2617	tags=47%, list=12%, signal=41%	YWHAB/EXOSC8/TNPO1/DCP2/EXOSC3/EXOSC1/EXOSC9/XRN1
REACTOME_FORMATION_OF_RNA_POL_II_ELONGATION_COMPLEX	57	0.438541	1.45569	0.0288466	0.0674969	7413	tags=56%, list=34%, signal=37%	POLR2D/POLR2G/CDK7/POLR2B/NCBP1/NCBP2/MNAT1/POLR2I/WDR61/POLR2K/TCEA1/CCNT2/CCNT1/LEO1/SSRP1/POLR2A/POLR2C/GTF2H5/ELOC/CCNK/SUPT4H1/GTF2H1/SUPT16H/GTF2H2/AFF4/ERCC3/EAF1/IWS1/CTR9/POLR2J/RTF1/NELFE
REACTOME_RHOD_GTPASE_CYCLE	52	0.446645	1.45928	0.0291429	0.0678582	2760	tags=25%, list=13%, signal=22%	LMNB1/RACGAP1/DIAPH3/DIAPH1/DEPDC1B/ESYT1/TMPO/MOSPD2/VAMP3/LBR/LMAN1/VAPB/ADD3
REACTOME_PKMTS_METHYLATE_HISTONE_LYSINES	43	0.46995	1.48573	0.0295988	0.0687526	4143	tags=33%, list=19%, signal=26%	EZH2/SMYD2/SUV39H2/EED/RBBP4/NSD2/SUV39H1/SETD2/ATF7IP/ASH2L/KMT2C/DPY30/RBBP5/NSD1
REACTOME_TICAM1_RIP1_MEDIATED_IKK_COMPLEX_RECRUITMENT	19	0.572776	1.53049	0.0301997	0.0698094	6166	tags=58%, list=29%, signal=41%	RPS27A/CHUK/UBE2N/TLR3/UBA52/IKBKG/RIPK1/TRAF6/UBC/BIRC2/UBE2V1
REACTOME_HIV_TRANSCRIPTION_INITIATION	46	0.454038	1.45173	0.0304225	0.0701366	6826	tags=50%, list=32%, signal=34%	TAF7/POLR2D/POLR2G/CDK7/POLR2B/GTF2B/TAF9/MNAT1/POLR2I/GTF2A1/POLR2K/TAF11/GTF2A2/TBP/POLR2A/POLR2C/GTF2H5/GTF2E1/TAF12/GTF2H1/TAF2/GTF2H2/ERCC3
REACTOME_HEDGEHOG_ON_STATE	83	0.406094	1.41799	0.0304878	0.0701366	3476	tags=39%, list=16%, signal=32%	PSMB4/PSMA4/PSMA3/PSMB3/RPS27A/PSMC1/PSMD6/PSMC6/PSMA6/RBX1/PSMB5/PSMB7/PSMB6/PSMC2/PSMA5/PSMD11/PSMB1/PSMD10/PSMD5/PSMB8/UBA52/ITCH/PSME3/SEM1/PSMD2/PSME1/PSMA2/PSMD8/PSMB2/PSMC4/PSMD4/PSMD13
REACTOME_TRANSLOCATION_OF_SLC2A4_GLUT4_TO_THE_PLASMA_MEMBRANE	62	0.425999	1.43724	0.0323383	0.0737838	4796	tags=37%, list=22%, signal=29%	YWHAB/YWHAE/TUBA1B/EXOC2/TUBA1C/SNAP23/EXOC4/EXOC6/ACTG1/EXOC1/LNPEP/RALGAPB/PRKAG1/KIFAP3/STXBP3/RAB11A/PRKAB2/CALM1/PRKAB1/RAC1/EXOC5/RAB14/RAB8A
REACTOME_AUTOPHAGY	137	0.364863	1.36067	0.0344083	0.0782005	4334	tags=26%, list=20%, signal=21%	HSPA8/ATG4A/TUBA1B/FUNDC1/RPS27A/PARK7/ATG5/LAMTOR2/TUBA1C/UBE2N/LAMP2/PRKAA1/IFT88/DYNC1LI1/DYNLL1/TOMM20/UBA52/GABARAP/VDAC1/DYNC1H1/CHMP2B/EEF1A1/HSP90AA1/MTOR/CHMP4C/DYNC1I2/CHMP3/PRKAG1/TSG101/MTERF3/PRKAB2/ATG10/ATG4C/PIK3R4/GABARAPL2/PRKAB1
REACTOME_MITOCHONDRIAL_CALCIUM_ION_TRANSPORT	23	0.542231	1.5042	0.0346136	0.0782005	3580	tags=39%, list=17%, signal=33%	PMPCB/MICU1/VDAC2/MICU2/MAIP1/STOML2/VDAC3/VDAC1/MCU
REACTOME_FGFR2_ALTERNATIVE_SPLICING	27	0.515184	1.48268	0.0346468	0.0782005	4717	tags=41%, list=22%, signal=32%	POLR2D/POLR2G/POLR2B/NCBP1/NCBP2/POLR2I/POLR2K/TIA1/HNRNPF/POLR2A/POLR2C
REACTOME_PYRUVATE_METABOLISM_AND_CITRIC_ACID_TCA_CYCLE	50	0.440933	1.43439	0.0359435	0.0809363	3755	tags=32%, list=17%, signal=26%	SUCLG2/IDH2/FH/LDHA/PDHB/NNT/GLO1/CS/DLST/LDHB/DLD/SDHB/PDK3/VDAC1/SUCLG1/IDH3A
REACTOME_NEGATIVE_EPIGENETIC_REGULATION_OF_RRNA_EXPRESSION	46	0.446738	1.42839	0.0365535	0.0819244	7056	tags=54%, list=33%, signal=37%	TAF1A/POLR1B/CDK7/SUV39H1/SMARCA5/TAF1D/MNAT1/HDAC2/POLR2K/TAF1B/TBP/SAP18/SAP130/SIN3A/POLR1C/GTF2H5/BAZ2A/SIRT1/TTF1/SUDS3/GTF2H1/HDAC1/GTF2H2/ERCC3/POLR1A
REACTOME_DEFECTIVE_INTRINSIC_PATHWAY_FOR_APOPTOSIS	25	0.525318	1.48829	0.0366714	0.0819965	4118	tags=52%, list=19%, signal=42%	LMNB1/PRDX1/CDC25A/YWHAE/CDC25C/CDK5R1/C1QBP/CAST/CAPNS1/TP53/BCL2L11/CDK5/PRDX2
REACTOME_ACTIVATION_OF_BH3_ONLY_PROTEINS	30	0.508133	1.49749	0.037037	0.0824289	3707	tags=33%, list=17%, signal=28%	YWHAB/YWHAE/TP73/TFDP1/DYNLL1/MAPK8/E2F1/TP53/TP53BP2/BCL2L11
REACTOME_SYNTHESIS_OF_ACTIVE_UBIQUITIN_ROLES_OF_E1_AND_E2_ENZYMES	30	0.506787	1.49352	0.037037	0.0824289	2233	tags=30%, list=10%, signal=27%	UBE2T/UCHL3/RPS27A/UBE2Z/OTULIN/UBA6/UBA52/UBE2C/UBE2A
REACTOME_LDL_CLEARANCE	18	0.584275	1.55021	0.0376409	0.0833851	1917	tags=33%, list=9%, signal=30%	NCEH1/SOAT1/CLTC/AP2B1/LIPA/NPC2
REACTOME_RNA_POLYMERASE_III_CHAIN_ELONGATION	18	0.583727	1.54876	0.0376409	0.0833851	5451	tags=44%, list=25%, signal=33%	POLR3C/POLR3B/POLR3F/POLR2K/POLR3A/POLR1C/POLR3K/POLR3G
REACTOME_AGGREPHAGY	34	0.497068	1.50701	0.038689	0.085509	3323	tags=35%, list=15%, signal=30%	TUBA1B/RPS27A/PARK7/TUBA1C/UBE2N/IFT88/DYNC1LI1/DYNLL1/UBA52/DYNC1H1/HSP90AA1/DYNC1I2
REACTOME_MITOCHONDRIAL_TRNA_AMINOACYLATION	18	0.58134	1.54243	0.0389464	0.0858794	4635	tags=39%, list=22%, signal=31%	IARS2/MARS2/DARS2/FARS2/LARS2/RARS2/PPA2
REACTOME_TRANSCRIPTION_OF_E2F_TARGETS_UNDER_NEGATIVE_CONTROL_BY_P107_RBL1_AND_P130_RBL2_IN_COMPLEX_WITH_HDAC1	16	0.591104	1.52208	0.0397845	0.087526	7569	tags=75%, list=35%, signal=49%	CDK1/RBBP4/CCNA2/TFDP1/E2F1/MYBL2/LIN9/HDAC1/LIN52/RBL1/LIN54/RBL2
REACTOME_AMINO_ACIDS_REGULATE_MTORC1	51	0.433896	1.4123	0.04	0.0877982	7151	tags=45%, list=33%, signal=30%	ATP6V1A/ATP6V0B/ATP6V1D/MIOS/LAMTOR2/ATP6V1G1/ATP6V0E1/MTOR/ATP6V1B2/BMT2/ATP6V1E1/ATP6V1F/ATP6V0C/WDR24/LAMTOR1/ITFG2/ATP6V1C1/SESN1/SH3BP4/FNIP1/ATP6V1C2/SEC13/LAMTOR5
REACTOME_POSITIVE_EPIGENETIC_REGULATION_OF_RRNA_EXPRESSION	43	0.450124	1.42306	0.041721	0.0905374	5775	tags=40%, list=27%, signal=29%	TAF1A/POLR1B/CBX3/RBBP4/DDX21/SMARCA5/TAF1D/SF3B1/HDAC2/POLR2K/TAF1B/TBP/POLR1C/GATAD2B/BAZ1B/RBBP7/TTF1
REACTOME_DDX58_IFIH1_MEDIATED_INDUCTION_OF_INTERFERON_ALPHA_BETA	67	0.413766	1.40541	0.0440252	0.0953214	5260	tags=33%, list=24%, signal=25%	RPS27A/CHUK/SIKE1/ATG5/UBE2L6/UBA52/CASP8/HMGB1/ITCH/TAX1BP1/HSP90AA1/DDX58/MAP3K1/IKBKG/RIPK1/IFIH1/UBE2K/TRAF6/HSP90AB1/TRIM25/TBK1/CASP10
REACTOME_FATTY_ACYL_COA_BIOSYNTHESIS	32	0.493867	1.47894	0.044837	0.0968406	4434	tags=34%, list=21%, signal=27%	PPT1/SCD/ACSL1/ACSL3/ELOVL6/PPT2/HACD2/HTD2/HACD3/ACSL4/CBR4
REACTOME_SARS_COV_1_INFECTION	49	0.433356	1.40012	0.0455137	0.0973748	7307	tags=43%, list=34%, signal=28%	GALNT1/SUMO1/RPS27A/PARP4/GANAB/UBA52/CHMP2B/CHMP4C/PARP14/CHMP3/PARP8/ST6GALNAC3/PIK3R4/PIK3C3/GSK3A/BECN1/UBC/PARP9/CHMP2A/PARP16/DDX5
REACTOME_MATURATION_OF_SARS_COV_2_SPIKE_PROTEIN	28	0.504603	1.46711	0.0455172	0.0973748	4207	tags=36%, list=20%, signal=29%	MGAT4A/GANAB/RPN2/DAD1/DDOST/MGAT5/STT3A/FUT8/ST6GALNAC3/TUSC3
REACTOME_REGULATION_OF_SIGNALING_BY_CBL	22	0.536332	1.47129	0.045584	0.0973748	3512	tags=36%, list=16%, signal=30%	RPS27A/SYK/PIK3R3/LYN/UBA52/CRKL/PIK3CB/CRK
REACTOME_PROTEIN_FOLDING	84	0.391441	1.36541	0.0465116	0.0989147	4568	tags=30%, list=21%, signal=24%	CCT5/TCP1/CCT3/CCT6A/CCNE2/CCT8/CCT4/TUBA1B/DCAF7/PFDN4/TUBA1C/VBP1/PFDN5/FBXL5/AP3M1/XRN2/PFDN1/FBXW2/TP53/PDCL/FBXW9/GNG5/TBCE/TBCA/CCT7
REACTOME_PROCESSIVE_SYNTHESIS_ON_THE_C_STRAND_OF_THE_TELOMERE	19	0.555313	1.48382	0.0476879	0.101191	3646	tags=47%, list=17%, signal=39%	RPA2/BLM/PCNA/RPA3/DNA2/WRN/TINF2/RPA1/POLD3
REACTOME_INFECTION_WITH_MYCOBACTERIUM_TUBERCULOSIS	27	0.506418	1.45745	0.0488827	0.103269	3926	tags=44%, list=18%, signal=36%	ENO1/RPS27A/RNF213/B2M/DUSP16/UBA52/KPNB1/MAPK1/PGK1/TRIM27/TLR2/VPS33B
REACTOME_OVARIAN_TUMOR_DOMAIN_PROTEASES	39	0.449407	1.39548	0.0495437	0.104435	5099	tags=31%, list=24%, signal=24%	CDK1/RPS27A/RHOA/UBA52/DDX58/IKBKG/RIPK1/TP53/IFIH1/APC/TRAF6/TRIM25
REACTOME_N_GLYCAN_ANTENNAE_ELONGATION_IN_THE_MEDIAL_TRANS_GOLGI	20	0.544699	1.47456	0.0497159	0.104567	3501	tags=30%, list=16%, signal=25%	MGAT4A/B4GALT5/B4GALT1/MGAT5/FUCA1/FUT8
REACTOME_RNA_POLYMERASE_I_TRANSCRIPTION_INITIATION	44	0.441937	1.39528	0.0499343	0.104796	7056	tags=48%, list=33%, signal=32%	TAF1A/POLR1B/RBBP4/RRN3/CDK7/TAF1D/MNAT1/HDAC2/POLR2K/TAF1B/TBP/POLR1C/GTF2H5/GATAD2B/RBBP7/TTF1/GTF2H1/HDAC1/GTF2H2/ERCC3/POLR1A
REACTOME_HIV_TRANSCRIPTION_ELONGATION	42	0.445827	1.40966	0.0515464	0.107563	7413	tags=55%, list=34%, signal=36%	POLR2D/POLR2G/CDK7/POLR2B/NCBP1/NCBP2/MNAT1/POLR2I/POLR2K/TCEA1/CCNT1/SSRP1/POLR2A/POLR2C/GTF2H5/ELOC/SUPT4H1/GTF2H1/SUPT16H/GTF2H2/ERCC3/POLR2J/NELFE
REACTOME_BIOSYNTHESIS_OF_THE_N_GLYCAN_PRECURSOR_DOLICHOL_LIPID_LINKED_OLIGOSACCHARIDE_LLO_AND_TRANSFER_TO_A_NASCENT_PROTEIN	70	0.407384	1.38455	0.0517024	0.107563	5933	tags=37%, list=28%, signal=27%	ALG10/GLB1/SLC17A5/ALG5/RFT1/PMM2/DPM3/ALG6/GNPNAT1/ALG8/NANP/ST3GAL5/ST8SIA4/FUOM/DPM1/PGM3/ST6GALNAC3/GFPT1/ALG13/NEU3/FPGT/SLC35A1/ALG11/ALG10B/ST6GALNAC6/NUS1
REACTOME_RHOC_GTPASE_CYCLE	73	0.401409	1.36779	0.0517024	0.107563	1953	tags=19%, list=9%, signal=17%	RACGAP1/ANLN/IQGAP3/DIAPH3/DIAPH1/DEPDC1B/IQGAP1/TMPO/CIT/RHOA/VAMP3/LBR/C1QBP/LMAN1
REACTOME_REGULATION_OF_TP53_EXPRESSION_AND_DEGRADATION	36	0.460045	1.40503	0.0558511	0.115691	6124	tags=44%, list=28%, signal=32%	CDK1/CCNA2/RPS27A/CDK2/UBA52/MTOR/PPP2CA/TP53/USP7/RICTOR/PPP2R5C/CHEK2/ATM/RNF34/UBC/CDKN2A
REACTOME_MATURATION_OF_SARS_COV_2_NUCLEOPROTEIN	15	0.579667	1.46903	0.0564636	0.116708	3810	tags=40%, list=18%, signal=33%	SUMO1/PARP4/SRPK1/SRPK2/PARP14/PARP8
REACTOME_HATS_ACETYLATE_HISTONES	78	0.39193	1.35212	0.0570012	0.117565	5688	tags=38%, list=26%, signal=28%	ACTL6A/HAT1/TAF9/ING3/ENY2/MORF4L2/TADA2A/OGT/MSL3/KANSL2/SUPT20H/ELP3/ATF2/VPS72/DR1/BRD8/EPC1/SAP130/TRRAP/TAF5L/RUVBL1/MBIP/MEAF6/KAT6A/MORF4L1/TADA1/ELP6/ATXN7/RBBP7/ELP2
REACTOME_ROS_AND_RNS_PRODUCTION_IN_PHAGOCYTES	31	0.481124	1.43212	0.057377	0.118086	4532	tags=32%, list=21%, signal=26%	ATP6V1A/ATP6V0B/ATP6V1D/ATP6V1G1/ATP6V0E1/ATP6V0A4/ATP6V1B2/ATP6V1E1/ATP6V1F/ATP6V0C
REACTOME_MAP3K8_TPL2_DEPENDENT_MAPK1_3_ACTIVATION	16	0.566309	1.45824	0.0584795	0.120096	3079	tags=38%, list=14%, signal=32%	RPS27A/CHUK/CUL1/UBA52/MAP2K4/IKBKG
REACTOME_DNA_DAMAGE_TELOMERE_STRESS_INDUCED_SENESCENCE	27	0.496327	1.4284	0.0586592	0.120207	4911	tags=37%, list=23%, signal=29%	LMNB1/CCNE2/CCNA2/CDK2/NBN/TINF2/TP53/HIRA/HMGA1/ATM
REACTOME_SIGNALING_BY_FGFR2_IIIA_TM	19	0.542239	1.44889	0.0592486	0.121023	2531	tags=37%, list=12%, signal=33%	POLR2D/POLR2G/POLR2B/NCBP1/NCBP2/POLR2I/POLR2K
REACTOME_INTERCONVERSION_OF_NUCLEOTIDE_DI_AND_TRIPHOSPHATES	29	0.491588	1.43587	0.0593103	0.121023	4131	tags=41%, list=19%, signal=33%	DCTD/TYMS/RRM2/RRM1/TXN/NUDT13/NME1/CMPK1/DTYMK/CTPS1/AK6/RRM2B
REACTOME_RIP_MEDIATED_NFKB_ACTIVATION_VIA_ZBP1	17	0.553607	1.45063	0.0607815	0.123237	3146	tags=35%, list=15%, signal=30%	DHX9/CHUK/MYD88/TLR3/IKBKG/RIPK1
REACTOME_INTERFERON_ALPHA_BETA_SIGNALING	57	0.407224	1.35174	0.0609911	0.123401	6407	tags=44%, list=30%, signal=31%	ADAR/OAS2/ABCE1/IRF2/IFIT3/USP18/STAT1/STAT2/OAS3/PSMB8/IP6K2/IFIT5/RNASEL/HLA-G/MX2/IFI35/HLA-C/IFI6/IFIT2/OASL/IFI27/IFNAR1/HLA-A/IRF5/RSAD2
REACTOME_LISTERIA_MONOCYTOGENES_ENTRY_INTO_HOST_CELLS	18	0.539378	1.43109	0.0622287	0.125639	5950	tags=50%, list=28%, signal=36%	RPS27A/UBA52/STAM2/EPS15/MET/CTNNB1/SH3KBP1/CBLL1/UBC
REACTOME_TP53_REGULATES_TRANSCRIPTION_OF_ADDITIONAL_CELL_CYCLE_GENES_WHOSE_EXACT_ROLE_IN_THE_P53_PATHWAY_REMAIN_UNCERTAIN	21	0.527102	1.4412	0.0667614	0.133943	4450	tags=48%, list=21%, signal=38%	CNOT1/CDC25C/CNOT7/CNOT6/CENPJ/CNOT9/CNOT10/TP53/PLK2/CNOT8
REACTOME_SYNTHESIS_OF_PIPS_AT_THE_EARLY_ENDOSOME_MEMBRANE	16	0.559512	1.44073	0.0672515	0.134644	5666	tags=56%, list=26%, signal=41%	INPP4B/MTM1/PIK3R4/PIK3C3/PIKFYVE/MTMR12/MTMR4/FIG4/INPP4A
REACTOME_B_WICH_COMPLEX_POSITIVELY_REGULATES_RRNA_EXPRESSION	28	0.489044	1.42187	0.0675862	0.135031	3733	tags=32%, list=17%, signal=27%	TAF1A/POLR1B/DDX21/SMARCA5/TAF1D/SF3B1/POLR2K/TAF1B/TBP
REACTOME_BUDDING_AND_MATURATION_OF_HIV_VIRION	28	0.488261	1.41959	0.0689655	0.1375	3972	tags=32%, list=18%, signal=26%	RPS27A/PPIA/VTA1/UBA52/PDCD6IP/CHMP2B/CHMP4C/CHMP3/TSG101
REACTOME_SELECTIVE_AUTOPHAGY	70	0.394189	1.3397	0.0693569	0.137993	4334	tags=30%, list=20%, signal=24%	HSPA8/TUBA1B/FUNDC1/RPS27A/PARK7/ATG5/TUBA1C/UBE2N/IFT88/DYNC1LI1/DYNLL1/TOMM20/UBA52/VDAC1/DYNC1H1/HSP90AA1/DYNC1I2/PRKAG1/MTERF3/PRKAB2/PRKAB1
REACTOME_ABERRANT_REGULATION_OF_MITOTIC_EXIT_IN_CANCER_DUE_TO_RB1_DEFECTS	20	0.527906	1.4291	0.0696023	0.138194	5046	tags=40%, list=23%, signal=31%	SKP2/CDC23/ANAPC5/UBE2C/ANAPC1/ANAPC4/CDC27/ANAPC10
REACTOME_RAB_GEFS_EXCHANGE_GTP_FOR_GDP_ON_RABS	89	0.368103	1.30107	0.0711701	0.140456	6056	tags=42%, list=28%, signal=30%	CHM/CHML/YWHAE/RAB32/GDI2/RAB5B/GAPVD1/DENND1B/TRAPPC2/CCZ1B/RAB3GAP2/TRAPPC11/RAB3IP/RAB3GAP1/TRAPPC10/TRAPPC13/RAB5C/TRAPPC6A/RAB9A/ANKRD27/CCZ1/RAB8B/RAB14/RAB8A/TRAPPC3/TRAPPC1/MON1A/DENND2D/RAB1A/DENND4A/TRAPPC8/TRAPPC9/TRAPPC6B/RAB6A/RAB39B/RAB27A/RAB38
REACTOME_BETA_CATENIN_INDEPENDENT_WNT_SIGNALING	135	0.341006	1.26823	0.0737798	0.144984	3476	tags=27%, list=16%, signal=22%	PSMB4/PSMA4/PSMA3/PSMB3/RPS27A/PSMC1/PSMD6/RHOA/PSMC6/PSMA6/PSMB5/PSMB7/CLTC/PSMB6/PSMC2/AP2B1/PSMA5/PSMD11/PSMB1/PSMD10/FZD4/PSMD5/PSMB8/UBA52/MOV10/PPP3CB/PSME3/SEM1/PSMD2/PSME1/PSMA2/PSMD8/PSMB2/PSMC4/PSMD4/PSMD13
REACTOME_PROCESSING_OF_SMDT1	16	0.554115	1.42684	0.0745614	0.145652	3580	tags=38%, list=17%, signal=31%	PMPCB/MICU1/MICU2/MAIP1/STOML2/MCU
REACTOME_RHOBTB_GTPASE_CYCLE	35	0.447094	1.3607	0.0745672	0.145652	5437	tags=46%, list=25%, signal=34%	CCT6A/TMOD3/RBMX/COPS4/ACTG1/CPSF7/COPS2/HSP90AA1/TWF1/TRA2B/HNRNPC/STK38/CCT7/CCT2/HSP90AB1/PHIP
REACTOME_SIGNALING_BY_HEDGEHOG	140	0.341206	1.27267	0.0745763	0.145652	3476	tags=30%, list=16%, signal=25%	PSMB4/PSMA4/PSMA3/TUBA1B/PSMB3/RPS27A/PSMC1/PSMD6/PSMC6/PSMA6/RBX1/PSMB5/PSMB7/TUBA1C/PSMB6/PSMC2/PSMA5/PSMD11/PSMB1/PSMD10/ERLEC1/PRKAR2A/CUL1/IFT88/PSMD5/PSMB8/UBA52/ITCH/PSME3/SEM1/PSMD2/PSME1/SEL1L/IFT52/OFD1/PSMA2/PSMD8/PSMB2/TTC21B/PSMC4/PSMD4/PSMD13
REACTOME_RIPK1_MEDIATED_REGULATED_NECROSIS	29	0.481474	1.40633	0.0758621	0.147291	7242	tags=48%, list=34%, signal=32%	RPS27A/TNFRSF10A/UBA52/CASP8/OGT/PDCD6IP/HSP90AA1/RIPK1/SDCBP/XIAP/UBC/BIRC2/FASLG/RIPK3
REACTOME_ACTIVATION_OF_ANTERIOR_HOX_GENES_IN_HINDBRAIN_DEVELOPMENT_DURING_EARLY_EMBRYOGENESIS	61	0.394984	1.33246	0.0758706	0.147291	4016	tags=30%, list=19%, signal=24%	EZH2/POLR2D/POLR2G/EED/RBBP4/POLR2B/HOXC4/POLR2I/CNOT6/POLR2K/ASH2L/CNOT9/KMT2C/PAXIP1/RBBP5/HOXD4/POLR2A/NCOR1
REACTOME_TRNA_MODIFICATION_IN_THE_NUCLEUS_AND_CYTOSOL	42	0.424392	1.34188	0.0760309	0.147291	6416	tags=43%, list=30%, signal=30%	CDKAL1/PUS7/TRMT10A/TRMT5/PUS3/THADA/ADAT1/LAGE3/TP53RK/METTL1/NSUN6/TYW5/TRMT12/ALKBH8/ADAT2/TRMT13/TRMT11/THG1L
REACTOME_FORMATION_OF_THE_EARLY_ELONGATION_COMPLEX	33	0.458178	1.37739	0.0769231	0.148718	2531	tags=27%, list=12%, signal=24%	POLR2D/POLR2G/CDK7/POLR2B/NCBP1/NCBP2/MNAT1/POLR2I/POLR2K
REACTOME_LATE_ENDOSOMAL_MICROAUTOPHAGY	33	0.45344	1.36314	0.0796221	0.153626	3972	tags=27%, list=18%, signal=22%	HSPA8/RPS27A/PARK7/IFT88/UBA52/CHMP2B/CHMP4C/CHMP3/TSG101
REACTOME_RAC2_GTPASE_CYCLE	86	0.365728	1.28323	0.0827251	0.158972	3915	tags=21%, list=18%, signal=17%	RACGAP1/DIAPH3/DEPDC1B/ESYT1/IQGAP1/TMPO/BRK1/VAMP3/LBR/PAK2/PIK3R3/LMAN1/VAPB/TFRC/ERBIN/DSG2/MPP7/WASF2
REACTOME_DISEASES_ASSOCIATED_WITH_N_GLYCOSYLATION_OF_PROTEINS	17	0.538954	1.41224	0.0853835	0.163752	7928	tags=65%, list=37%, signal=41%	RFT1/ALG6/ALG8/B4GALT1/ALG13/ALG11/ALG14/MGAT2/ALG1/ALG9/ALG2
REACTOME_GLUCONEOGENESIS	27	0.477884	1.37533	0.0865922	0.165549	8242	tags=59%, list=38%, signal=37%	ENO1/MDH1/GAPDH/PGK1/G6PC3/SLC25A13/MDH2/PGAM1/SLC25A12/GPI/PCK2/SLC25A11/TPI1/GOT1/ENO3/SLC25A1
REACTOME_ENDOSOMAL_SORTING_COMPLEX_REQUIRED_FOR_TRANSPORT_ESCRT	31	0.4558	1.35674	0.0874317	0.166376	6830	tags=45%, list=32%, signal=31%	RPS27A/VPS25/VTA1/UBA52/CHMP2B/CHMP4C/CHMP3/TSG101/STAM2/VPS36/UBC/SNF8/CHMP5/CHMP2A
REACTOME_DEADENYLATION_OF_MRNA	25	0.49175	1.39319	0.0874471	0.166376	6920	tags=56%, list=32%, signal=38%	CNOT1/PARN/CNOT7/EIF4E/CNOT6/CNOT9/EIF4A2/CNOT10/CNOT8/TUT4/EIF4B/TUT7/PAN2/CNOT4
REACTOME_RHOG_GTPASE_CYCLE	71	0.379193	1.29381	0.0888611	0.16873	3779	tags=25%, list=18%, signal=21%	DIAPH3/DEPDC1B/ESYT1/TMPO/VAMP3/LBR/NDUFS3/PAK2/LMAN1/HSPE1/KTN1/NDUFA5/ARHGDIB/VAPB/TFRC/ERBIN/DSG2/MPP7
REACTOME_COOPERATION_OF_PDCL_PHLP1_AND_TRIC_CCT_IN_G_PROTEIN_BETA_FOLDING	33	0.445372	1.33889	0.0904184	0.171347	569	tags=18%, list=3%, signal=18%	CCT5/TCP1/CCT3/CCT6A/CCT8/CCT4
REACTOME_DISEASES_OF_CARBOHYDRATE_METABOLISM	29	0.46941	1.37109	0.0910345	0.172174	8250	tags=59%, list=38%, signal=36%	GLB1/RPS27A/UBA52/GUSB/G6PC3/RPIA/GBE1/GNS/UBC/KHK/IDS/HGSNAT/GYG1/GAA/NHLRC1/NAGLU/ARSB
REACTOME_CONVERSION_FROM_APC_C_CDC20_TO_APC_C_CDH1_IN_LATE_ANAPHASE	20	0.513793	1.39089	0.09375	0.17696	5046	tags=40%, list=23%, signal=31%	CDC20/CDC23/ANAPC5/UBE2C/ANAPC1/ANAPC4/CDC27/ANAPC10
REACTOME_RNA_POLYMERASE_I_TRANSCRIPTION	48	0.40393	1.29657	0.0954248	0.179767	7056	tags=46%, list=33%, signal=31%	TAF1A/POLR1B/CBX3/RBBP4/RRN3/CDK7/TAF1D/MNAT1/HDAC2/POLR2K/TAF1B/TBP/POLR1C/GTF2H5/GATAD2B/RBBP7/TTF1/GTF2H1/HDAC1/GTF2H2/ERCC3/POLR1A
REACTOME_DISEASES_ASSOCIATED_WITH_GLYCOSYLATION_PRECURSOR_BIOSYNTHESIS	18	0.515771	1.36846	0.0998553	0.187744	5933	tags=39%, list=28%, signal=28%	GLB1/PMM2/DPM3/DPM1/GFPT1/GALK1/NUS1
REACTOME_SIGNALING_BY_HIPPO	20	0.509317	1.37878	0.100852	0.189246	5281	tags=40%, list=25%, signal=30%	CASP3/YWHAB/YWHAE/MOB1A/STK4/LATS1/STK3/MOB1B
REACTOME_REGULATION_OF_CHOLESTEROL_BIOSYNTHESIS_BY_SREBP_SREBF	55	0.388943	1.28684	0.105464	0.197127	3138	tags=25%, list=15%, signal=22%	HMGCR/SCD/SEC24A/RAN/SEC24C/ELOVL6/MED1/KPNB1/TGS1/SP1/GPAM/TBL1XR1/SAR1B/NFYA
REACTOME_ZBP1_DAI_MEDIATED_INDUCTION_OF_TYPE_I_IFNS	20	0.504832	1.36664	0.109375	0.203642	3146	tags=30%, list=15%, signal=26%	DHX9/CHUK/MYD88/TLR3/IKBKG/RIPK1
REACTOME_OXIDATIVE_STRESS_INDUCED_SENESCENCE	63	0.37914	1.28113	0.110973	0.205417	3477	tags=29%, list=16%, signal=24%	EZH2/EED/RBBP4/RPS27A/MAPKAPK3/TXN/TFDP1/E2F2/MAPK14/UBA52/MAP2K4/MOV10/MAPK8/MAPKAPK5/MAPK1/E2F1/MAP2K6/TP53
REACTOME_METALLOPROTEASE_DUBS	20	0.503108	1.36197	0.112216	0.207318	5950	tags=50%, list=28%, signal=36%	BRCA1/RPS27A/BARD1/BRCC3/UBA52/STAMBP/ABRAXAS2/PSMD14/MYSM1/UBC
REACTOME_CELLULAR_SENESCENCE	127	0.330691	1.21798	0.114548	0.211218	3577	tags=24%, list=17%, signal=20%	LMNB1/EZH2/CCNE2/EED/RBBP4/CCNA2/RPS27A/CDC23/MAPKAPK3/TXN/CDK2/TFDP1/ANAPC5/E2F2/MAPK14/UBA52/MAP2K4/MOV10/UBE2C/NBN/SP1/TINF2/MAPK8/MAPKAPK5/MAPK1/E2F1/ANAPC1/MAP2K6/TP53/HIRA
REACTOME_ACTIVATED_TAK1_MEDIATES_P38_MAPK_ACTIVATION	23	0.48878	1.35592	0.115819	0.212481	3233	tags=35%, list=15%, signal=30%	RPS27A/MAPKAPK3/UBE2N/MAPK14/UBA52/TAB3/IKBKG/MAP2K6
REACTOME_SYNTHESIS_OF_PIPS_AT_THE_GOLGI_MEMBRANE	15	0.532517	1.34954	0.115899	0.212481	6279	tags=60%, list=29%, signal=43%	SACM1L/ARF3/PIK3R4/ARF1/PIK3C3/PIKFYVE/PI4KB/FIG4/OCRL
REACTOME_METAL_ION_SLC_TRANSPORTERS	22	0.491087	1.34717	0.119658	0.218846	7877	tags=59%, list=37%, signal=37%	SLC31A1/SLC30A7/SLC30A5/SLC30A6/SLC11A2/SLC40A1/SLC39A8/SLC39A6/SLC39A2/SLC39A10/SLC39A1/SLC39A7/SLC30A1
REACTOME_ABORTIVE_ELONGATION_OF_HIV_1_TRANSCRIPT_IN_THE_ABSENCE_OF_TAT	23	0.484248	1.34335	0.120056	0.218846	2531	tags=30%, list=12%, signal=27%	POLR2D/POLR2G/POLR2B/NCBP1/NCBP2/POLR2I/POLR2K
REACTOME_RHOBTB2_GTPASE_CYCLE	23	0.486557	1.34976	0.120056	0.218846	5437	tags=57%, list=25%, signal=42%	CCT6A/TMOD3/RBMX/ACTG1/HSP90AA1/TWF1/TRA2B/HNRNPC/STK38/CCT7/CCT2/HSP90AB1/PHIP
REACTOME_RESPONSE_OF_MTB_TO_PHAGOCYTOSIS	23	0.4833	1.34072	0.121469	0.221	3926	tags=43%, list=18%, signal=36%	ENO1/RPS27A/RNF213/DUSP16/UBA52/KPNB1/MAPK1/PGK1/TRIM27/VPS33B
REACTOME_MEIOTIC_SYNAPSIS	28	0.453869	1.3196	0.122759	0.222722	2869	tags=32%, list=13%, signal=28%	LMNB1/BRCA1/STAG2/SMC3/SMC1A/SYNE2/TINF2/STAG1/SMC1B
REACTOME_PIWI_INTERACTING_RNA_PIRNA_BIOGENESIS	23	0.482779	1.33928	0.122881	0.222722	4717	tags=43%, list=22%, signal=34%	POLR2D/POLR2G/POLR2B/HENMT1/POLR2I/POLR2K/HSP90AA1/TDRKH/POLR2A/POLR2C
REACTOME_NOD1_2_SIGNALING_PATHWAY	36	0.420174	1.28326	0.12633	0.227843	3233	tags=31%, list=15%, signal=26%	CASP2/RPS27A/CHUK/UBE2N/MAPK14/UBA52/CASP8/ITCH/TAB3/IKBKG/MAP2K6
REACTOME_NUCLEOTIDE_SALVAGE	21	0.487935	1.33411	0.12642	0.227843	1729	tags=19%, list=8%, signal=18%	HPRT1/TK1/PUDP/ADK
REACTOME_TELOMERE_EXTENSION_BY_TELOMERASE	22	0.487486	1.3373	0.126781	0.228062	4786	tags=41%, list=22%, signal=32%	CCNA2/PPP6C/NHP2/CDK2/NOP10/TINF2/SHQ1/RUVBL1/DKC1
REACTOME_IKK_COMPLEX_RECRUITMENT_MEDIATED_BY_RIP1	23	0.481208	1.33492	0.128531	0.230777	7242	tags=57%, list=34%, signal=38%	RPS27A/CHUK/UBE2N/UBA52/IKBKG/RIPK1/TRAF6/UBC/LY96/BIRC2/UBE2V1/TLR4/RIPK3
REACTOME_METABOLISM_OF_COFACTORS	19	0.502647	1.3431	0.130058	0.232645	4663	tags=37%, list=22%, signal=29%	COQ2/DHFR/PDSS2/PDSS1/HSP90AA1/CALM1/COQ5
REACTOME_REGULATION_OF_TP53_ACTIVITY_THROUGH_METHYLATION	19	0.493839	1.31956	0.137283	0.244201	6823	tags=47%, list=32%, signal=32%	SMYD2/RPS27A/UBA52/TP53/SETD9/CHEK2/ATM/UBC/PRMT5
REACTOME_CHOLESTEROL_BIOSYNTHESIS	24	0.467994	1.31901	0.139665	0.24762	6578	tags=50%, list=31%, signal=35%	HMGCR/ACAT2/ARV1/LBR/EBP/PMVK/MSMO1/FDPS/PLPP6/DHCR24/HMGCS1/GGPS1
REACTOME_RAB_REGULATION_OF_TRAFFICKING	119	0.330473	1.21016	0.139723	0.24762	6056	tags=37%, list=28%, signal=27%	CHM/CHML/YWHAE/RAB32/GDI2/RAB5B/GAPVD1/DENND1B/TRAPPC2/CCZ1B/RAB3GAP2/TRAPPC11/GABARAP/RAB3IP/RAB3GAP1/TRAPPC10/TRAPPC13/TBC1D14/RAB5C/TRAPPC6A/RAB11A/GABARAPL2/TBC1D7/RAB9A/ANKRD27/CCZ1/RAB8B/RAB14/RAB8A/RABGAP1/GGA2/TRAPPC3/TRAPPC1/MON1A/DENND2D/RAB1A/DENND4A/TRAPPC8/TRAPPC9/TRAPPC6B/RAB6A/RAB39B/RAB27A/RAB38
REACTOME_SPHINGOLIPID_METABOLISM	81	0.349229	1.20846	0.143213	0.253227	4990	tags=32%, list=23%, signal=25%	GLB1/ESYT1/ASAH2/ORMDL2/ASAH1/SPTLC2/PSAP/HEXB/CERS5/ARSD/VAPB/SGMS2/SPTLC1/STS/SUMF1/B3GALNT1/SPTSSA/CERS2/ARSK/SGPL1/HEXA/GALC/GLA/CERS6/NEU3/SGMS1
REACTOME_COPI_INDEPENDENT_GOLGI_TO_ER_RETROGRADE_TRAFFIC	43	0.398948	1.26126	0.143416	0.253227	3323	tags=30%, list=15%, signal=26%	GALNT1/TUBA1B/TUBA1C/CAPZA2/DYNC1LI1/DYNLL1/RAB3GAP2/CAPZA1/RAB3GAP1/DYNC1H1/DCTN5/DCTN4/DYNC1I2
REACTOME_GLYOXYLATE_METABOLISM_AND_GLYCINE_DEGRADATION	25	0.460957	1.30595	0.143865	0.253443	8951	tags=72%, list=42%, signal=42%	DDO/NDUFAB1/BCKDHA/PDHB/DLST/DLD/DHTKD1/PDHX/DLAT/PXMP2/DBT/PDHA1/BCKDHB/LIPT1/LIPT2/OGDH/LIAS/AMT
REACTOME_INSULIN_PROCESSING	23	0.471802	1.30883	0.144068	0.253443	7538	tags=65%, list=35%, signal=42%	SLC30A7/EXOC2/SLC30A5/SLC30A6/EXOC4/EXOC6/EXOC1/ERO1A/EXOC5/KIF5B/PCSK1/RAB27A/ERO1B/EXOC8/KIF5C
REACTOME_PLASMA_LIPOPROTEIN_CLEARANCE	30	0.427616	1.2602	0.146776	0.257734	3591	tags=27%, list=17%, signal=22%	NCEH1/SOAT1/CLTC/AP2B1/LIPA/NPC2/APOC1/PCSK9
REACTOME_SYNTHESIS_OF_SUBSTRATES_IN_N_GLYCAN_BIOSYTHESIS	55	0.374582	1.23933	0.152478	0.266766	5933	tags=35%, list=28%, signal=25%	GLB1/SLC17A5/ALG5/PMM2/DPM3/GNPNAT1/NANP/ST3GAL5/ST8SIA4/FUOM/DPM1/PGM3/ST6GALNAC3/GFPT1/NEU3/FPGT/SLC35A1/ST6GALNAC6/NUS1
REACTOME_RNA_POLYMERASE_I_TRANSCRIPTION_TERMINATION	28	0.438027	1.27354	0.154483	0.268312	7056	tags=54%, list=33%, signal=36%	TAF1A/POLR1B/CDK7/TAF1D/MNAT1/POLR2K/TAF1B/TBP/POLR1C/GTF2H5/TTF1/GTF2H1/GTF2H2/ERCC3/POLR1A
REACTOME_HSF1_ACTIVATION	27	0.443076	1.27515	0.155028	0.268771	5510	tags=41%, list=26%, signal=30%	RPA2/YWHAE/RPA3/EEF1A1/HSP90AA1/RPA1/HSBP1/MRPL18/FKBP4/HSP90AB1/HSPH1
REACTOME_CHROMATIN_MODIFYING_ENZYMES	201	0.306513	1.16953	0.155943	0.269869	4494	tags=26%, list=21%, signal=21%	EZH2/SMYD2/SUV39H2/SMARCC1/ACTL6A/EED/RBBP4/NSD2/PBRM1/SUV39H1/HAT1/TAF9/ING3/ENY2/ARID5B/MORF4L2/SETD2/HDAC2/REST/TADA2A/ATF7IP/OGT/KDM7A/MSL3/KANSL2/SUPT20H/ELP3/ASH2L/ATF2/TBL1XR1/VPS72/DR1/KMT2C/PRMT3/DPY30/RIOX2/BRD8/RBBP5/SAP18/EPC1/SAP130/NCOR1/TRRAP/SMARCD1/TAF5L/KDM1A/RUVBL1/NSD1/COPRS/MBIP/BRWD1/MEAF6
REACTOME_HIV_ELONGATION_ARREST_AND_RECOVERY	32	0.420437	1.25905	0.158967	0.272638	6337	tags=47%, list=29%, signal=33%	POLR2D/POLR2G/POLR2B/POLR2I/POLR2K/TCEA1/CCNT2/CCNT1/SSRP1/POLR2A/POLR2C/ELOC/CCNK/SUPT4H1/SUPT16H
REACTOME_DISEASES_OF_SIGNAL_TRANSDUCTION_BY_GROWTH_FACTOR_RECEPTORS_AND_SECOND_MESSENGERS	408	0.281072	1.11981	0.160494	0.27441	4931	tags=28%, list=23%, signal=22%	APH1A/NCSTN/POLR2D/PSMB4/NRAS/POLR2G/YWHAB/PSMA4/IQGAP1/PSMA3/PSMB3/RPS27A/ATIC/PSMC1/PSMD6/CHUK/PSMC6/AGK/PSMA6/RBX1/PSMB5/PSMB7/POLR2B/NCBP1/CLTC/PSMB6/PSMC2/PSMA5/CCNC/AP3B1/DUSP10/PSMD11/PSMB1/STAT1/TRIM24/PSMD10/PSEN1/WDR48/NCBP2/ERLEC1/CUL1/FZD4/BIRC6/RNF213/FGF18/GOLGA4/PIK3R3/PSMD5/TRIP11/BAG4/PSMB8/AKAP9/DUSP16/LYN/UBA52/HDAC2/POLR2I/TRAT1/ERLIN2/KDM7A/ACTG1/PSME3/POLR2K/PSENEN/SEM1/PSMD…
REACTOME_HSP90_CHAPERONE_CYCLE_FOR_STEROID_HORMONE_RECEPTORS_SHR_IN_THE_PRESENCE_OF_LIGAND	47	0.383423	1.22692	0.160574	0.27441	3323	tags=30%, list=15%, signal=25%	HSPA8/TUBA1B/TUBA1C/STIP1/CAPZA2/DYNC1LI1/DYNLL1/DNAJA1/CAPZA1/DYNC1H1/DCTN5/HSP90AA1/DCTN4/DYNC1I2
REACTOME_SIALIC_ACID_METABOLISM	27	0.438193	1.2611	0.162011	0.27588	5673	tags=33%, list=26%, signal=25%	GLB1/SLC17A5/NANP/ST3GAL5/ST8SIA4/ST6GALNAC3/NEU3/SLC35A1/ST6GALNAC6
REACTOME_FACTORS_INVOLVED_IN_MEGAKARYOCYTE_DEVELOPMENT_AND_PLATELET_PRODUCTION	121	0.324127	1.18936	0.163594	0.277588	2168	tags=17%, list=10%, signal=16%	KIF11/KIF20A/KIF15/KIF23/CENPE/RACGAP1/KIF4A/KIFC1/KIF18A/KIF2C/TUBA1B/IRF2/TUBA1C/CBX5/KIF18B/CDK2/PRKAR2A/KIF20B/CAPZA2/HDAC2/VPS45
REACTOME_SYNTHESIS_OF_VERY_LONG_CHAIN_FATTY_ACYL_COAS	20	0.475567	1.28741	0.164773	0.279093	3879	tags=30%, list=18%, signal=25%	ACSL1/ACSL3/ELOVL6/HACD2/HACD3/ACSL4
REACTOME_INHIBITION_OF_DNA_RECOMBINATION_AT_TELOMERE	20	0.470709	1.27426	0.166193	0.281002	4717	tags=40%, list=22%, signal=31%	POLR2D/POLR2G/POLR2B/POLR2I/TINF2/POLR2K/POLR2A/POLR2C
REACTOME_ACTIVATION_OF_BAD_AND_TRANSLOCATION_TO_MITOCHONDRIA	15	0.502154	1.27259	0.167905	0.283395	510	tags=13%, list=2%, signal=13%	YWHAB/YWHAE
REACTOME_METABOLISM_OF_FOLATE_AND_PTERINES	17	0.486939	1.27594	0.172214	0.289647	2174	tags=24%, list=10%, signal=21%	MTHFD1/MTHFD2/DHFR/SHMT1
REACTOME_APOPTOTIC_FACTOR_MEDIATED_RESPONSE	19	0.471955	1.26108	0.17341	0.290317	6174	tags=47%, list=29%, signal=34%	CASP3/C1QBP/CASP7/MAPK1/BAK1/APAF1/XIAP/CDKN2A/APIP
REACTOME_METABOLISM_OF_WATER_SOLUBLE_VITAMINS_AND_COFACTORS	113	0.325898	1.18818	0.173611	0.290317	5006	tags=29%, list=23%, signal=23%	MTHFD1/MTHFD2/MMAA/PANK1/PDZD11/DHFR/PARP4/NAXE/MMADHC/AASDHPPT/RFK/SHMT1/NUDT12/TPK1/MCCC2/LMBRD1/FLAD1/MOCS2/HLCS/SLC23A1/PARP14/RNLS/NMNAT2/MOCS3/NMNAT1/PARP8/PCCB/PPCS/SLC5A6/SHMT2/NMRK1/MOCOS/MTRR
REACTOME_NUCLEOTIDE_BINDING_DOMAIN_LEUCINE_RICH_REPEAT_CONTAINING_RECEPTOR_NLR_SIGNALING_PATHWAYS	56	0.365217	1.21055	0.174079	0.290317	3233	tags=27%, list=15%, signal=23%	CASP2/TXNIP/RPS27A/CHUK/UBE2N/TXN/MAPK14/UBA52/CASP8/SUGT1/ITCH/NLRC4/TAB3/IKBKG/MAP2K6
REACTOME_SIGNALING_BY_BRAF_AND_RAF1_FUSIONS	62	0.359382	1.21248	0.174129	0.290317	5055	tags=31%, list=23%, signal=24%	NRAS/YWHAB/IQGAP1/AGK/AP3B1/TRIM24/AKAP9/KDM7A/ACTG1/MAPK1/ZC3HAV1/FXR1/SND1/PAPSS1/BCL2L11/PEBP1/CALM1/FAM114A2/KRAS
REACTOME_PERK_REGULATES_GENE_EXPRESSION	31	0.417058	1.24142	0.17623	0.293307	4293	tags=35%, list=20%, signal=28%	EXOSC8/PARN/DCP2/EIF2S3/EXOSC3/EIF2S1/EXOSC1/EXOSC9/NFYA/EIF2S2/HSPA5
REACTOME_RAC3_GTPASE_CYCLE	89	0.336858	1.19063	0.177322	0.294103	3915	tags=20%, list=18%, signal=17%	ARAP2/RACGAP1/DIAPH3/DEPDC1B/ESYT1/TMPO/BRK1/VAMP3/SNAP23/LBR/PAK2/LMAN1/ARHGDIB/TFRC/ERBIN/DSG2/MPP7/WASF2
REACTOME_JNK_C_JUN_KINASES_PHOSPHORYLATION_AND_ACTIVATION_MEDIATED_BY_ACTIVATED_HUMAN_TAK1	22	0.464622	1.27457	0.178063	0.29482	3079	tags=32%, list=14%, signal=27%	RPS27A/UBE2N/UBA52/MAP2K4/MAPK8/TAB3/IKBKG
REACTOME_IRAK4_DEFICIENCY_TLR2_4	15	0.490408	1.24282	0.181278	0.299108	7134	tags=60%, list=33%, signal=40%	MYD88/HMGB1/TLR2/S100A9/IRAK4/LY96/S100A8/CD36/TLR4
REACTOME_SIGNALING_BY_ERBB4	50	0.370526	1.20536	0.182285	0.299834	2554	tags=18%, list=12%, signal=16%	APH1A/STMN1/NCSTN/NRAS/RPS27A/PSEN1/UBA52/ITCH/PSENEN
REACTOME_BASE_EXCISION_REPAIR_AP_SITE_FORMATION	17	0.482206	1.26354	0.182344	0.299834	2863	tags=29%, list=13%, signal=26%	NEIL3/TDG/TINF2/UNG/MBD4
REACTOME_INTRAFLAGELLAR_TRANSPORT	44	0.385598	1.21741	0.187911	0.307929	3665	tags=25%, list=17%, signal=21%	TUBA1B/IFT80/TNPO1/TUBA1C/IFT88/TRIP11/DYNLL1/IFT20/IFT52/TTC21B/KIFAP3
REACTOME_CLASS_C_3_METABOTROPIC_GLUTAMATE_PHEROMONE_RECEPTORS	18	0.472796	1.25444	0.191027	0.311968	3496	tags=33%, list=16%, signal=28%	TAS2R19/TAS2R30/TAS2R14/TAS2R20/TAS2R31/TAS2R50
REACTOME_TNF_SIGNALING	44	0.38194	1.20586	0.195795	0.318666	3146	tags=25%, list=15%, signal=21%	RPS27A/CHUK/USP4/OTULIN/BAG4/UBA52/CASP8/TAX1BP1/TAB3/IKBKG/RIPK1
REACTOME_SYNTHESIS_OF_GLYCOSYLPHOSPHATIDYLINOSITOL_GPI	17	0.474018	1.24209	0.202605	0.327522	8394	tags=59%, list=39%, signal=36%	PIGM/PIGW/PIGN/PIGX/PIGP/PIGC/PIGV/PIGB/PIGL/PIGH
REACTOME_DEATH_RECEPTOR_SIGNALLING	137	0.310035	1.15621	0.204059	0.329316	5260	tags=26%, list=24%, signal=20%	APH1A/CASP3/CASP2/NCSTN/YWHAE/RPS27A/CHUK/RHOA/ECT2/MYD88/USP4/OTULIN/PSEN1/TNFRSF10A/BAG4/UBA52/HDAC2/CASP8/PSENEN/MAPK8/TAX1BP1/TAB3/IKBKG/RIPK1/NET1/BCL2L11/ARHGEF35/MAGED1/RAC1/PRKCI/ARHGEF3/TRAF6/SPPL2A/XIAP/ITGB3BP/CASP10
REACTOME_REGULATION_OF_TNFR1_SIGNALING	35	0.391094	1.19027	0.206391	0.331961	3146	tags=26%, list=15%, signal=22%	RPS27A/CHUK/USP4/OTULIN/UBA52/CASP8/TAX1BP1/IKBKG/RIPK1
REACTOME_INTERLEUKIN_3_INTERLEUKIN_5_AND_GM_CSF_SIGNALING	42	0.379067	1.19857	0.207474	0.332983	7580	tags=40%, list=35%, signal=26%	RPS27A/SYK/PIK3R3/LYN/UBA52/CRKL/PIK3CB/CRK/PRKACA/TEC/YES1/UBC/PIK3R1/JAK1/IL2RA/PTPN11/SHC1
REACTOME_NEGATIVE_REGULATORS_OF_DDX58_IFIH1_SIGNALING	35	0.389286	1.18477	0.207723	0.332983	5247	tags=31%, list=24%, signal=24%	RPS27A/ATG5/UBE2L6/UBA52/ITCH/TAX1BP1/DDX58/IFIH1/UBE2K/TRIM25/TBK1
REACTOME_LYSOSOME_VESICLE_BIOGENESIS	32	0.397893	1.19154	0.210598	0.337027	5730	tags=34%, list=27%, signal=25%	HSPA8/M6PR/AP4E1/CLTC/VAMP8/AP1G1/ARF1/DNASE2/AP1S3/GNS/BLOC1S1
REACTOME_ONCOGENIC_MAPK_SIGNALING	79	0.335664	1.16237	0.212084	0.338838	4326	tags=27%, list=20%, signal=21%	NRAS/YWHAB/IQGAP1/AGK/AP3B1/DUSP10/TRIM24/AKAP9/DUSP16/KDM7A/ACTG1/MAPK1/ZC3HAV1/FXR1/BRAP/SND1/PAPSS1/BCL2L11/NF1/PEBP1/CALM1
REACTOME_SIGNALING_BY_FGFR2_IN_DISEASE	35	0.387213	1.17846	0.213049	0.339814	2531	tags=26%, list=12%, signal=23%	POLR2D/NRAS/POLR2G/POLR2B/NCBP1/NCBP2/FGF18/POLR2I/POLR2K
REACTOME_VXPX_CARGO_TARGETING_TO_CILIUM	18	0.46055	1.22194	0.218524	0.347388	4796	tags=50%, list=22%, signal=39%	ARF4/EXOC2/EXOC4/EXOC6/RAB3IP/EXOC1/RAB11A/EXOC5/RAB8A
REACTOME_FGFR2_MUTANT_RECEPTOR_ACTIVATION	25	0.419339	1.18804	0.232722	0.366308	2531	tags=32%, list=12%, signal=28%	POLR2D/POLR2G/POLR2B/NCBP1/NCBP2/FGF18/POLR2I/POLR2K
REACTOME_ONCOGENE_INDUCED_SENESCENCE	33	0.386554	1.16207	0.236167	0.37112	6632	tags=45%, list=31%, signal=31%	RPS27A/TFDP1/E2F2/UBA52/MOV10/SP1/MAPK1/E2F1/TP53/CDKN2C/AGO4/UBC/CDKN2A/E2F3/AGO1
REACTOME_PYRUVATE_METABOLISM	26	0.413716	1.18645	0.23783	0.372599	6638	tags=46%, list=31%, signal=32%	LDHA/PDHB/GLO1/LDHB/DLD/PDK3/VDAC1/PDHX/PDPR/DLAT/PDK1/PDHA1
REACTOME_PEROXISOMAL_PROTEIN_IMPORT	58	0.348105	1.15858	0.238276	0.372599	6640	tags=36%, list=31%, signal=25%	PEX2/GNPAT/RPS27A/DDO/PEX1/PHYH/IDE/UBA52/AMACR/ACOT4/ECI2/SLC27A2/CROT/HSD17B4/NUDT7/PECR/UBC/USP9X/AGPS/GSTK1/CAT
REACTOME_TNFR1_INDUCED_NFKAPPAB_SIGNALING_PATHWAY	30	0.396999	1.16997	0.238683	0.372626	3146	tags=23%, list=15%, signal=20%	RPS27A/CHUK/USP4/UBA52/TAB3/IKBKG/RIPK1
REACTOME_RECYCLING_PATHWAY_OF_L1	38	0.376166	1.16193	0.240473	0.374809	2908	tags=24%, list=14%, signal=21%	KIF4A/TUBA1B/CLTC/TUBA1C/AP2B1/RDX/EZR/ACTG1/MAPK1
REACTOME_TP53_REGULATES_TRANSCRIPTION_OF_GENES_INVOLVED_IN_CYTOCHROME_C_RELEASE	20	0.438128	1.18606	0.245739	0.381154	4911	tags=40%, list=23%, signal=31%	TP73/TRIAP1/TP53INP1/ZNF420/TP53/TP53BP2/PRELID1/ATM
REACTOME_CELL_DEATH_SIGNALLING_VIA_NRAGE_NRIF_AND_NADE	74	0.331989	1.1359	0.246867	0.382285	4725	tags=24%, list=22%, signal=19%	APH1A/CASP3/CASP2/NCSTN/YWHAE/RPS27A/ECT2/PSEN1/UBA52/PSENEN/MAPK8/NET1/BCL2L11/ARHGEF35/MAGED1/RAC1/ARHGEF3/TRAF6
REACTOME_RAS_PROCESSING	23	0.423036	1.17355	0.248588	0.384327	8094	tags=61%, list=38%, signal=38%	NRAS/RPS27A/LYPLA1/UBA52/ICMT/FNTA/CALM1/KRAS/UBC/BCL2L1/FNTB/ARL2/ABHD17B/ZDHHC9
REACTOME_TRAF6_MEDIATED_IRF7_ACTIVATION	16	0.461647	1.18873	0.252924	0.389772	5247	tags=38%, list=24%, signal=28%	SIKE1/DDX58/IFIH1/TRAF6/TRIM25/TBK1
REACTOME_RHO_GTPASES_ACTIVATE_WASPS_AND_WAVES	36	0.374347	1.1433	0.260638	0.399729	4535	tags=33%, list=21%, signal=26%	BRK1/ACTR2/ARPC3/ACTG1/MAPK1/ACTR3/ARPC2/NCKIPSD/WASF2/ARPC5/ABI1/RAC1
REACTOME_RHOA_GTPASE_CYCLE	147	0.298684	1.11921	0.261504	0.400157	3406	tags=18%, list=16%, signal=15%	ARAP2/RACGAP1/ANLN/IQGAP3/DIAPH3/DIAPH1/ARHGAP11A/DEPDC1B/IQGAP1/TMPO/CIT/RHOA/ECT2/VAMP3/TMEM87A/SNAP23/LBR/C1QBP/LMAN1/ARHGAP19/KTN1/ARHGDIB/VAPB/NET1/TFRC/ATP6AP1
REACTOME_MITOPHAGY	28	0.396587	1.15305	0.262069	0.400157	6933	tags=43%, list=32%, signal=29%	FUNDC1/RPS27A/ATG5/TOMM20/UBA52/VDAC1/MTERF3/MFN1/UBC/ATG12/TOMM7/CSNK2A2
REACTOME_TAK1_ACTIVATES_NFKB_BY_PHOSPHORYLATION_AND_ACTIVATION_OF_IKKS_COMPLEX	31	0.387197	1.15253	0.262295	0.400157	3079	tags=23%, list=14%, signal=19%	RPS27A/CHUK/UBE2N/UBA52/HMGB1/TAB3/IKBKG
REACTOME_P75_NTR_RECEPTOR_MEDIATED_SIGNALLING	93	0.31827	1.12865	0.26259	0.400157	4725	tags=24%, list=22%, signal=19%	APH1A/CASP3/CASP2/NCSTN/YWHAE/RPS27A/RHOA/ECT2/MYD88/PSEN1/UBA52/HDAC2/PSENEN/MAPK8/NET1/BCL2L11/ARHGEF35/MAGED1/RAC1/PRKCI/ARHGEF3/TRAF6
REACTOME_NEF_MEDIATES_DOWN_MODULATION_OF_CELL_SURFACE_RECEPTORS_BY_RECRUITING_THEM_TO_CLATHRIN_ADAPTERS	21	0.427933	1.17006	0.265625	0.403844	9293	tags=57%, list=43%, signal=32%	AP2B1/B2M/AP1G1/ARF1/AP1S3/HLA-A/AP1M2/AP2M1/AP1S1/ATP6V1H/CD8B/AP1S2
REACTOME_ESTROGEN_DEPENDENT_GENE_EXPRESSION	87	0.320251	1.12632	0.265854	0.403844	5219	tags=37%, list=24%, signal=28%	KPNA2/POLR2D/POLR2G/KCTD6/POLR2B/STAG2/SMC3/SMC1A/MED1/MOV10/POLR2I/GTF2A1/SP1/GPAM/POLR2K/STAG1/ATF2/HSP90AA1/CCNT1/GTF2A2/CHD1/TBP/POLR2A/KDM1A/USF1/RAD21/ZNF217/CBFB/POLR2C/FKBP4/HSP90AB1/AGO4
REACTOME_RHOB_GTPASE_CYCLE	68	0.333314	1.13368	0.266332	0.403929	1427	tags=15%, list=7%, signal=14%	RACGAP1/ANLN/IQGAP3/DIAPH3/DIAPH1/DEPDC1B/CIT/ECT2/VAMP3/SNAP23
REACTOME_APOPTOTIC_EXECUTION_PHASE	45	0.359801	1.14196	0.268164	0.406064	4724	tags=29%, list=22%, signal=23%	LMNB1/CASP3/CLSPN/PAK2/CASP7/CASP8/HMGB1/KPNB1/DSG2/FNTA/APC/CASP6/GAS2
REACTOME_DAP12_SIGNALING	28	0.393675	1.14459	0.268966	0.406635	5055	tags=25%, list=23%, signal=19%	NRAS/SYK/B2M/KLRK1/PIK3CB/RAC1/KRAS
REACTOME_RHOBTB1_GTPASE_CYCLE	23	0.414428	1.14967	0.272599	0.41083	4855	tags=39%, list=23%, signal=30%	RBMX/COPS4/CPSF7/COPS2/TRA2B/HNRNPC/STK38/CCT7/CCT2
REACTOME_ASSEMBLY_OF_THE_HIV_VIRION	16	0.454272	1.16974	0.274854	0.413577	3972	tags=25%, list=18%, signal=20%	RPS27A/PPIA/UBA52/TSG101
REACTOME_RHO_GTPASES_ACTIVATE_IQGAPS	23	0.412325	1.14383	0.275424	0.413784	5323	tags=35%, list=25%, signal=26%	IQGAP3/IQGAP1/TUBA1B/TUBA1C/ACTG1/CALM1/RAC1/CTNNB1
REACTOME_RNA_POLYMERASE_III_TRANSCRIPTION	41	0.362826	1.13661	0.276042	0.414062	5451	tags=34%, list=25%, signal=26%	POLR3C/SSB/POLR3B/GTF3C6/POLR3F/POLR2K/POLR3A/ZNF143/SNAPC5/TBP/BDP1/POLR1C/POLR3K/POLR3G
REACTOME_SIGNALING_BY_FGFR_IN_DISEASE	54	0.342291	1.12663	0.277707	0.415909	2531	tags=24%, list=12%, signal=21%	POLR2D/NRAS/POLR2G/POLR2B/NCBP1/STAT1/TRIM24/NCBP2/FGF18/BAG4/POLR2I/ERLIN2/POLR2K
REACTOME_DAP12_INTERACTIONS	37	0.365132	1.12474	0.282322	0.420938	7580	tags=43%, list=35%, signal=28%	NRAS/SYK/B2M/SIRPB1/KLRK1/PIK3CB/HLA-C/RAC1/SIGLEC14/KRAS/CLEC5A/HLA-B/SIGLEC15/PIK3R1/KLRD1/SHC1
REACTOME_PINK1_PRKN_MEDIATED_MITOPHAGY	21	0.423146	1.15697	0.28267	0.420938	6678	tags=48%, list=31%, signal=33%	RPS27A/ATG5/TOMM20/UBA52/VDAC1/MTERF3/MFN1/UBC/ATG12/TOMM7
REACTOME_REGULATION_OF_MECP2_EXPRESSION_AND_ACTIVITY	30	0.382409	1.12698	0.283951	0.420938	4440	tags=37%, list=21%, signal=29%	AURKB/HTT/LBR/HDAC2/MOV10/TBL1XR1/CREB1/NCOR1/PRKACA/CALM1/SIN3A
REACTOME_MITOCHONDRIAL_FATTY_ACID_BETA_OXIDATION	34	0.367268	1.11348	0.284	0.420938	6464	tags=41%, list=30%, signal=29%	MMAA/ACBD7/NDUFAB1/ACADM/ACOT9/ACOT1/HADHB/DBI/PCCB/MECR/HADHA/PCTP/ACSM3/MCEE
REACTOME_GLYCOGEN_SYNTHESIS	15	0.454323	1.15138	0.28529	0.420938	7866	tags=53%, list=37%, signal=34%	RPS27A/UBA52/PGM2/GBE1/UGP2/UBC/GYG1/NHLRC1
REACTOME_TRAF6_MEDIATED_NF_KB_ACTIVATION	24	0.408355	1.15092	0.286313	0.420938	5099	tags=33%, list=24%, signal=25%	CHUK/HMGB1/DDX58/MAP3K1/IKBKG/IFIH1/TRAF6/TRIM25
REACTOME_AMYLOID_FIBER_FORMATION	38	0.362831	1.12074	0.286465	0.420938	2945	tags=21%, list=14%, signal=18%	APH1A/NCSTN/RPS27A/UBE2L6/B2M/UBA52/PSENEN/TSPAN14
REACTOME_HYALURONAN_METABOLISM	16	0.4476	1.15256	0.28655	0.420938	4701	tags=38%, list=22%, signal=29%	HMMR/HEXB/GUSB/HYAL2/HEXA/CHP1
REACTOME_DETOXIFICATION_OF_REACTIVE_OXYGEN_SPECIES	34	0.366476	1.11108	0.286667	0.420938	6888	tags=47%, list=32%, signal=32%	PRDX1/NUDT2/TXN/SOD1/PRDX3/PRDX6/PRDX2/ERO1A/NOX4/GPX8/ATP7A/GPX1/ATOX1/TXNRD2/CAT/GPX7
REACTOME_DISEASES_OF_IMMUNE_SYSTEM	28	0.390538	1.13547	0.286897	0.420938	8286	tags=57%, list=39%, signal=35%	CHUK/MYD88/TLR3/HMGB1/IKBKG/TLR2/S100A9/IRAK4/LY96/S100A8/CD36/TLR4/TLR5/TLR10/NFKB1/IKBKB
REACTOME_THE_ROLE_OF_NEF_IN_HIV_1_REPLICATION_AND_DISEASE_PATHOGENESIS	28	0.390284	1.13473	0.286897	0.420938	9293	tags=50%, list=43%, signal=28%	AP2B1/PAK2/B2M/AP1G1/ARF1/RAC1/AP1S3/HLA-A/AP1M2/AP2M1/AP1S1/ATP6V1H/CD8B/AP1S2
REACTOME_METABOLISM_OF_CARBOHYDRATES	261	0.278714	1.08599	0.287223	0.420938	6122	tags=32%, list=28%, signal=23%	ENO1/GLB1/NUP155/MANBA/HMMR/RPS27A/NUP37/MDH1/BPGM/NUP205/B4GALT5/EXT2/NUP153/NUP188/NUP58/GAPDH/RAE1/NUP133/PFKFB4/NUP160/HEXB/NUP35/PGD/UBA52/B4GALT1/RPE/PHKA2/GUSB/PRPS1/NDC1/PHKB/PGM2/NUP98/PGK1/NUP43/PPP2CA/B3GNT2/SLC26A2/PRPS2/NUP107/RANBP2/PAPSS1/G6PC3/ADPGK/SLC25A13/RPIA/HYAL2/TPR/PKM/PRKACA/CALM1/HEXA/MDH2/GBE1/SLC26A1/CHP1/PFKFB2/PGAM1/DERA/SLC35B2/TKT/PHKG2/FUT1/PPP2R5D/AGL/FUT10/LUM/G…
REACTOME_SIGNALING_BY_FGFR2	64	0.331051	1.12035	0.289638	0.422536	3090	tags=22%, list=14%, signal=19%	POLR2D/NRAS/POLR2G/RPS27A/POLR2B/NCBP1/NCBP2/FGF18/UBA52/POLR2I/POLR2K/TIA1/MAPK1/PPP2CA
REACTOME_SIGNALING_BY_INTERLEUKINS	396	0.267304	1.06461	0.292608	0.426219	3703	tags=20%, list=17%, signal=17%	LMNB1/CASP3/TCP1/BIRC5/HSPA8/IL13RA1/PSMB4/PSMA4/PSMA3/PSMB3/RPS27A/PSMC1/PSMD6/CHUK/PPIA/PSMC6/PSMA6/RBX1/PSMB5/PSMB7/MYD88/MAPKAPK3/PSMB6/PSMC2/PSMA5/ANXA2/UBE2N/PSMD11/HSPA9/PSMB1/IL18RAP/STAT1/SYK/PSMD10/PAK2/STAT2/CUL1/IL17RB/SOD1/PIK3R3/PSMD5/CXCL10/SNRPA1/PSMB8/RAG1/MAPK14/LYN/UBA52/MAP2K4/HSP90B1/HMGB1/PSME3/SEM1/PSMD2/MAPK8/CAPZA1/PSME1/TAB3/ATF2/MAPK1/HSP90AA1/PSMA2/PSMD8/CCR1/IKBKG/PPP…
REACTOME_NUCLEAR_SIGNALING_BY_ERBB4	29	0.382872	1.11833	0.293793	0.427295	2554	tags=17%, list=12%, signal=15%	APH1A/STMN1/NCSTN/PSEN1/PSENEN
REACTOME_INTRA_GOLGI_TRAFFIC	43	0.353965	1.11905	0.297262	0.431684	4385	tags=23%, list=20%, signal=19%	NSF/MAN1A2/TRIP11/VPS45/COG2/SNAP29/GOLGA5/GOSR2/COG5/ARF1
REACTOME_RAB_GERANYLGERANYLATION	63	0.329192	1.11235	0.298005	0.432107	8098	tags=48%, list=38%, signal=30%	CHM/CHML/RAB42/RAB32/RAB5B/RABGGTB/RAB22A/RAB2A/RAB5C/RAB11A/RAB9A/RAB19/RAB8B/RAB14/RAB8A/RAB1A/RAB6A/RAB39B/RAB27A/RAB38/RAB7A/RAB4B/RAB33B/RABGGTA/PTP4A2/RAB3B/RAB29/RAB39A/RAB27B/RAB20
REACTOME_CLATHRIN_MEDIATED_ENDOCYTOSIS	138	0.294505	1.0993	0.302142	0.436065	4245	tags=25%, list=20%, signal=20%	HSPA8/M6PR/COPS3/RPS27A/TGOLN2/NEDD8/CLTC/AP2B1/VAMP3/VAMP8/RAB5B/ACTR2/ARPC3/UBQLN2/GAPVD1/FZD4/COPS5/COPS4/FCHO2/UBA52/TOR1A/NECAP1/ACTG1/COPS2/TFRC/ACTR3/REPS2/TOR1B/ARPC2/COPS6/RAB5C/STAM2/ARPC5/EGF/EPS15
REACTOME_TIGHT_JUNCTION_INTERACTIONS	20	0.422474	1.14368	0.302557	0.436065	5170	tags=25%, list=24%, signal=19%	CLDN12/CLDN9/PATJ/PRKCI/F11R
REACTOME_TGF_BETA_RECEPTOR_SIGNALING_IN_EMT_EPITHELIAL_TO_MESENCHYMAL_TRANSITION	16	0.441712	1.1374	0.305556	0.439064	5950	tags=38%, list=28%, signal=27%	RPS27A/RHOA/UBA52/FKBP1A/F11R/UBC
REACTOME_TRANSPORT_OF_BILE_SALTS_AND_ORGANIC_ACIDS_METAL_IONS_AND_AMINE_COMPOUNDS	57	0.334089	1.10897	0.307497	0.441191	7877	tags=44%, list=37%, signal=28%	SLC31A1/SLC30A7/SLC44A1/SLC5A3/SLC30A5/SLC44A5/SLC30A6/EMB/SLC11A2/SLC6A11/SLC40A1/SLC39A8/SLC39A6/SLC44A2/SLC22A15/SLC16A7/SLC6A14/SLC39A2/RHCG/SLC39A10/SLC39A1/SLC6A6/SLC22A4/SLC39A7/SLC30A1
REACTOME_NEGATIVE_REGULATION_OF_MET_ACTIVITY	19	0.423285	1.13104	0.312139	0.446512	5950	tags=42%, list=28%, signal=30%	RPS27A/UBA52/USP8/STAM2/EPS15/MET/SH3KBP1/UBC
REACTOME_MTOR_SIGNALLING	40	0.354327	1.10575	0.324147	0.462308	5419	tags=32%, list=25%, signal=24%	YWHAB/LAMTOR2/PRKAA1/EIF4E/MTOR/PRKAG1/PRKAB2/STRADB/PRKAB1/RPS6KB1/FKBP1A/RPS6/LAMTOR1
REACTOME_REGULATION_OF_PYRUVATE_DEHYDROGENASE_PDH_COMPLEX	15	0.440121	1.11538	0.325409	0.463417	6638	tags=53%, list=31%, signal=37%	PDHB/DLD/PDK3/PDHX/PDPR/DLAT/PDK1/PDHA1
REACTOME_ATF4_ACTIVATES_GENES_IN_RESPONSE_TO_ENDOPLASMIC_RETICULUM_STRESS	26	0.384153	1.10167	0.329624	0.468723	3138	tags=27%, list=15%, signal=23%	EXOSC8/PARN/DCP2/EXOSC3/EXOSC1/EXOSC9/NFYA
REACTOME_SIGNALING_BY_KIT_IN_DISEASE	20	0.409917	1.10969	0.335227	0.475276	2059	tags=20%, list=10%, signal=18%	NRAS/STAT1/PIK3R3/LYN
REACTOME_CARGO_RECOGNITION_FOR_CLATHRIN_MEDIATED_ENDOCYTOSIS	98	0.304166	1.08357	0.335723	0.475276	6368	tags=37%, list=30%, signal=26%	M6PR/COPS3/RPS27A/TGOLN2/NEDD8/CLTC/AP2B1/VAMP3/VAMP8/UBQLN2/FZD4/COPS5/COPS4/FCHO2/UBA52/TOR1A/NECAP1/COPS2/TFRC/REPS2/TOR1B/COPS6/STAM2/EGF/EPS15/ITSN2/IGF2R/COPS7A/DAB2/SH3KBP1/COPS8/STON2/UBC/AAK1/TGFA/AGFG1
REACTOME_ERCC6_CSB_AND_EHMT2_G9A_POSITIVELY_REGULATE_RRNA_EXPRESSION	16	0.432582	1.11389	0.337719	0.477396	6343	tags=44%, list=29%, signal=31%	CBX3/RBBP4/HDAC2/GATAD2B/RBBP7/TTF1/HDAC1
REACTOME_RHOH_GTPASE_CYCLE	35	0.351765	1.07057	0.347537	0.488323	6584	tags=34%, list=31%, signal=24%	TUBA1B/VAMP3/PAK2/ARHGDIB/TFRC/FAM91A1/NIPSNAP2/OSBPL11/WDR11/LAMTOR1/DBT/RAB7A
REACTOME_MTORC1_MEDIATED_SIGNALLING	24	0.38736	1.09175	0.347765	0.488323	7556	tags=50%, list=35%, signal=32%	YWHAB/LAMTOR2/EIF4E/MTOR/RPS6KB1/FKBP1A/RPS6/LAMTOR1/EIF4B/LAMTOR5/EIF4EBP1/LAMTOR3
REACTOME_INACTIVATION_OF_CSF3_G_CSF_SIGNALING	25	0.380191	1.07713	0.352609	0.494066	2082	tags=24%, list=10%, signal=22%	RPS27A/STAT1/SYK/RNF7/LYN/UBA52
REACTOME_INTERLEUKIN_17_SIGNALING	67	0.312389	1.06107	0.363522	0.507869	3681	tags=25%, list=17%, signal=21%	RPS27A/CHUK/MAPKAPK3/UBE2N/CUL1/IL17RB/MAPK14/UBA52/MAP2K4/MAPK8/TAB3/ATF2/MAPK1/IKBKG/PPP2CA/MAP2K6/CREB1
REACTOME_FLT3_SIGNALING_IN_DISEASE	28	0.367228	1.06769	0.364138	0.507988	6325	tags=39%, list=29%, signal=28%	NRAS/RPS27A/TRIP11/UBA52/ZMYM2/NOX4/KRAS/GOLGB1/ETV6/UBC/BCL2L1
REACTOME_DEFECTS_IN_VITAMIN_AND_COFACTOR_METABOLISM	20	0.399719	1.08208	0.365057	0.508529	6665	tags=45%, list=31%, signal=31%	MMAA/MMADHC/MCCC2/LMBRD1/HLCS/PCCB/MTRR/MMAB/MMACHC
REACTOME_ACTIVATION_OF_GENE_EXPRESSION_BY_SREBF_SREBP	42	0.336036	1.06251	0.372423	0.518036	3138	tags=21%, list=15%, signal=18%	HMGCR/SCD/ELOVL6/MED1/TGS1/SP1/GPAM/TBL1XR1/NFYA
REACTOME_UNFOLDED_PROTEIN_RESPONSE_UPR	88	0.300793	1.0607	0.373786	0.519178	5869	tags=33%, list=27%, signal=24%	EXOSC8/PARN/DCP2/PDIA6/EIF2S3/CREB3L2/EXOSC3/EIF2S1/EDEM1/EXOSC1/HSP90B1/EXOSC9/DNAJC3/SSR1/NFYA/KLHDC3/GOSR2/EIF2S2/GFPT1/HSPA5/CREB3L4/SEC31A/MBTPS1/GSK3A/SRPRB/DIS3/EXTL2/DNAJB9/ATF6
REACTOME_CONSTITUTIVE_SIGNALING_BY_LIGAND_RESPONSIVE_EGFR_CANCER_VARIANTS	19	0.402504	1.07551	0.381503	0.528362	5950	tags=37%, list=28%, signal=27%	NRAS/RPS27A/UBA52/HSP90AA1/EGF/KRAS/UBC
REACTOME_VEGFR2_MEDIATED_VASCULAR_PERMEABILITY	27	0.366472	1.05469	0.385475	0.532322	5323	tags=30%, list=25%, signal=22%	TRIB3/PAK2/HSP90AA1/MTOR/RICTOR/CALM1/RAC1/CTNNB1
REACTOME_P75NTR_SIGNALS_VIA_NF_KB	15	0.423103	1.07226	0.389302	0.53606	5950	tags=40%, list=28%, signal=29%	RPS27A/MYD88/UBA52/PRKCI/TRAF6/UBC
REACTOME_RHOJ_GTPASE_CYCLE	55	0.31494	1.042	0.393901	0.541614	1472	tags=13%, list=7%, signal=12%	IQGAP3/DIAPH3/DEPDC1B/TMPO/VAMP3/SNAP23/PAK2
REACTOME_RHOQ_GTPASE_CYCLE	58	0.311022	1.03516	0.408112	0.558745	1472	tags=12%, list=7%, signal=11%	IQGAP3/DIAPH3/DEPDC1B/IQGAP1/VAMP3/SNAP23/PAK2
REACTOME_PD_1_SIGNALING	21	0.381476	1.04303	0.411932	0.56317	11396	tags=62%, list=53%, signal=29%	PDCD1LG2/HLA-DRA/HLA-DQA2/PDCD1/PTPN11/CD3G/HLA-DQB2/HLA-DPA1/HLA-DQA1/CD274/PTPN6/CD3E/CD3D
REACTOME_PURINE_CATABOLISM	15	0.414495	1.05044	0.417533	0.569202	5404	tags=33%, list=25%, signal=25%	NUDT5/NT5C2/ADPRM/NUDT15/DNPH1
REACTOME_ESR_MEDIATED_SIGNALING	152	0.270271	1.01541	0.431285	0.584617	5055	tags=28%, list=23%, signal=22%	KPNA2/POLR2D/NRAS/POLR2G/PPID/XPO1/KCTD6/POLR2B/STAG2/PIK3R3/SMC3/SMC1A/MED1/MOV10/POLR2I/GTF2A1/SP1/GPAM/POLR2K/STAG1/ATF2/MAPK1/HSP90AA1/CCNT1/GTF2A2/CHD1/CREB1/TBP/UHMK1/GNG5/POLR2A/KDM1A/USF1/EGF/CALM1/RAD21/ZNF217/CBFB/POLR2C/STRN/FKBP4/HSP90AB1/KRAS
REACTOME_EPH_EPHRIN_MEDIATED_REPULSION_OF_CELLS	48	0.317413	1.01886	0.444444	0.600753	2554	tags=17%, list=12%, signal=15%	APH1A/NCSTN/CLTC/AP2B1/PSEN1/LYN/ACTG1/PSENEN
REACTOME_CD28_CO_STIMULATION	33	0.334381	1.00523	0.446694	0.602942	7081	tags=36%, list=33%, signal=24%	TRIB3/PAK2/PIK3R3/LYN/MTOR/CD80/RICTOR/RAC1/YES1/CD86/THEM4/PIK3R1
REACTOME_VITAMIN_B5_PANTOTHENATE_METABOLISM	17	0.393237	1.03041	0.448625	0.604696	4280	tags=29%, list=20%, signal=24%	PANK1/PDZD11/AASDHPPT/PPCS/SLC5A6
REACTOME_APOPTOTIC_CLEAVAGE_OF_CELLULAR_PROTEINS	37	0.325925	1.00397	0.449868	0.605022	4724	tags=27%, list=22%, signal=21%	LMNB1/CASP3/CLSPN/CASP7/CASP8/DSG2/FNTA/APC/CASP6/GAS2
REACTOME_RHOU_GTPASE_CYCLE	40	0.326583	1.01917	0.450131	0.605022	7557	tags=32%, list=35%, signal=21%	DEPDC1B/IQGAP1/CLTC/PAK2/STAM2/ITSN2/GIT2/DST/USP9X/NCK1/PIK3R1/WDR6/SRGAP2
REACTOME_SIGNALING_BY_WNT	248	0.260399	1.0126	0.453291	0.607385	4326	tags=24%, list=20%, signal=19%	PSMB4/PSMA4/XPO1/PSMA3/PSMB3/RPS27A/PSMC1/PSMD6/RHOA/PSMC6/PSMA6/RBX1/PSMB5/PSMB7/CLTC/PSMB6/PSMC2/AP2B1/PSMA5/PSMD11/PSMB1/PSMD10/CUL1/FZD4/PSMD5/PSMB8/UBA52/MOV10/PPP3CB/KLHL12/PSME3/VPS35/SEM1/PSMD2/PSME1/ASH2L/PSMA2/PSMD8/PPP2CA/CHD8/BCL9/PSMB2/PSMC4/PSMD4/VPS26A/PSMD13/LEO1/RBBP5/PFN1/TNKS2/GNG5/USP34/PPP2R5C/USP8/TRRAP/RUVBL1/PYGO2/DAAM1/CALM1
REACTOME_DOWNREGULATION_OF_ERBB2_SIGNALING	28	0.34536	1.00412	0.453793	0.607385	4426	tags=29%, list=21%, signal=23%	RPS27A/UBA52/HSP90AA1/RNF41/ERBIN/USP8/EGF/CUL5
REACTOME_TRANSCRIPTIONAL_REGULATION_BY_VENTX	39	0.326716	1.01451	0.456323	0.609918	7023	tags=38%, list=33%, signal=26%	CDC23/ANAPC5/MOV10/UBE2C/ANAPC1/TP53/ANAPC4/CDC27/ANAPC10/AGO4/CTNNB1/CDKN2A/UBE2E1/AGO1/CDC16
REACTOME_ENERGY_DEPENDENT_REGULATION_OF_MTOR_BY_LKB1_AMPK	28	0.343216	0.997882	0.467586	0.622364	4334	tags=25%, list=20%, signal=20%	LAMTOR2/PRKAA1/MTOR/PRKAG1/PRKAB2/STRADB/PRKAB1
REACTOME_PEROXISOMAL_LIPID_METABOLISM	27	0.347313	0.99955	0.469274	0.623029	5660	tags=37%, list=26%, signal=27%	PHYH/AMACR/ACOT4/ECI2/SLC27A2/CROT/HSD17B4/NUDT7/ACBD5/PECR
REACTOME_BRANCHED_CHAIN_AMINO_ACID_CATABOLISM	21	0.366648	1.00249	0.474432	0.627982	7219	tags=48%, list=34%, signal=32%	BCKDHA/DLD/MCCC2/ACADSB/BCAT1/SLC25A44/DBT/BCKDHB/HIBCH/HIBADH
REACTOME_SPRY_REGULATION_OF_FGF_SIGNALING	16	0.392367	1.01034	0.47807	0.631924	3090	tags=25%, list=14%, signal=21%	RPS27A/UBA52/MAPK1/PPP2CA
REACTOME_ACTIVATED_NOTCH1_TRANSMITS_SIGNAL_TO_THE_NUCLEUS	29	0.337812	0.98671	0.485517	0.640042	2554	tags=24%, list=12%, signal=21%	APH1A/NCSTN/RPS27A/PSEN1/UBA52/ITCH/PSENEN
REACTOME_ACTIVATION_OF_AMPK_DOWNSTREAM_OF_NMDARS	19	0.374874	1.00168	0.485549	0.640042	4334	tags=37%, list=20%, signal=29%	TUBA1B/TUBA1C/PRKAA1/PRKAG1/PRKAB2/CALM1/PRKAB1
REACTOME_METABOLISM_OF_VITAMINS_AND_COFACTORS	167	0.263306	0.993887	0.487832	0.642167	5006	tags=25%, list=23%, signal=19%	MTHFD1/COQ2/MTHFD2/MMAA/PANK1/PDZD11/DHFR/PARP4/NAXE/MMADHC/AASDHPPT/RFK/SHMT1/PDSS2/NUDT12/PDSS1/RDH11/TPK1/MCCC2/AKR1C3/HSP90AA1/LMBRD1/FLAD1/MOCS2/HLCS/SLC23A1/PARP14/RNLS/NMNAT2/MOCS3/NMNAT1/PARP8/PCCB/PPCS/SLC5A6/CALM1/SHMT2/COQ5/VKORC1/NMRK1/MOCOS/MTRR
REACTOME_INTERFERON_GAMMA_SIGNALING	87	0.282903	0.994966	0.493902	0.648374	7681	tags=44%, list=36%, signal=28%	OAS2/SUMO1/IRF2/FCGR1A/GBP3/GBP6/STAT1/OAS3/GBP4/B2M/GBP1/HLA-G/TRIM68/HLA-DRA/SP100/TRIM38/HLA-C/HLA-DQA2/TRIM25/TRIM5/OASL/IFNGR1/VCAM1/FCGR1B/GBP5/MID1/TRIM6/HLA-A/IRF5/TRIM34/PIAS1/HLA-B/PTAFR/TRIM17/JAK1/CD44/PTPN11/PTPN2
REACTOME_SMAD2_SMAD3_SMAD4_HETEROTRIMER_REGULATES_TRANSCRIPTION	32	0.327608	0.981062	0.506793	0.663423	3302	tags=25%, list=15%, signal=21%	RPS27A/CCNC/TFDP1/UBA52/SP1/CCNT2/MAPK1/CCNT1
REACTOME_METABOLISM_OF_STEROIDS	126	0.267887	0.985869	0.507446	0.663423	6114	tags=33%, list=28%, signal=24%	HMGCR/ACAT2/SRD5A1/SCD/ARV1/SEC24A/RAN/STARD3NL/LBR/SEC24C/ELOVL6/HSD3B7/MED1/OSBPL3/AMACR/KPNB1/TGS1/SUMO2/SP1/GPAM/AKR1C3/TBL1XR1/SAR1B/NFYA/SEC24B/EBP/SLC27A2/HSD17B4/PMVK/CYP2R1/MSMO1/CYP27B1/FDPS/MBTPS1/PLPP6/FDX1/DHCR24/AKR1B1/CYP19A1/SEC24D/HMGCS1/LGMN
REACTOME_TOLL_LIKE_RECEPTOR_CASCADES	146	0.263467	0.986456	0.51009	0.665062	6324	tags=32%, list=29%, signal=22%	CTSV/RPS27A/CHUK/MYD88/MAPKAPK3/UBE2N/TLR3/CUL1/MAPK14/UBA52/MAP2K4/HSP90B1/CASP8/HMGB1/MAPK8/TAB3/ATF2/MAPK1/MAP3K1/IKBKG/PPP2CA/RIPK1/TLR2/MAP2K6/CREB1/CTSS/EEA1/PIK3R4/PIK3C3/S100A9/TRAF6/IRAK4/LY86/FBXW11/ATF1/TBK1/PPP2R5D/UBC/LY96/BIRC2/LGMN/UBE2V1/ELK1/TLR8/S100A8/DUSP6
REACTOME_SEALING_OF_THE_NUCLEAR_ENVELOPE_NE_BY_ESCRT_III	23	0.351701	0.975654	0.512712	0.667572	3588	tags=22%, list=17%, signal=18%	TUBA1B/TUBA1C/CHMP2B/CHMP4C/CHMP3
REACTOME_CD209_DC_SIGN_SIGNALING	20	0.360399	0.975639	0.515625	0.670453	5055	tags=25%, list=23%, signal=19%	NRAS/PAK2/LYN/PRKACA/KRAS
REACTOME_NICOTINATE_METABOLISM	28	0.331634	0.964208	0.517241	0.671642	3810	tags=29%, list=18%, signal=24%	PARP4/NAXE/NUDT12/PARP14/RNLS/NMNAT2/NMNAT1/PARP8
REACTOME_TOLL_LIKE_RECEPTOR_9_TLR9_CASCADE	92	0.273988	0.970642	0.521583	0.673675	6324	tags=35%, list=29%, signal=25%	RPS27A/CHUK/MYD88/MAPKAPK3/UBE2N/CUL1/MAPK14/UBA52/MAP2K4/HMGB1/MAPK8/TAB3/ATF2/MAPK1/MAP3K1/IKBKG/PPP2CA/MAP2K6/CREB1/EEA1/PIK3R4/PIK3C3/TRAF6/IRAK4/FBXW11/ATF1/PPP2R5D/UBC/LY96/UBE2V1/ELK1/DUSP6
REACTOME_FATTY_ACID_METABOLISM	158	0.259734	0.977085	0.521691	0.673675	4830	tags=25%, list=22%, signal=20%	MMAA/PPT1/SCD/ACBD7/ACSL1/NDUFAB1/CYP4F11/LTA4H/ACSL3/ELOVL6/ACADM/PHYH/SLC25A20/PPT2/AMACR/FADS1/HACD2/ACOT9/AKR1C3/HTD2/ACOT4/ACOT1/FAAH2/HACD3/HADHB/DBI/ECI2/ACSL4/PCCB/SLC27A2/PRKAB2/CROT/CPT2/HSD17B4/CBR4/CYP2U1/MECR/NUDT7/HADHA/ACBD5
REACTOME_SIGNALING_BY_CSF3_G_CSF	30	0.325986	0.960696	0.522634	0.673675	2082	tags=20%, list=10%, signal=18%	RPS27A/STAT1/SYK/RNF7/LYN/UBA52
REACTOME_REGULATION_OF_TLR_BY_ENDOGENOUS_LIGAND	15	0.377321	0.956231	0.523031	0.673675	7134	tags=47%, list=33%, signal=31%	HMGB1/TLR2/S100A9/LY96/S100A8/CD36/TLR4
REACTOME_RNA_POLYMERASE_III_TRANSCRIPTION_TERMINATION	23	0.348373	0.966422	0.524011	0.674031	2802	tags=26%, list=13%, signal=23%	POLR3C/SSB/POLR3B/POLR3F/POLR2K/POLR3A
REACTOME_SIGNALING_BY_ERBB2_ECD_MUTANTS	16	0.373747	0.962391	0.527778	0.67685	5055	tags=31%, list=23%, signal=24%	NRAS/HSP90AA1/ERBIN/EGF/KRAS
REACTOME_SIGNALING_BY_PDGFR_IN_DISEASE	20	0.353805	0.957787	0.538352	0.686023	5810	tags=40%, list=27%, signal=29%	NRAS/STAT1/WDR48/GOLGA4/PIK3CB/STRN/KRAS/ETV6
REACTOME_REGULATION_OF_TP53_ACTIVITY_THROUGH_ACETYLATION	30	0.32137	0.94709	0.541838	0.688457	6343	tags=33%, list=29%, signal=24%	RBBP4/HDAC2/MAP2K6/TP53/MEAF6/KAT6A/GATAD2B/RBBP7/PIP4P1/HDAC1
REACTOME_CD28_DEPENDENT_PI3K_AKT_SIGNALING	22	0.347745	0.953953	0.542735	0.688457	7081	tags=36%, list=33%, signal=24%	TRIB3/PIK3R3/MTOR/CD80/RICTOR/CD86/THEM4/PIK3R1
REACTOME_SIGNALING_BY_FLT3_FUSION_PROTEINS	19	0.357684	0.955748	0.543353	0.688457	5810	tags=37%, list=27%, signal=27%	NRAS/TRIP11/ZMYM2/NOX4/KRAS/GOLGB1/ETV6
REACTOME_DECTIN_2_FAMILY	16	0.36571	0.941697	0.54386	0.688457	2059	tags=12%, list=10%, signal=11%	SYK/LYN
REACTOME_TRANSCRIPTIONAL_ACTIVATION_OF_MITOCHONDRIAL_BIOGENESIS	54	0.289642	0.95334	0.547771	0.692492	4824	tags=28%, list=22%, signal=22%	SSBP1/GABPB1/IDH2/ATP5F1B/TFAM/MED1/TGS1/ATF2/TBL1XR1/CREB1/TFB2M/NCOR1/CALM1/GABPA/MTERF1
REACTOME_THE_NLRP3_INFLAMMASOME	16	0.362069	0.932321	0.555556	0.697368	2328	tags=19%, list=11%, signal=17%	TXNIP/TXN/SUGT1
REACTOME_ACTIVATION_OF_IRF3_IRF7_MEDIATED_BY_TBK1_IKK_EPSILON	17	0.357572	0.936957	0.555716	0.697368	8357	tags=53%, list=39%, signal=32%	RPS27A/UBA52/TBK1/UBC/LY96/TLR4/TANK/PTPN11/IRF7
REACTOME_PHASE_II_CONJUGATION_OF_COMPOUNDS	77	0.2772	0.955615	0.556522	0.697368	6403	tags=36%, list=30%, signal=26%	N6AMT1/NAT1/SULT1B1/CHAC2/SLC35D1/CNDP2/GGCT/GSTT2B/SLC26A2/MAT2B/PAPSS1/ABHD14B/BPNT1/ESD/MGST2/SLC26A1/SLC35B2/GCLM/MTRR/AHCY/UGP2/MGST3/UGDH/AKR1A1/ABHD10/TPMT/GSTK1/MGST1
REACTOME_MAP2K_AND_MAPK_ACTIVATION	37	0.307216	0.946337	0.556728	0.697368	2908	tags=16%, list=14%, signal=14%	NRAS/YWHAB/IQGAP1/LAMTOR2/ACTG1/MAPK1
REACTOME_SIGNALING_BY_NOTCH3	47	0.294592	0.942666	0.562663	0.702962	2554	tags=17%, list=12%, signal=15%	DLGAP5/APH1A/NCSTN/RPS27A/STAT1/PSEN1/UBA52/PSENEN
REACTOME_CASPASE_ACTIVATION_VIA_EXTRINSIC_APOPTOTIC_SIGNALLING_PATHWAY	26	0.323937	0.928982	0.566064	0.705369	4533	tags=27%, list=21%, signal=21%	CASP3/TNFRSF10A/CASP8/APPL1/RIPK1/DAPK1/MAGED1
REACTOME_COSTIMULATION_BY_THE_CD28_FAMILY	67	0.280086	0.951347	0.568553	0.70755	6160	tags=27%, list=29%, signal=19%	TRIB3/PAK2/PDCD1LG2/PIK3R3/LYN/MTOR/PPP2CA/CD80/RICTOR/PPP2R5C/HLA-DRA/RAC1/HLA-DQA2/YES1/PPP2R5D/BTLA/PDCD1/CD86
REACTOME_CASPASE_ACTIVATION_VIA_DEATH_RECEPTORS_IN_THE_PRESENCE_OF_LIGAND	16	0.357836	0.92142	0.573099	0.711357	7134	tags=38%, list=33%, signal=25%	TNFRSF10A/CASP8/RIPK1/LY96/FASLG/TLR4
REACTOME_CLASS_I_PEROXISOMAL_MEMBRANE_PROTEIN_IMPORT	20	0.342034	0.925923	0.575284	0.712134	2532	tags=20%, list=12%, signal=18%	PEX2/ATAD1/PEX19/PEX3
REACTOME_SYNTHESIS_OF_PC	27	0.319442	0.919339	0.575419	0.712134	5708	tags=30%, list=27%, signal=22%	STARD7/SLC44A1/ABHD3/SLC44A5/CEPT1/SLC44A2/PCTP/LPCAT1
REACTOME_TRANSCRIPTIONAL_ACTIVITY_OF_SMAD2_SMAD3_SMAD4_HETEROTRIMER	45	0.295048	0.936439	0.575958	0.712134	6343	tags=38%, list=29%, signal=27%	RPS27A/SKIL/PARP1/CCNC/TFDP1/UBA52/SP1/CCNT2/MAPK1/CCNT1/NCOR1/RNF111/UBC/SNW1/USP9X/CCNK/HDAC1
REACTOME_POTENTIAL_THERAPEUTICS_FOR_SARS	82	0.274144	0.954463	0.580566	0.716905	6048	tags=33%, list=28%, signal=24%	TUBB/RBBP4/RBX1/AP2B1/STAT2/IMPDH2/HDAC2/REST/HSP90AA1/RIPK1/CYSLTR1/SAP18/FNTA/KDM1A/ATP1A1/ITGB1/FKBP1A/ARID4A/FKBP4/HSP90AB1/TBK1/GATAD2B/IFNGR1/RBBP7/IFNAR1/SUDS3/PDCD1
REACTOME_CARBOXYTERMINAL_POST_TRANSLATIONAL_MODIFICATIONS_OF_TUBULIN	31	0.312015	0.928747	0.583333	0.719394	2479	tags=16%, list=12%, signal=14%	TUBA1B/TUBA1C/TTLL1/AGTPBP1/SVBP
REACTOME_SIGNALLING_TO_ERKS	32	0.306702	0.918454	0.59375	0.731084	3512	tags=25%, list=16%, signal=21%	NRAS/YWHAB/MAPKAPK3/MAPK14/RIT1/MAPK1/CRKL/CRK
REACTOME_EPH_EPHRIN_SIGNALING	88	0.265752	0.937133	0.600728	0.737047	5537	tags=27%, list=26%, signal=20%	APH1A/NCSTN/RHOA/CLTC/AP2B1/ACTR2/PAK2/PSEN1/ARPC3/MYL12B/LYN/ACTG1/PSENEN/MYL12A/ACTR3/EPHB2/ARPC2/ARPC5/RAC1/CFL1/SDCBP/YES1/EFNA4/GRIN2B
REACTOME_REGULATION_OF_PTEN_GENE_TRANSCRIPTION	60	0.273933	0.919646	0.61194	0.748883	3477	tags=18%, list=16%, signal=15%	EZH2/EED/RBBP4/LAMTOR2/HDAC2/REST/ATF2/SALL4/MAPK1/MTOR/TP53
REACTOME_SIGNALING_BY_TGF_BETA_RECEPTOR_COMPLEX	74	0.270203	0.924497	0.616541	0.752589	6066	tags=31%, list=28%, signal=22%	XPO1/RPS27A/NEDD8/RHOA/SKIL/PARP1/CCNC/TFDP1/UBA52/SP1/CCNT2/MAPK1/CCNT1/NCOR1/USP15/RNF111/FKBP1A/F11R/MTMR4/UBC/SNW1/USP9X/CCNK
REACTOME_NUCLEOTIDE_CATABOLISM	29	0.306915	0.896464	0.617931	0.753325	5755	tags=31%, list=27%, signal=23%	NUDT5/NT5C2/ADPRM/NT5M/NT5C3A/NUDT15/DNPH1/ENTPD3/ENTPD4
REACTOME_NOTCH2_ACTIVATION_AND_TRANSMISSION_OF_SIGNAL_TO_THE_NUCLEUS	22	0.325556	0.893081	0.619658	0.754469	2554	tags=27%, list=12%, signal=24%	APH1A/NCSTN/RPS27A/PSEN1/UBA52/PSENEN
REACTOME_NEGATIVE_REGULATION_OF_MAPK_PATHWAY	43	0.287894	0.91017	0.621904	0.755944	6324	tags=40%, list=29%, signal=28%	NRAS/YWHAB/RPS27A/DUSP10/DUSP16/UBA52/MAPK1/PPP2CA/BRAP/PEBP1/PPP2R5C/PTPN3/KRAS/PPP2R5D/UBC/PAQR3/DUSP6
REACTOME_CTLA4_INHIBITORY_SIGNALING	21	0.323704	0.885075	0.62642	0.758816	6160	tags=33%, list=29%, signal=24%	LYN/PPP2CA/CD80/PPP2R5C/YES1/PPP2R5D/CD86
REACTOME_TOLL_LIKE_RECEPTOR_TLR1_TLR2_CASCADE	97	0.257748	0.917188	0.627098	0.758816	6324	tags=33%, list=29%, signal=23%	RPS27A/CHUK/MYD88/MAPKAPK3/UBE2N/CUL1/MAPK14/UBA52/MAP2K4/HMGB1/MAPK8/TAB3/ATF2/MAPK1/MAP3K1/IKBKG/PPP2CA/TLR2/MAP2K6/CREB1/S100A9/TRAF6/IRAK4/FBXW11/ATF1/PPP2R5D/UBC/LY96/UBE2V1/ELK1/S100A8/DUSP6
REACTOME_TRAF6_MEDIATED_INDUCTION_OF_TAK1_COMPLEX_WITHIN_TLR4_COMPLEX	16	0.34138	0.879046	0.627193	0.758816	6050	tags=38%, list=28%, signal=27%	RPS27A/UBA52/TAB3/TRAF6/UBC/LY96
REACTOME_NOTCH3_INTRACELLULAR_DOMAIN_REGULATES_TRANSCRIPTION	23	0.320154	0.88814	0.632768	0.76375	1425	tags=9%, list=7%, signal=8%	DLGAP5/STAT1
REACTOME_NICOTINAMIDE_SALVAGING	17	0.335673	0.879575	0.633864	0.76399	3810	tags=35%, list=18%, signal=29%	PARP4/NAXE/NUDT12/PARP14/RNLS/PARP8
REACTOME_MYD88_INDEPENDENT_TLR4_CASCADE	96	0.255848	0.911209	0.635928	0.764733	3233	tags=19%, list=15%, signal=16%	RPS27A/CHUK/MAPKAPK3/UBE2N/CUL1/MAPK14/UBA52/MAP2K4/CASP8/HMGB1/MAPK8/TAB3/ATF2/MAPK1/IKBKG/PPP2CA/RIPK1/MAP2K6
REACTOME_INTRACELLULAR_SIGNALING_BY_SECOND_MESSENGERS	288	0.240979	0.946264	0.636079	0.764733	4326	tags=23%, list=20%, signal=18%	EZH2/KPNA2/PSMB4/EED/PSMA4/RBBP4/PSMA3/PSMB3/RPS27A/PSMC1/PSMD6/CHUK/PSMC6/PSMA6/PSMB5/PSMB7/MYD88/TRIB3/LAMTOR2/PSMB6/PSMC2/PSMA5/PSMD11/PSMB1/PSMD10/PRKAR2A/FGF18/PIK3R3/PSMD5/PSMB8/UBA52/HDAC2/REST/MOV10/TRAT1/MKRN1/PSME3/SEM1/PSMD2/PSME1/ATF2/SALL4/MAPK1/PSMA2/MTOR/PSMD8/PPP2CA/TRIM27/PSMB2/USP13/PSMC4/PSMD4/PSMD13/TP53/PIK3CB/CREB1/CD80/USP7/TNKS2/RICTOR/PPP2R5C/KDM1A/EGF/PRKACA/CALM1
REACTOME_SYNTHESIS_OF_PA	33	0.298977	0.898791	0.638327	0.765512	7988	tags=45%, list=37%, signal=29%	GNPAT/LCLAT1/GPD2/GPAM/PLA2G2A/PLA2G12A/PLA2G2D/GPD1L/LPCAT1/ACP6/AGPAT3/GPD1/DDHD1/MIGA1/DDHD2
REACTOME_SIGNALING_BY_FGFR	76	0.26448	0.909486	0.645885	0.77264	5055	tags=26%, list=23%, signal=20%	POLR2D/NRAS/POLR2G/RPS27A/POLR2B/NCBP1/NCBP2/FGF18/UBA52/POLR2I/POLR2K/TIA1/MAPK1/PPP2CA/HNRNPF/POLR2A/POLR2C/ANOS1/GALNT3/KRAS
REACTOME_HDACS_DEACETYLATE_HISTONES	32	0.294706	0.882533	0.664402	0.793298	6343	tags=38%, list=29%, signal=26%	RBBP4/HDAC2/REST/TBL1XR1/SAP18/NCOR1/KDM1A/ARID4A/GATAD2B/RBBP7/SUDS3/HDAC1
REACTOME_GLYCOGEN_METABOLISM	26	0.301087	0.863455	0.664812	0.793298	5950	tags=42%, list=28%, signal=31%	RPS27A/UBA52/PHKA2/PHKB/PGM2/CALM1/GBE1/PHKG2/AGL/UGP2/UBC
REACTOME_DOWNREGULATION_OF_SMAD2_3_SMAD4_TRANSCRIPTIONAL_ACTIVITY	27	0.301351	0.867274	0.668994	0.797295	6343	tags=37%, list=29%, signal=26%	RPS27A/SKIL/PARP1/UBA52/NCOR1/RNF111/UBC/SNW1/USP9X/HDAC1
REACTOME_RMTS_METHYLATE_HISTONE_ARGININES	29	0.295193	0.862225	0.675862	0.804478	676	tags=10%, list=3%, signal=10%	SMARCC1/ACTL6A/PBRM1
REACTOME_RAF_INDEPENDENT_MAPK1_3_ACTIVATION	23	0.306634	0.850633	0.682203	0.811017	2908	tags=22%, list=14%, signal=19%	CDK1/DUSP10/DUSP16/PEA15/MAPK1
REACTOME_PLASMA_LIPOPROTEIN_ASSEMBLY_REMODELING_AND_CLEARANCE	54	0.263052	0.86582	0.686624	0.814556	3591	tags=17%, list=17%, signal=14%	NCEH1/SOAT1/CLTC/AP2B1/LIPA/NPC2/APOC1/SAR1B/PCSK9
REACTOME_NOTCH3_ACTIVATION_AND_TRANSMISSION_OF_SIGNAL_TO_THE_NUCLEUS	25	0.302764	0.857767	0.686883	0.814556	2554	tags=24%, list=12%, signal=21%	APH1A/NCSTN/RPS27A/PSEN1/UBA52/PSENEN
REACTOME_SIGNALING_BY_NODAL	15	0.327506	0.829988	0.695394	0.82261	2908	tags=13%, list=14%, signal=12%	ACVR2A/MAPK1
REACTOME_ATTENUATION_PHASE	24	0.298539	0.841414	0.696927	0.822946	5510	tags=29%, list=26%, signal=22%	HSPA8/HSP90AA1/HSBP1/MRPL18/FKBP4/HSP90AB1/HSPH1
REACTOME_SIGNALING_BY_NUCLEAR_RECEPTORS	214	0.238288	0.915644	0.697397	0.822946	5219	tags=26%, list=24%, signal=20%	KPNA2/POLR2D/NRAS/POLR2G/PPID/XPO1/KCTD6/SCD/POLR2B/PDHB/STAG2/PIK3R3/SMC3/SMC1A/MED1/MOV10/POLR2I/GTF2A1/SP1/DLD/GPAM/POLR2K/STAG1/APOC1/PDK3/ATF2/RDH11/MAPK1/AKR1C3/HSP90AA1/TBL1XR1/CCNT1/GTF2A2/CHD1/CREB1/TBP/UHMK1/GNG5/POLR2A/NCOR1/KDM1A/USF1/EGF/CALM1/RAD21/ZNF217/CBFB/POLR2C/STRN/FKBP4/RDH14/HSP90AB1/KRAS/PDHX/AGO4
REACTOME_EPHB_MEDIATED_FORWARD_SIGNALING	41	0.277413	0.869042	0.700521	0.825121	5537	tags=32%, list=26%, signal=24%	RHOA/ACTR2/ARPC3/LYN/ACTG1/ACTR3/EPHB2/ARPC2/ARPC5/RAC1/CFL1/YES1/GRIN2B
REACTOME_RHO_GTPASES_ACTIVATE_PKNS	32	0.284557	0.852139	0.710598	0.833385	1669	tags=16%, list=8%, signal=14%	YWHAB/YWHAE/CDC25C/RHOA/MYL12B
REACTOME_SEMA3A_PAK_DEPENDENT_AXON_REPULSION	16	0.317697	0.818064	0.71345	0.835706	5041	tags=31%, list=23%, signal=24%	PAK2/HSP90AA1/RAC1/CFL1/HSP90AB1
REACTOME_NEGATIVE_REGULATION_OF_FGFR3_SIGNALING	23	0.299407	0.830586	0.717514	0.839439	3090	tags=22%, list=14%, signal=19%	RPS27A/FGF18/UBA52/MAPK1/PPP2CA
REACTOME_CONSTITUTIVE_SIGNALING_BY_EGFRVIII	15	0.32081	0.813017	0.719168	0.840346	5055	tags=27%, list=23%, signal=20%	NRAS/HSP90AA1/EGF/KRAS
REACTOME_SIGNALING_BY_ERBB2	49	0.263695	0.851966	0.720416	0.840778	5292	tags=27%, list=25%, signal=20%	DIAPH1/NRAS/RPS27A/RHOA/UBA52/HSP90AA1/RNF41/ERBIN/USP8/EGF/CUL5/KRAS/YES1
REACTOME_RHOV_GTPASE_CYCLE	37	0.271827	0.837326	0.721636	0.841176	8042	tags=43%, list=37%, signal=27%	DEPDC1B/IQGAP1/CLTC/PAK2/CEP97/TPM3/MYO9A/GIT2/ARHGAP12/DST/USP9X/NCK1/PIK3R1/WDR6/PAK6/VANGL1
REACTOME_PARASITE_INFECTION	106	0.241619	0.869225	0.736718	0.857712	6591	tags=22%, list=31%, signal=15%	BRK1/ACTR2/SYK/ARPC3/LYN/ACTG1/MAPK1/ACTR3/CRK/ARPC2/NCKIPSD/WASF2/ARPC5/FCGR3A/ABI1/RAC1/YES1/WIPF2/IGKV5-2/IGHV1-69/IGKV1-5/NCK1/PTK2
REACTOME_EGR2_AND_SOX10_MEDIATED_INITIATION_OF_SCHWANN_CELL_MYELINATION	27	0.287869	0.828472	0.738827	0.859122	2097	tags=11%, list=10%, signal=10%	HMGCR/DAG1/HDAC2
REACTOME_POST_CHAPERONIN_TUBULIN_FOLDING_PATHWAY	16	0.307845	0.792694	0.741228	0.859825	4546	tags=25%, list=21%, signal=20%	TUBA1B/TUBA1C/TBCE/TBCA
REACTOME_SIGNALING_BY_INSULIN_RECEPTOR	63	0.246212	0.831962	0.75187	0.867961	4627	tags=29%, list=22%, signal=22%	ATP6V1A/NRAS/ATP6V0B/ATP6V1D/TRIB3/ATP6V1G1/ATP6V0E1/FGF18/MAPK1/ATP6V0A4/ATP6AP1/ATP6V1B2/PIK3CB/ATP6V1E1/PIK3R4/ATP6V1F/ATP6V0C/PIK3C3
REACTOME_REGULATION_OF_RUNX1_EXPRESSION_AND_ACTIVITY	17	0.294819	0.772525	0.761216	0.874089	9820	tags=53%, list=46%, signal=29%	MOV10/CBFB/AGO4/AGO1/AGO2/PTPN11/TNRC6A/RUNX1/TNRC6B
REACTOME_SYNTHESIS_OF_BILE_ACIDS_AND_BILE_SALTS_VIA_7ALPHA_HYDROXYCHOLESTEROL	19	0.292734	0.782199	0.768786	0.879288	4429	tags=26%, list=21%, signal=21%	HSD3B7/AMACR/AKR1C3/SLC27A2/HSD17B4
REACTOME_SENESCENCE_ASSOCIATED_SECRETORY_PHENOTYPE_SASP	51	0.251075	0.817234	0.769032	0.879288	5046	tags=25%, list=23%, signal=20%	CCNA2/RPS27A/CDC23/CDK2/ANAPC5/UBA52/UBE2C/MAPK1/ANAPC1/ANAPC4/CDC27/CDKN2C/ANAPC10
REACTOME_PEPTIDE_HORMONE_METABOLISM	58	0.244279	0.813019	0.770596	0.880024	6367	tags=36%, list=30%, signal=26%	SLC30A7/ATP6AP2/EXOC2/SLC30A5/SPCS2/SLC30A6/EXOC4/EXOC6/SPCS1/EXOC1/FFAR4/ERO1A/EXOC5/SEC11A/MME/CTNNB1/KIF5B/PCSK1/RAB27A/SEC11C/SPCS3
REACTOME_OTHER_INTERLEUKIN_SIGNALING	22	0.283582	0.777938	0.776353	0.884448	75	tags=5%, list=0%, signal=5%	CASP3
REACTOME_SIGNALING_BY_CTNNB1_PHOSPHO_SITE_MUTANTS	15	0.305718	0.774771	0.778603	0.884448	5377	tags=33%, list=25%, signal=25%	PPP2CA/PPP2R5C/APC/CTNNB1/PPP2R5D
REACTOME_INFLAMMASOMES	21	0.284232	0.777149	0.77983	0.884448	7345	tags=48%, list=34%, signal=31%	TXNIP/TXN/SUGT1/NLRC4/HSP90AB1/PYCARD/BCL2L1/AIM2/PANX1/CASP1
REACTOME_PHOSPHOLIPID_METABOLISM	188	0.223542	0.853673	0.780673	0.884448	5939	tags=27%, list=28%, signal=19%	STARD7/INPP4B/GNPAT/LPGAT1/AGK/SLC44A1/ABHD3/SELENOI/PIK3R3/SACM1L/SLC44A5/MTMR8/LCLAT1/MTMR6/GPD2/MTM1/GPAM/ARF3/PTDSS1/PLBD1/PIK3CB/MTMR1/HADHB/PNPLA8/CEPT1/PLA2G2A/PIK3R4/CPNE3/PTPMT1/ARF1/PLA2G12A/GDE1/PIK3C3/RAB14/HADHA/LPCAT3/PLA2G2D/SLC44A2/PIKFYVE/MTMR12/PI4KB/MTMR4/FIG4/GPD1L/INPP4A/PCTP/SYNJ1/LPCAT1/PIP5K1A/PIP4P1
REACTOME_RND1_GTPASE_CYCLE	41	0.25874	0.810548	0.78125	0.884448	1714	tags=12%, list=8%, signal=11%	DEPDC1B/KIF14/EPSTI1/RBMX/STIP1
REACTOME_PI_METABOLISM	80	0.236482	0.820499	0.781863	0.884448	6279	tags=31%, list=29%, signal=22%	INPP4B/PIK3R3/SACM1L/MTMR8/MTMR6/MTM1/ARF3/PIK3CB/MTMR1/PIK3R4/ARF1/GDE1/PIK3C3/RAB14/PIKFYVE/MTMR12/PI4KB/MTMR4/FIG4/INPP4A/SYNJ1/PIP5K1A/PIP4P1/MTMR9/OCRL
REACTOME_SIGNALING_BY_EGFR_IN_CANCER	24	0.276211	0.778485	0.784916	0.885808	6329	tags=33%, list=29%, signal=24%	NRAS/RPS27A/UBA52/HSP90AA1/EGF/KRAS/UBC/TGFA
REACTOME_O_LINKED_GLYCOSYLATION_OF_MUCINS	48	0.25126	0.806512	0.789542	0.888699	971	tags=8%, list=5%, signal=8%	C1GALT1C1/GALNT1/C1GALT1/B4GALT5
REACTOME_TGF_BETA_RECEPTOR_SIGNALING_ACTIVATES_SMADS	32	0.261457	0.782965	0.790761	0.888699	2082	tags=12%, list=10%, signal=11%	XPO1/RPS27A/NEDD8/UBA52
REACTOME_SUMOYLATION_OF_TRANSCRIPTION_FACTORS	20	0.284992	0.771504	0.791193	0.888699	7183	tags=50%, list=33%, signal=33%	SUMO1/SUMO2/TP53/SUMO3/PIAS3/TFAP2B/CDKN2A/PIAS2/PIAS1/TFAP2C
REACTOME_CYTOSOLIC_SULFONATION_OF_SMALL_MOLECULES	20	0.282317	0.764261	0.795455	0.891422	4835	tags=35%, list=22%, signal=27%	SULT1B1/SLC26A2/PAPSS1/ABHD14B/BPNT1/SLC26A1/SLC35B2
REACTOME_FCGAMMA_RECEPTOR_FCGR_DEPENDENT_PHAGOCYTOSIS	133	0.224691	0.83534	0.79548	0.891422	6591	tags=22%, list=31%, signal=15%	FCGR1A/BRK1/ACTR2/SYK/ARPC3/LYN/ACTG1/MAPK1/HSP90AA1/ACTR3/PIK3CB/CRK/ARPC2/NCKIPSD/WASF2/ARPC5/FCGR3A/ABI1/RAC1/CFL1/HSP90AB1/YES1/WIPF2/PLPP5/IGKV5-2/IGHV1-69/IGKV1-5/NCK1/PTK2
REACTOME_RORA_ACTIVATES_GENE_EXPRESSION	18	0.285485	0.757455	0.797395	0.891777	3022	tags=17%, list=14%, signal=14%	MED1/TGS1/TBL1XR1
REACTOME_GLYCEROPHOSPHOLIPID_BIOSYNTHESIS	109	0.229934	0.832027	0.797661	0.891777	5708	tags=25%, list=27%, signal=18%	STARD7/GNPAT/LPGAT1/AGK/SLC44A1/ABHD3/SELENOI/SLC44A5/LCLAT1/GPD2/GPAM/PTDSS1/PLBD1/HADHB/PNPLA8/CEPT1/PLA2G2A/CPNE3/PTPMT1/PLA2G12A/HADHA/LPCAT3/PLA2G2D/SLC44A2/GPD1L/PCTP/LPCAT1
REACTOME_DEACTIVATION_OF_THE_BETA_CATENIN_TRANSACTIVATING_COMPLEX	40	0.25407	0.792878	0.799213	0.89247	6343	tags=35%, list=29%, signal=25%	XPO1/RPS27A/UBA52/ASH2L/CHD8/BCL9/RBBP5/PYGO2/APC/XIAP/CTNNB1/CTNNBIP1/UBC/HDAC1
REACTOME_SIGNALING_BY_FGFR3	34	0.260122	0.788638	0.804	0.895725	3090	tags=18%, list=14%, signal=15%	NRAS/RPS27A/FGF18/UBA52/MAPK1/PPP2CA
REACTOME_SIGNALING_BY_TGFB_FAMILY_MEMBERS	98	0.229562	0.817799	0.812425	0.903009	6066	tags=28%, list=28%, signal=20%	AMH/XPO1/RPS27A/NEDD8/RHOA/SKIL/PARP1/CCNC/ACVR2A/TFDP1/UBA52/SP1/CCNT2/MAPK1/CCNT1/NCOR1/USP15/RNF111/FKBP1A/ZFYVE16/F11R/BMPR2/MTMR4/UBC/SNW1/USP9X/CCNK
REACTOME_ANTIMICROBIAL_PEPTIDES	24	0.264812	0.746357	0.815642	0.904484	6278	tags=38%, list=29%, signal=27%	PDZD11/LEAP2/RNASE6/TLR2/PLA2G2A/S100A9/ATP7A/ATOX1/S100A8
REACTOME_RAC1_GTPASE_CYCLE	179	0.218249	0.830097	0.817287	0.905258	1472	tags=8%, list=7%, signal=8%	ARAP2/RACGAP1/IQGAP3/DIAPH3/DEPDC1B/ESYT1/IQGAP1/TMPO/CIT/ECT2/BRK1/VAMP3/SNAP23/LBR/PAK2
REACTOME_NEGATIVE_REGULATION_OF_FLT3	15	0.288562	0.731292	0.826152	0.912518	2082	tags=13%, list=10%, signal=12%	RPS27A/UBA52
REACTOME_MAPK_FAMILY_SIGNALING_CASCADES	293	0.219661	0.862893	0.826223	0.912518	3489	tags=18%, list=16%, signal=15%	CDK1/PSMB4/NRAS/YWHAB/PSMA4/XPO1/IQGAP1/PSMA3/PSMB3/RPS27A/PSMC1/PSMD6/PSMC6/PSMA6/RBX1/PSMB5/PSMB7/LAMTOR2/PSMB6/PSMC2/PSMA5/DUSP10/PSMD11/PSMB1/LYPLA1/PSMD10/PAK2/FGF18/PSMD5/PSMB8/DUSP16/RAG1/UBA52/MOV10/PEA15/ICMT/ACTG1/PSME3/SEM1/PSMD2/PSME1/MAPKAPK5/MAPK1/PSMA2/PSMD8/PPP2CA/PSMB2/PSMC4/PSMD4/BRAP/PSMD13/PIK3CB
REACTOME_SIGNALING_BY_ALK_IN_CANCER	52	0.241301	0.788381	0.826701	0.912518	7636	tags=44%, list=35%, signal=29%	ATIC/RBX1/CLTC/CUL1/BIRC6/RNF213/MAPK1/GCC2/RANBP2/TPR/STRN/TPM3/SEC31A/KIF5B/RPS6/PRKAR1A/LMO7/PIK3R1/WDCP/ZC3HC1/NPM1/SHC1/PPM1B
REACTOME_RHO_GTPASES_ACTIVATE_NADPH_OXIDASES	22	0.266525	0.731145	0.84188	0.925005	4705	tags=27%, list=22%, signal=21%	MAPK14/MAPK1/PIK3R4/RAC1/PIK3C3/S100A9
REACTOME_SIGNALING_BY_FLT3_ITD_AND_TKD_MUTANTS	16	0.273899	0.705285	0.846491	0.928385	7526	tags=38%, list=35%, signal=24%	NRAS/NOX4/KRAS/BCL2L1/PIK3R1/PTPN11
REACTOME_DOWNSTREAM_SIGNAL_TRANSDUCTION	29	0.258624	0.75541	0.846897	0.928385	3512	tags=17%, list=16%, signal=14%	NRAS/STAT1/CRKL/PIK3CB/CRK
REACTOME_NUCLEAR_EVENTS_STIMULATED_BY_ALK_SIGNALING_IN_CANCER	18	0.270539	0.717802	0.848046	0.928582	2908	tags=22%, list=14%, signal=19%	RBX1/CLTC/CUL1/MAPK1
REACTOME_INSERTION_OF_TAIL_ANCHORED_PROTEINS_INTO_THE_ENDOPLASMIC_RETICULUM_MEMBRANE	20	0.261556	0.708059	0.850852	0.928586	2604	tags=10%, list=12%, signal=9%	SEC61B/UBL4A
REACTOME_SIGNALING_BY_FGFR1_IN_DISEASE	31	0.2469	0.734924	0.851093	0.928586	2404	tags=16%, list=11%, signal=14%	NRAS/STAT1/TRIM24/BAG4/ERLIN2
REACTOME_SIGNALING_BY_MODERATE_KINASE_ACTIVITY_BRAF_MUTANTS	42	0.238911	0.755412	0.851804	0.928586	4326	tags=19%, list=20%, signal=15%	NRAS/YWHAB/IQGAP1/ACTG1/MAPK1/BRAP/PEBP1/CALM1
REACTOME_SIGNALING_BY_CYTOSOLIC_FGFR1_FUSION_MUTANTS	17	0.265623	0.696021	0.852388	0.928586	1455	tags=12%, list=7%, signal=11%	STAT1/TRIM24
REACTOME_TRANSPORT_OF_VITAMINS_NUCLEOSIDES_AND_RELATED_MOLECULES	33	0.249417	0.749803	0.852901	0.928586	5560	tags=30%, list=26%, signal=23%	PDZD11/SLC35D1/SLC28A3/SLC25A5/SLC29A3/SLC5A6/SLC35B2/ARL2BP/SLC35A1/SLCO4C1
REACTOME_SUMOYLATION_OF_TRANSCRIPTION_COFACTORS	43	0.241325	0.762942	0.856584	0.931085	7572	tags=35%, list=35%, signal=23%	SUMO1/PARK7/ZNF350/SUMO2/SUMO3/PIAS3/SIN3A/PIAS2/PIAS1/NRIP1/PHC1/DDX5/NPM1/CBX2/RNF2
REACTOME_KERATAN_SULFATE_KERATIN_METABOLISM	32	0.24498	0.733623	0.860054	0.932256	5606	tags=25%, list=26%, signal=19%	GLB1/B4GALT5/HEXB/B4GALT1/B3GNT2/HEXA/LUM/GNS
REACTOME_TRIGLYCERIDE_CATABOLISM	17	0.263702	0.690987	0.865412	0.935819	6108	tags=29%, list=28%, signal=21%	PNPLA4/GPD2/PRKACA/ABHD5/PLIN1
REACTOME_FLT3_SIGNALING	38	0.239098	0.738546	0.86728	0.93678	2082	tags=11%, list=10%, signal=10%	NRAS/RPS27A/SYK/UBA52
REACTOME_ACYL_CHAIN_REMODELLING_OF_PE	18	0.262142	0.695522	0.868307	0.936832	4961	tags=33%, list=23%, signal=26%	PLBD1/PNPLA8/PLA2G2A/PLA2G12A/LPCAT3/PLA2G2D
REACTOME_SYNTHESIS_OF_PIPS_AT_THE_PLASMA_MEMBRANE	52	0.232358	0.759163	0.872914	0.938628	6279	tags=27%, list=29%, signal=19%	INPP4B/PIK3R3/MTMR8/MTMR6/MTM1/PIK3CB/MTMR1/ARF1/RAB14/INPP4A/SYNJ1/PIP5K1A/MTMR9/OCRL
REACTOME_METABOLIC_DISORDERS_OF_BIOLOGICAL_OXIDATION_ENZYMES	27	0.25292	0.727891	0.874302	0.939065	6265	tags=37%, list=29%, signal=26%	SLC35D1/CYP2U1/CYP2R1/CYP27B1/FMO3/GCLM/FDX1/AHCY/CYP19A1/TPMT
REACTOME_TRANSCRIPTIONAL_REGULATION_OF_GRANULOPOIESIS	29	0.251759	0.735359	0.877241	0.939771	4970	tags=24%, list=23%, signal=19%	CDK2/TFDP1/E2F1/CREB1/CBFB/CEBPA/TAL1
REACTOME_REGULATION_OF_LIPID_METABOLISM_BY_PPARALPHA	113	0.212897	0.776196	0.87963	0.939771	4440	tags=20%, list=21%, signal=16%	HMGCR/TRIB3/ACSL1/CCNC/MED23/ACADM/MED1/MED13/MED31/MED20/FADS1/TGS1/SP1/MED14/MED8/TBL1XR1/NFYA/MED27/MED7/MED30/NCOR1/CPT2/SIN3A
REACTOME_INTERLEUKIN_2_FAMILY_SIGNALING	35	0.236742	0.72051	0.88016	0.939771	1843	tags=9%, list=9%, signal=8%	STAT1/SYK/PIK3R3
REACTOME_NEPHRIN_FAMILY_INTERACTIONS	18	0.256349	0.680152	0.884226	0.942281	3489	tags=17%, list=16%, signal=14%	IQGAP1/CASK/PIK3CB
REACTOME_CDC42_GTPASE_CYCLE	150	0.207255	0.778282	0.885173	0.942281	1472	tags=8%, list=7%, signal=8%	ARAP2/RACGAP1/IQGAP3/DIAPH3/DEPDC1B/IQGAP1/TMPO/ECT2/VAMP3/SNAP23/LBR/PAK2
REACTOME_IRE1ALPHA_ACTIVATES_CHAPERONES	49	0.224991	0.726918	0.892068	0.945485	7580	tags=37%, list=35%, signal=24%	PDIA6/EDEM1/DNAJC3/SSR1/KLHDC3/GOSR2/GFPT1/HSPA5/SEC31A/GSK3A/SRPRB/EXTL2/DNAJB9/FKBP14/MYDGF/YIF1A/TPP1/SHC1
REACTOME_SUMOYLATION_OF_DNA_METHYLATION_PROTEINS	16	0.259906	0.669253	0.893275	0.945485	504	tags=6%, list=2%, signal=6%	SUMO1
REACTOME_RUNX1_INTERACTS_WITH_CO_FACTORS_WHOSE_PRECISE_EFFECT_ON_RUNX1_TARGETS_IS_NOT_KNOWN	36	0.233806	0.714068	0.893617	0.945485	676	tags=8%, list=3%, signal=8%	SMARCC1/ACTL6A/PBRM1
REACTOME_TRIGLYCERIDE_METABOLISM	26	0.24285	0.696444	0.895688	0.945485	6108	tags=23%, list=28%, signal=17%	PNPLA4/GPD2/GPAM/PRKACA/ABHD5/PLIN1
REACTOME_SIGNALING_BY_FGFR4	33	0.237286	0.713336	0.896086	0.945485	3090	tags=18%, list=14%, signal=16%	NRAS/RPS27A/FGF18/UBA52/MAPK1/PPP2CA
REACTOME_TIE2_SIGNALING	18	0.249252	0.661323	0.89725	0.94567	7580	tags=39%, list=35%, signal=25%	NRAS/PIK3CB/KRAS/GRB14/PIK3R1/PTPN11/SHC1
REACTOME_RHO_GTPASE_CYCLE	438	0.209385	0.836832	0.904179	0.950879	5496	tags=22%, list=26%, signal=17%	LMNB1/ARAP2/RACGAP1/ANLN/IQGAP3/DIAPH3/DIAPH1/ARHGAP11A/DEPDC1B/CCT6A/ESYT1/SENP1/IQGAP1/TUBA1B/TMPO/CIT/TMOD3/RHOA/ECT2/MOSPD2/CLTC/KIF14/BRK1/VAMP3/TMEM87A/SNAP23/LBR/NDUFS3/PAK2/C1QBP/EPSTI1/RBMX/STIP1/PIK3R3/LMAN1/ARHGAP19/HSPE1/COPS4/ACTG1/KTN1/NDUFA5/ARHGDIB/CPSF7/VAPB/ADD3/COPS2/HSP90AA1/CEP97/NET1/TWF1/TFRC/ATP6AP1/FAM91A1/MTMR1/TRA2B/CPD/ERBIN/HNRNPC/DSG2/MPP7/NIPSNAP2/WASF2/CDC42SE2/MAC…
REACTOME_RND3_GTPASE_CYCLE	39	0.224178	0.696109	0.911343	0.955743	7399	tags=31%, list=34%, signal=20%	DEPDC1B/TMOD3/RBMX/KTN1/CPD/TNFAIP1/ANKRD26/DST/PIK3R1/ARHGAP35/FAM83B/WDR6
REACTOME_FCERI_MEDIATED_MAPK_ACTIVATION	77	0.212782	0.733542	0.911801	0.955743	3040	tags=10%, list=14%, signal=9%	NRAS/SYK/PAK2/LYN/MAP2K4/MAPK8/MAPK1/MAP3K1
REACTOME_TBC_RABGAPS	42	0.21714	0.686575	0.91366	0.956459	6894	tags=36%, list=32%, signal=24%	RAB5B/GABARAP/TBC1D14/RAB5C/RAB11A/GABARAPL2/TBC1D7/RAB8B/RAB8A/RABGAP1/GGA2/RAB6A/RAB7A/RAB33B/RABEP1
REACTOME_SENSORY_PERCEPTION_OF_TASTE	29	0.237891	0.694854	0.914483	0.956459	3496	tags=21%, list=16%, signal=17%	SCN9A/TAS2R30/TAS2R14/TAS2R20/TAS2R31/TAS2R50
REACTOME_GLUTATHIONE_CONJUGATION	31	0.225054	0.669897	0.923497	0.963223	6403	tags=35%, list=30%, signal=25%	CHAC2/CNDP2/GGCT/GSTT2B/ESD/MGST2/GCLM/MGST3/AKR1A1/GSTK1/MGST1
REACTOME_SPHINGOLIPID_DE_NOVO_BIOSYNTHESIS	42	0.212479	0.671838	0.923969	0.963223	4990	tags=26%, list=23%, signal=20%	ORMDL2/SPTLC2/CERS5/VAPB/SGMS2/SPTLC1/SPTSSA/CERS2/SGPL1/CERS6/SGMS1
REACTOME_GPVI_MEDIATED_ACTIVATION_CASCADE	34	0.226705	0.687324	0.926667	0.963935	2059	tags=12%, list=10%, signal=11%	RHOA/SYK/PIK3R3/LYN
REACTOME_DOWNREGULATION_OF_TGF_BETA_RECEPTOR_SIGNALING	26	0.22428	0.643189	0.934631	0.971164	2082	tags=12%, list=10%, signal=10%	XPO1/RPS27A/UBA52
REACTOME_EPHRIN_SIGNALING	19	0.235553	0.629409	0.936416	0.971963	4846	tags=26%, list=23%, signal=20%	PAK2/MYL12A/EPHB2/RAC1/SDCBP
REACTOME_SIGNALING_BY_RETINOIC_ACID	35	0.216805	0.659833	0.94008	0.974119	6638	tags=29%, list=31%, signal=20%	PDHB/DLD/PDK3/RDH11/AKR1C3/RDH14/PDHX/DLAT/PDK1/PDHA1
REACTOME_PLATELET_SENSITIZATION_BY_LDL	17	0.22975	0.602021	0.94356	0.974119	7526	tags=35%, list=35%, signal=23%	MAPK14/PPP2CA/PPP2R5C/PPP2R5D/LRP8/PTPN11
REACTOME_SIGNALING_BY_NTRK3_TRKC	17	0.229035	0.600148	0.94356	0.974119	345	tags=6%, list=2%, signal=6%	NRAS
REACTOME_SIGNALING_BY_NTRK2_TRKB	25	0.223096	0.632058	0.943583	0.974119	7580	tags=36%, list=35%, signal=23%	NRAS/CDK5R1/CDK5/RAC1/KRAS/GRIN2B/PIK3R1/PTPN11/SHC1
REACTOME_PRE_NOTCH_EXPRESSION_AND_PROCESSING	50	0.207433	0.674798	0.946085	0.97565	6905	tags=36%, list=32%, signal=25%	TMED2/TFDP1/MOV10/B4GALT1/SEL1L/E2F1/TP53/POGLUT1/PRKCI/AGO4/NOTCH2/SNW1/RAB6A/MAML2/E2F3/AGO1/POFUT1/AGO2
REACTOME_NEUROTRANSMITTER_RELEASE_CYCLE	44	0.209445	0.66126	0.950066	0.977648	1614	tags=9%, list=8%, signal=8%	HSPA8/ARL6IP5/CASK/SLC1A3
REACTOME_PURINERGIC_SIGNALING_IN_LEISHMANIASIS_INFECTION	26	0.215096	0.61685	0.952712	0.978268	2328	tags=12%, list=11%, signal=10%	TXNIP/TXN/SUGT1
REACTOME_SULFUR_AMINO_ACID_METABOLISM	26	0.214076	0.613926	0.952712	0.978268	6174	tags=35%, list=29%, signal=25%	ENOPH1/TSTD1/MTRR/SQOR/ADI1/SUOX/AHCY/CDO1/APIP
REACTOME_RND2_GTPASE_CYCLE	41	0.203576	0.637737	0.958333	0.981367	7399	tags=32%, list=34%, signal=21%	DEPDC1B/KIF14/RBMX/KTN1/TFRC/TNFAIP1/ANKRD26/DST/KIDINS220/PIK3R1/ARHGAP35/FAM83B/WDR6
REACTOME_INTERLEUKIN_RECEPTOR_SHC_SIGNALING	21	0.206126	0.563591	0.958807	0.981367	10984	tags=62%, list=51%, signal=30%	PIK3R3/PIK3CB/PIK3R1/JAK1/IL2RA/SHC1/GRB2/PIK3CA/IL2RG/INPP5D/IL5RA/PTPN6/SOS1
REACTOME_SLC_MEDIATED_TRANSMEMBRANE_TRANSPORT	188	0.187605	0.716433	0.963084	0.984294	5908	tags=24%, list=27%, signal=18%	SLC31A1/SLC38A1/SLC17A5/PDZD11/SRI/SLC30A7/SLC44A1/SLC5A3/SLC30A5/SLC15A4/SLC35D1/SLC1A3/SLC44A5/SLC30A6/SLC28A3/EMB/SLC25A26/SLC25A5/SLC12A2/SLC11A2/SLC6A11/SLC50A1/SLC40A1/SLC7A11/SLC26A2/SLC9A7/SLC29A3/SLC7A2/SLC5A6/CALM1/SLC39A8/SLC39A6/SLC26A1/SLC35B2/ARL2BP/SLC44A2/SLC22A15/SLC7A1/SLC35A1/SLCO4C1/SLC16A7/SLC38A2/SLC6A14/SLC15A2/SLC39A2
REACTOME_HDMS_DEMETHYLATE_HISTONES	23	0.209277	0.580555	0.964689	0.984294	7432	tags=39%, list=35%, signal=26%	ARID5B/KDM7A/RIOX2/KDM1A/KDM5A/KDM1B/KDM3B/PHF8/KDM3A
REACTOME_CELL_CELL_JUNCTION_ORGANIZATION	46	0.197983	0.633027	0.964752	0.984294	9802	tags=39%, list=46%, signal=21%	CLDN12/ACTG1/CLDN9/PATJ/PRKCI/F11R/CTNNB1/CDH6/CTNNA1/ANG/CRB3/ACTB/CDH3/CLDN15/CLDN16/CDH24/CDH1/PARD6B
REACTOME_HSF1_DEPENDENT_TRANSACTIVATION	34	0.206595	0.626355	0.966667	0.985197	5510	tags=24%, list=26%, signal=18%	HSPA8/HSP90AA1/MTOR/HSBP1/MRPL18/FKBP4/HSP90AB1/HSPH1
REACTOME_SIGNALING_BY_SCF_KIT	42	0.190874	0.603524	0.969072	0.986598	5292	tags=21%, list=25%, signal=16%	NRAS/STAT1/PIK3R3/LYN/CHEK1/RAC1/TEC/KRAS/YES1
REACTOME_THE_PHOTOTRANSDUCTION_CASCADE	23	0.199933	0.554635	0.971751	0.988274	7493	tags=30%, list=35%, signal=20%	METAP1/FNTA/CALM1/PDE6B/GNGT1/FNTB/NMT1
REACTOME_FCGR_ACTIVATION	60	0.197085	0.661651	0.973881	0.989388	10680	tags=37%, list=50%, signal=19%	FCGR1A/SYK/LYN/FCGR3A/YES1/IGKV5-2/IGHV1-69/IGKV1-5/IGKV2-30/IGLV1-51/CD3G/IGKV3-15/FCGR2A/IGKV4-1/IGLV3-19/IGKV1-17/IGKV1-16/IGLV3-21/IGKV2-28/IGHV3-48/IGLV2-23/IGHV3-30
REACTOME_SIGNALING_BY_ALK	26	0.181823	0.52143	0.984701	0.998261	10821	tags=58%, list=50%, signal=29%	HDAC2/PIK3CB/SIN3A/HIF1A/HDAC1/PIK3R1/SHC1/HDAC3/FRS2/PIK3CA/IL2RG/MDK/STAT3/CD274/PTPN6
REACTOME_NR1H2_AND_NR1H3_MEDIATED_SIGNALING	41	0.181106	0.567346	0.986979	0.998912	7760	tags=34%, list=36%, signal=22%	SCD/MOV10/APOC1/TBL1XR1/NCOR1/KDM1A/AGO4/PLIN1/AGO1/NRIP1/KDM1B/AGO2/KDM3A/ABCG1
REACTOME_AMINO_ACID_TRANSPORT_ACROSS_THE_PLASMA_MEMBRANE	24	0.177543	0.500394	0.98743	0.998912	5787	tags=25%, list=27%, signal=18%	SLC38A1/SLC7A11/SLC7A2/SLC7A1/SLC38A2/SLC6A14
REACTOME_BASIGIN_INTERACTIONS	22	0.184934	0.507319	0.988604	0.999043	4707	tags=18%, list=22%, signal=14%	PPIA/SLC7A11/L1CAM/ITGB1
REACTOME_ROLE_OF_LAT2_NTAL_LAB_ON_CALCIUM_MOBILIZATION	61	0.178513	0.602206	0.992537	1	11002	tags=43%, list=51%, signal=21%	SYK/LYN/PIK3CB/IGKV5-2/IGHV1-69/IGKV1-5/IGKV2-30/PIK3R1/SHC1/IGLV1-51/FCER1G/IGKV3-15/GRB2/PIK3CA/IGKV4-1/FCER1A/IGLV3-19/IGKV1-17/IGKV1-16/IGLV3-21/IGKV2-28/IGHV3-48/IGLV2-23/IGHV3-30/SOS1/IGLV2-11
REACTOME_IMMUNOREGULATORY_INTERACTIONS_BETWEEN_A_LYMPHOID_AND_A_NON_LYMPHOID_CELL	155	0.170569	0.640491	0.995536	1	7534	tags=26%, list=35%, signal=17%	FCGR1A/CD300LF/B2M/KLRC1/ICAM5/CRTAM/MICB/SLAMF7/CLEC2D/HLA-G/KLRK1/CD96/SIGLEC8/HLA-C/FCGR3A/ITGB1/LILRA4/LILRA1/LILRA5/CD200R1/CD226/KLRG1/CD1A/VCAM1/KLRB1/SIGLEC12/IGKV5-2/IGHV1-69/HLA-A/CXADR/IGKV1-5/HLA-B/ICAM3/SIGLEC9/SH2D1A/IGKV2-30/KLRF1/SELL/KLRD1/SLAMF6/CD8A
REACTOME_FCERI_MEDIATED_CA_2_MOBILIZATION	76	0.159483	0.548426	0.997506	1	2269	tags=5%, list=11%, signal=5%	TXK/SYK/LYN/PPP3CB
REACTOME_TNFS_BIND_THEIR_PHYSIOLOGICAL_RECEPTORS	27	0.150736	0.433811	1	1	7346	tags=22%, list=34%, signal=15%	TNFRSF11B/TNFSF15/TNFSF13/EDARADD/FASLG/TNFRSF9
REACTOME_EXTRACELLULAR_MATRIX_ORGANIZATION	270	-0.45774	-2.2757	1e-10	1.80566e-09	4582	tags=46%, list=21%, signal=36%	EFEMP1/CAPN15/COL19A1/MMP2/NID2/MMP7/ITGAM/ADAMTS2/ITGA2B/DDR2/COL3A1/CD151/MMP17/COL14A1/COL17A1/BMP2/COL24A1/COL4A1/FBLN1/COL8A1/JAM3/CEACAM1/MMP10/BGN/ITGAX/COLGALT2/SPOCK3/SH3PXD2A/PLOD3/COL1A2/ITGA9/PHYKPL/LAMA5/MADCAM1/MMP3/TLL1/PCOLCE/P4HA3/CAPN10/COL11A2/BMP7/ADAMTS14/CAPN14/PXDN/ADAM19/TNN/COL7A1/PLEC/LOXL3/NID1/CAPN6/TPSAB1/CAPN8/LAMA2/CRTAP/MFAP4/COL1A1/TNC/DDR1/P3H3/BMP4/CAPN2/PTPRS/L…
REACTOME_MUSCLE_CONTRACTION	155	-0.552813	-2.60016	1e-10	1.80566e-09	3885	tags=48%, list=18%, signal=40%	CASQ2/MYL6B/ATP1A4/CACNG8/PXN/SLC8A3/TNNT3/TNNC2/ATP2A1/FXYD3/ATP1B3/ACTN2/VIM/KCNK6/SCN3B/MYBPC1/CACNB1/DYSF/SCN1B/KCNIP3/ANXA6/KCNE1/ATP2A2/RYR3/KCNK2/HIPK2/KCNK3/ACTA2/WWTR1/TNNT2/KCNJ11/SCN5A/KCNE3/SCN4B/RYR2/TLN1/ATP1B2/NPR2/FKBP1B/CAMK2A/DMD/TBX5/ATP1A2/KCNJ12/RYR1/DMPK/TMOD1/KCNQ1/KCNJ14/CASQ1/SORBS1/FXYD6/FXYD2/ACTG2/KCND3/TPM4/LMOD1/MYL3/CORIN/ACTC1/MYH11/SORBS3/TPM1/CACNB2/MYH3/MYL9/CAL…
REACTOME_NEURONAL_SYSTEM	308	-0.408002	-2.0725	1e-10	1.80566e-09	3727	tags=35%, list=17%, signal=29%	PPFIA3/GNAI1/APBA3/PLCB1/TUBA8/PTPRD/ABCC8/EPB41L2/LRRC7/NLGN3/SLC1A1/ACTN2/RAB3A/EPB41L1/KCNK6/SLC22A1/EPB41L3/BCHE/LRFN1/CACNB1/NRG1/KCNN3/SLC1A7/PLCB2/NTRK3/CAMK1/CACNB4/SLC18A2/GNB3/CHRNA3/KCNK2/KCNK3/KCNQ3/KCNJ3/NLGN1/KCNQ5/RIMS1/SYT2/PTPRS/GJC1/PRKAR2B/LRFN4/SLC6A1/GRIN2D/SYT7/KCNJ11/KCNMA1/PICK1/HRAS/TUBA1A/NLGN2/NLGN4Y/SYT9/PPFIA2/CHRNE/DLGAP2/GNAL/PRKAR1B/LRRTM4/KCNJ15/DLG4/GLUL/GRIK2/AD…
REACTOME_SIGNALING_BY_GPCR	474	-0.374256	-2.02172	1e-10	1.80566e-09	3289	tags=28%, list=15%, signal=24%	TIAM2/MMP3/ARHGEF1/ARHGEF37/PDE3A/DAGLA/DGKG/PRKCE/ITSN1/PDE3B/GPR132/AVPR1A/PLCB2/ARRB1/GPR176/PIK3R6/POMC/ARHGEF40/ARHGEF10L/ADRA2B/FZD1/ARHGEF10/DGKQ/GNB3/SHH/ACKR3/C5AR1/GPR20/P2RY1/WNT7A/KALRN/GRK5/PLEKHG5/OPRL1/PTGER2/PDE8B/PRKAR2B/TACR1/FZD7/CCL2/PIK3R5/PLCB4/PDE4D/HRAS/CX3CL1/ARHGEF17/CDC42/ADORA2A/PTGER3/GNAZ/EDNRA/GPR35/RGS22/HRH2/TACR2/EDN2/GNAL/PRKAR1B/AGT/GNRH1/C5AR2/CHRM2/ADCY2/PPP2…
REACTOME_COLLAGEN_DEGRADATION	58	-0.631602	-2.51697	6.12342e-10	9.76685e-09	4544	tags=59%, list=21%, signal=46%	MMP13/COL19A1/MMP2/MMP7/COL3A1/COL14A1/COL17A1/COL4A1/COL8A1/MMP10/COL1A2/PHYKPL/MMP3/COL11A2/COL7A1/COL1A1/COL26A1/MMP19/MMP1/COL8A2/COL5A1/COL5A3/COL4A4/COL4A2/COL15A1/COL18A1/COL6A3/COL4A3/COL13A1/COL16A1/COL23A1/COL9A3/COL6A1/COL6A2
REACTOME_CARDIAC_CONDUCTION	101	-0.524923	-2.33318	1.15336e-09	1.78027e-08	3885	tags=46%, list=18%, signal=37%	CASQ2/ATP1A4/CACNG8/SLC8A3/ATP2A1/FXYD3/ATP1B3/KCNK6/SCN3B/CACNB1/SCN1B/KCNIP3/KCNE1/ATP2A2/RYR3/KCNK2/HIPK2/KCNK3/WWTR1/KCNJ11/SCN5A/KCNE3/SCN4B/RYR2/ATP1B2/NPR2/FKBP1B/CAMK2A/TBX5/ATP1A2/KCNJ12/RYR1/DMPK/KCNQ1/KCNJ14/CASQ1/FXYD6/FXYD2/KCND3/CORIN/CACNB2/SCN4A/CACNA1C/ITPR1/KCNH2/SLC8A2
REACTOME_COLLAGEN_CHAIN_TRIMERIZATION	42	-0.707865	-2.58725	1.21226e-09	1.81271e-08	4214	tags=67%, list=20%, signal=54%	COL3A1/COL14A1/COL17A1/COL24A1/COL4A1/COL8A1/COL1A2/COL11A2/COL7A1/COL1A1/COL26A1/COL8A2/COL5A1/COL5A3/COL4A4/COL4A2/COL15A1/COL18A1/COL21A1/COL6A3/COL4A3/COL27A1/COL13A1/COL16A1/COL23A1/COL9A3/COL6A1/COL6A2
REACTOME_NCAM1_INTERACTIONS	35	-0.730373	-2.58996	5.2975e-09	6.58404e-08	1431	tags=49%, list=7%, signal=45%	CACNA1I/COL5A1/ARTN/COL5A3/COL4A4/COL4A2/COL6A3/COL4A3/NCAM1/GFRA2/CACNB2/COL9A3/GDNF/CACNA1H/COL6A1/COL6A2/CACNA1C
REACTOME_COLLAGEN_BIOSYNTHESIS_AND_MODIFYING_ENZYMES	65	-0.597796	-2.41072	7.92229e-09	9.597e-08	4283	tags=58%, list=20%, signal=47%	ADAMTS2/COL3A1/COL14A1/COL17A1/COL24A1/COL4A1/COL8A1/COLGALT2/PLOD3/COL1A2/TLL1/PCOLCE/P4HA3/COL11A2/ADAMTS14/COL7A1/CRTAP/COL1A1/P3H3/COL26A1/BMP1/COL8A2/COL5A1/COL5A3/COL4A4/COL4A2/COL15A1/COL18A1/COL21A1/COL6A3/COL4A3/COL27A1/COL13A1/COL16A1/COL23A1/COL9A3/COL6A1/COL6A2
REACTOME_G_ALPHA_S_SIGNALLING_EVENTS	88	-0.532999	-2.27648	1.17774e-08	1.35795e-07	3181	tags=38%, list=15%, signal=32%	PDE3A/PDE3B/ARRB1/GPR176/POMC/GNB3/GPR20/GRK5/PTGER2/PDE8B/PDE4D/ADORA2A/GNAZ/HRH2/ADCY2/ADCY9/DRD1/GNG7/ADCY3/PDE1B/ADCY4/PDE11A/ADRB2/RAMP1/ADCYAP1/PTH1R/VIPR2/GPBAR1/ADCYAP1R1/ADCY5/PDE4A/PDE2A/ADRB3
REACTOME_DEGRADATION_OF_THE_EXTRACELLULAR_MATRIX	124	-0.459958	-2.11253	5.675e-08	5.77763e-07	4559	tags=47%, list=21%, signal=37%	CAPN15/COL19A1/MMP2/MMP7/COL3A1/MMP17/COL14A1/COL17A1/COL4A1/COL8A1/MMP10/SPOCK3/COL1A2/PHYKPL/LAMA5/MMP3/TLL1/CAPN10/COL11A2/CAPN14/COL7A1/NID1/CAPN6/TPSAB1/CAPN8/COL1A1/CAPN2/ADAMTS9/COL26A1/BMP1/MMP19/MMP1/COL8A2/COL5A1/HSPG2/COL5A3/CAPN13/MMP16/ADAMTS8/ADAMTS4/COL4A4/COL4A2/COL15A1/COL18A1/COL6A3/COL4A3/TIMP2/ELN/CTSG/SCUBE3/COL13A1/COL16A1/ADAMTS5/COL23A1/COL9A3/ADAMTS1/COL6A1/COL6A2
REACTOME_COLLAGEN_FORMATION	87	-0.5161	-2.21131	1.14937e-07	1.11106e-06	4544	tags=52%, list=21%, signal=41%	COL19A1/MMP7/ADAMTS2/COL3A1/CD151/COL14A1/COL17A1/COL24A1/COL4A1/COL8A1/COLGALT2/PLOD3/COL1A2/MMP3/TLL1/PCOLCE/P4HA3/COL11A2/ADAMTS14/PXDN/COL7A1/PLEC/LOXL3/CRTAP/COL1A1/P3H3/COL26A1/BMP1/COL8A2/COL5A1/COL5A3/COL4A4/COL4A2/COL15A1/COL18A1/COL21A1/COL6A3/COL4A3/COL27A1/COL13A1/COL16A1/COL23A1/COL9A3/COL6A1/COL6A2
REACTOME_POTASSIUM_CHANNELS	68	-0.550065	-2.25028	1.28036e-07	1.20128e-06	2655	tags=35%, list=12%, signal=31%	KCNK6/KCNN3/GNB3/KCNK2/KCNK3/KCNQ3/KCNJ3/KCNQ5/KCNJ11/KCNMA1/KCNJ15/GABBR1/KCNG1/KCNJ12/GNG7/KCNQ1/KCNJ14/KCNB1/KCND3/KCNJ8/KCNC4/KCNMB1/KCNH2/KCNQ4
REACTOME_ECM_PROTEOGLYCANS	67	-0.547998	-2.233	1.45079e-07	1.32401e-06	3666	tags=49%, list=17%, signal=41%	ITGA2B/COL3A1/COL4A1/BGN/ITGAX/COL1A2/ITGA9/LAMA5/TNN/LAMA2/COL1A1/TNC/PTPRS/ITGA8/ITGB3/TNXB/TGFB3/COL5A1/TGFB1/HSPG2/COL5A3/COL4A4/COL4A2/LRP4/COL6A3/COL4A3/NCAM1/LAMA4/TNR/ITGA7/COL9A3/COL6A1/COL6A2
REACTOME_NCAM_SIGNALING_FOR_NEURITE_OUT_GROWTH	56	-0.594049	-2.34671	1.88265e-07	1.69971e-06	1929	tags=38%, list=9%, signal=34%	HRAS/SPTBN2/CACNA1I/COL5A1/ARTN/COL5A3/COL4A4/COL4A2/SPTBN4/COL6A3/COL4A3/NCAM1/GFRA2/CACNB2/FGFR1/COL9A3/GDNF/CACNA1H/COL6A1/COL6A2/CACNA1C
REACTOME_INTEGRIN_CELL_SURFACE_INTERACTIONS	80	-0.510745	-2.14397	2.31657e-07	2.05274e-06	1763	tags=42%, list=8%, signal=39%	ITGAM/ITGA2B/COL3A1/COL4A1/COL8A1/JAM3/ITGAX/COL1A2/ITGA9/MADCAM1/COL7A1/COL1A1/TNC/ITGA8/JAM2/ITGB3/COL8A2/COL5A1/HSPG2/COL5A3/COL4A4/COL4A2/COL18A1/VWF/COL6A3/COL4A3/COL13A1/COL16A1/ITGA7/COL23A1/COL9A3/COL6A1/COL6A2/ITGA5
REACTOME_ACTIVATION_OF_SMO	17	-0.820359	-2.43833	6.0038e-07	4.9108e-06	2924	tags=65%, list=14%, signal=56%	ARRB1/SHH/EVC/GAS8/PTCH1/BOC/GAS1/IQCE/SMO/DHH/EVC2
REACTOME_O_GLYCOSYLATION_OF_TSR_DOMAIN_CONTAINING_PROTEINS	38	-0.648754	-2.33813	1.08211e-06	8.0905e-06	2990	tags=47%, list=14%, signal=41%	ADAMTS14/ADAMTSL2/THSD7A/SEMA5B/THSD4/ADAMTS9/ADAMTS15/ADAMTSL3/ADAMTSL1/ADAMTS8/ADAMTS4/ADAMTSL5/SPON2/SPON1/ADAMTS10/ADAMTS5/ADAMTS1/SBSPON
REACTOME_GPCR_LIGAND_BINDING	259	-0.32691	-1.61391	1.62318e-06	1.16796e-05	2975	tags=25%, list=14%, signal=22%	GPR132/AVPR1A/POMC/ADRA2B/FZD1/GNB3/SHH/ACKR3/C5AR1/P2RY1/WNT7A/OPRL1/PTGER2/TACR1/FZD7/CCL2/CX3CL1/ADORA2A/PTGER3/EDNRA/GPR35/HRH2/TACR2/EDN2/AGT/GNRH1/C5AR2/CHRM2/GABBR1/AGTR1/BDKRB2/ADRA2C/PTCH2/FZD5/S1PR3/DRD1/LPAR1/PTCH1/CHRM3/WNT2B/ECE1/CCL3/DRD4/CCR10/GNG7/PNOC/FZD10/ADRA1A/CXCL1/HTR2A/GPR55/ADRB2/RAMP1/OXER1/ADCYAP1/PTH1R/GNRH2/SMO/VIPR2/GPBAR1/ADCYAP1R1/DHH/CCL3L1/ADRB3
REACTOME_ASSEMBLY_OF_COLLAGEN_FIBRILS_AND_OTHER_MULTIMERIC_STRUCTURES	59	-0.546853	-2.17591	1.67766e-06	1.19815e-05	4214	tags=54%, list=20%, signal=44%	MMP7/COL3A1/CD151/COL14A1/COL17A1/COL24A1/COL4A1/COL8A1/COL1A2/MMP3/TLL1/PCOLCE/COL11A2/PXDN/COL7A1/PLEC/LOXL3/COL1A1/BMP1/COL8A2/COL5A1/COL5A3/COL4A4/COL4A2/COL15A1/COL18A1/COL6A3/COL4A3/COL27A1/COL9A3/COL6A1/COL6A2
REACTOME_AMINE_LIGAND_BINDING_RECEPTORS	19	-0.764821	-2.34447	2.02073e-06	1.41156e-05	1764	tags=58%, list=8%, signal=53%	ADRA2B/HRH2/CHRM2/ADRA2C/DRD1/CHRM3/DRD4/ADRA1A/HTR2A/ADRB2/ADRB3
REACTOME_NON_INTEGRIN_MEMBRANE_ECM_INTERACTIONS	56	-0.550365	-2.17414	5.13895e-06	3.43915e-05	2535	tags=45%, list=12%, signal=39%	COL1A2/LAMA5/COL11A2/LAMA2/COL1A1/TNC/DDR1/LAMC3/ITGB3/SDC3/FGF2/COL5A1/TGFB1/HSPG2/DMD/COL5A3/COL4A4/COL4A2/ACTN1/COL4A3/SDC2/LAMA4/PRKCA/NRXN1/NTN4
REACTOME_TRANSMISSION_ACROSS_CHEMICAL_SYNAPSES	205	-0.340037	-1.65087	5.69967e-06	3.76178e-05	3380	tags=30%, list=16%, signal=25%	LRRC7/SLC1A1/ACTN2/RAB3A/EPB41L1/SLC22A1/BCHE/CACNB1/NRG1/SLC1A7/PLCB2/CAMK1/CACNB4/SLC18A2/GNB3/CHRNA3/KCNJ3/RIMS1/PRKAR2B/SLC6A1/GRIN2D/PICK1/HRAS/TUBA1A/PPFIA2/CHRNE/GNAL/PRKAR1B/KCNJ15/DLG4/GLUL/GRIK2/ADCY2/PPM1F/GABBR1/CACNA1A/GRIP1/ADCY9/NRGN/MAPT/CAMK2A/STXBP1/TSPOAP1/KCNJ12/ACHE/PRKAG2/GNG7/ADCY3/GRIA3/ADCY4/GRIN2A/CAMKK1/TUBB6/RPS6KA2/CPLX1/PRKCA/CACNA1B/CACNB2/ADCY5/GRIK3/GRIK5
REACTOME_OPIOID_SIGNALLING	80	-0.453992	-1.90573	1.10136e-05	6.54657e-05	2942	tags=30%, list=14%, signal=26%	PLCB2/POMC/GNB3/PRKAR2B/PLCB4/PDE4D/GNAL/PRKAR1B/ADCY2/PPP2CB/GNA11/ADCY9/CAMK2A/GNG7/ADCY3/PDE1B/ADCY4/CAMKK1/PRKCA/PDE1C/ADCY5/PDE4A/ITPR1/PPP1R1B
REACTOME_G_ALPHA_Q_SIGNALLING_EVENTS	140	-0.377912	-1.7487	1.69202e-05	9.58145e-05	3656	tags=30%, list=17%, signal=25%	PLCB1/EDNRB/GPR68/TRPC3/MMP3/DAGLA/DGKG/PRKCE/GPR132/AVPR1A/PLCB2/DGKQ/GNB3/P2RY1/KALRN/GRK5/TACR1/PLCB4/HRAS/EDNRA/TACR2/EDN2/AGT/GNRH1/AGTR1/BDKRB2/GNA11/RGS17/LPAR1/CHRM3/RASGRP2/MGLL/GNG7/ADRA1A/HBEGF/HTR2A/RGS2/RPS6KA2/PRKCA/GNRH2/ITPR1/ARHGEF25
REACTOME_ADORA2B_MEDIATED_ANTI_INFLAMMATORY_CYTOKINES_PRODUCTION	76	-0.46661	-1.94588	2.09324e-05	0.000116467	2911	tags=34%, list=14%, signal=30%	GPR176/POMC/GNB3/GPR20/PTGER2/IL6/PRKAR2B/ADORA2A/GNAZ/HRH2/PRKAR1B/ADCY2/ADCY9/DRD1/GNG7/ADCY3/ADCY4/ADRB2/RAMP1/ADCYAP1/PTH1R/VIPR2/GPBAR1/ADCYAP1R1/ADCY5/ADRB3
REACTOME_G_ALPHA_I_SIGNALLING_EVENTS	217	-0.326367	-1.61165	2.21066e-05	0.000121587	1986	tags=19%, list=9%, signal=18%	PLCB4/PDE4D/CX3CL1/PTGER3/GNAZ/RGS22/GNAL/PRKAR1B/AGT/CHRM2/ADCY2/PPP2CB/CCL4L2/GABBR1/BDKRB2/ADRA2C/GNA11/ADCY9/CAMK2A/RGS17/S1PR3/LPAR1/DRD4/CCR10/GNG7/ADCY3/PNOC/PDE1B/ADCY4/CXCL1/GPR55/CAMKK1/PRKCA/PDE1C/RGS6/OXER1/GPSM1/ADCY5/PDE4A/RGS11/ITPR1/PPP1R1B
REACTOME_NITRIC_OXIDE_STIMULATES_GUANYLATE_CYCLASE	20	-0.736947	-2.28199	2.33367e-05	0.000126893	1961	tags=60%, list=9%, signal=55%	NOS3/NOS2/KCNMA1/PDE5A/PDE9A/PRKG2/PRKG1/PDE1B/PDE11A/KCNMB1/PDE2A/ITPR1
REACTOME_PROTEIN_PROTEIN_INTERACTIONS_AT_SYNAPSES	76	-0.455649	-1.90017	3.99853e-05	0.000204631	3727	tags=39%, list=17%, signal=33%	PPFIA3/APBA3/PTPRD/EPB41L2/NLGN3/EPB41L1/EPB41L3/LRFN1/NTRK3/NLGN1/SYT2/PTPRS/LRFN4/GRIN2D/SYT7/NLGN2/NLGN4Y/SYT9/PPFIA2/DLGAP2/LRRTM4/DLG4/APBA2/STXBP1/GRIA3/BEGAIN/GRIN2A/NRXN1/NRXN2/LRRC4B
REACTOME_PHASE_I_FUNCTIONALIZATION_OF_COMPOUNDS	79	-0.443738	-1.85642	4.62383e-05	0.000234127	3057	tags=33%, list=14%, signal=28%	FDXR/CYP26B1/FMO1/CYP11A1/CYP4F12/CYP1B1/CYB5R3/MAOB/POMC/CES1/ACSS2/CYP3A5/CYP27A1/CYP2E1/AOC2/PTGIS/SMOX/AHRR/ALDH3A1/ALDH1B1/AADAC/PTGS1/AOC3/CYP46A1/AHR/CYP4F8
REACTOME_STRIATED_MUSCLE_CONTRACTION	26	-0.654349	-2.15883	4.74242e-05	0.000238868	3737	tags=58%, list=17%, signal=48%	TNNT3/TNNC2/ACTN2/VIM/MYBPC1/TNNT2/DMD/TMOD1/TPM4/MYL3/ACTC1/TPM1/MYH3/DES/TPM2
REACTOME_G_PROTEIN_MEDIATED_EVENTS	50	-0.507655	-1.91885	6.14314e-05	0.000297348	2235	tags=32%, list=10%, signal=29%	PRKAR2B/PLCB4/GNAL/PRKAR1B/ADCY2/GNA11/ADCY9/CAMK2A/ADCY3/PDE1B/ADCY4/CAMKK1/PRKCA/PDE1C/ADCY5/ITPR1
REACTOME_SMOOTH_MUSCLE_CONTRACTION	33	-0.594711	-2.09231	6.80086e-05	0.000327057	704	tags=45%, list=3%, signal=44%	DYSF/ANXA6/ACTA2/TLN1/SORBS1/ACTG2/TPM4/LMOD1/MYH11/SORBS3/TPM1/MYL9/CALD1/MYLK/TPM2
REACTOME_NUCLEAR_RECEPTOR_TRANSCRIPTION_PATHWAY	45	-0.534234	-2.02015	8.8423e-05	0.000412784	1817	tags=27%, list=8%, signal=24%	RARA/ESR2/PGR/RORB/NCOR2/THRA/NR4A3/NR2E3/NR1D1/NR2F1/NR4A1/NR4A2
REACTOME_GABA_RECEPTOR_ACTIVATION	40	-0.539398	-1.95807	9.8418e-05	0.000457214	2655	tags=30%, list=12%, signal=26%	GNB3/KCNJ3/GNAL/KCNJ15/ADCY2/GABBR1/ADCY9/KCNJ12/GNG7/ADCY3/ADCY4/ADCY5
REACTOME_ION_HOMEOSTASIS	46	-0.509723	-1.91339	0.000110746	0.000504685	4494	tags=52%, list=21%, signal=41%	ATP1B1/ABCC9/TRPC1/CASQ2/ATP1A4/SLC8A3/ATP2A1/FXYD3/ATP1B3/ATP2A2/RYR3/KCNJ11/RYR2/ATP1B2/FKBP1B/CAMK2A/ATP1A2/RYR1/DMPK/CASQ1/FXYD6/FXYD2/ITPR1/SLC8A2
REACTOME_DISEASES_ASSOCIATED_WITH_O_GLYCOSYLATION_OF_PROTEINS	61	-0.473315	-1.88686	0.000117883	0.000532508	2990	tags=36%, list=14%, signal=31%	ADAMTS14/B4GAT1/ADAMTSL2/THSD7A/SEMA5B/THSD4/LFNG/ADAMTS9/MUC4/ADAMTS15/ADAMTSL3/NOTCH4/ADAMTSL1/ADAMTS8/ADAMTS4/ADAMTSL5/SPON2/SPON1/ADAMTS10/ADAMTS5/ADAMTS1/SBSPON
REACTOME_G_ALPHA_Z_SIGNALLING_EVENTS	40	-0.533512	-1.9367	0.00012524	0.000560071	3137	tags=32%, list=15%, signal=28%	PRKCE/ADRA2B/GNB3/GNAZ/ADCY2/ADRA2C/ADCY9/RGS17/GNG7/ADCY3/ADCY4/PRKCA/ADCY5
REACTOME_GABA_B_RECEPTOR_ACTIVATION	34	-0.584949	-2.05171	0.000130424	0.000575186	2655	tags=35%, list=12%, signal=31%	GNB3/KCNJ3/GNAL/KCNJ15/ADCY2/GABBR1/ADCY9/KCNJ12/GNG7/ADCY3/ADCY4/ADCY5
REACTOME_INTEGRATION_OF_ENERGY_METABOLISM	92	-0.399845	-1.72732	0.000178915	0.00077828	1592	tags=23%, list=7%, signal=21%	PRKAR1B/ADCY2/PPP2CB/CACNA1A/ADRA2C/GNA11/ADCY9/STXBP1/CHRM3/PRKAG2/GNG7/ADCY3/KCNB1/ACACB/ADCY4/PRKCA/CACNB2/ADCY5/RAPGEF3/CACNA1C/ITPR1
REACTOME_CHONDROITIN_SULFATE_DERMATAN_SULFATE_METABOLISM	45	-0.518199	-1.95951	0.000202944	0.000863186	3857	tags=40%, list=18%, signal=33%	DSEL/BGN/DSE/CHPF/CHST15/GPC6/CHSY1/B4GALT7/CHST12/CHSY3/UST/SDC3/CSGALNACT1/HSPG2/SDC2/CHST9/CSPG4/CHST7
REACTOME_VOLTAGE_GATED_POTASSIUM_CHANNELS	25	-0.620701	-2.03711	0.000206185	0.000872932	2434	tags=36%, list=11%, signal=32%	KCNQ3/KCNQ5/KCNG1/KCNQ1/KCNB1/KCND3/KCNC4/KCNH2/KCNQ4
REACTOME_CLASS_B_2_SECRETIN_FAMILY_RECEPTORS	64	-0.455874	-1.83373	0.000211033	0.000881914	2748	tags=28%, list=13%, signal=25%	FZD1/GNB3/SHH/WNT7A/FZD7/PTCH2/FZD5/PTCH1/WNT2B/GNG7/FZD10/RAMP1/ADCYAP1/PTH1R/SMO/VIPR2/ADCYAP1R1/DHH
REACTOME_CLASS_A_1_RHODOPSIN_LIKE_RECEPTORS	178	-0.32053	-1.50202	0.000212899	0.000885845	2975	tags=25%, list=14%, signal=22%	GPR132/AVPR1A/POMC/ADRA2B/ACKR3/C5AR1/P2RY1/OPRL1/PTGER2/TACR1/CCL2/CX3CL1/ADORA2A/PTGER3/EDNRA/GPR35/HRH2/TACR2/EDN2/AGT/GNRH1/C5AR2/CHRM2/AGTR1/BDKRB2/ADRA2C/S1PR3/DRD1/LPAR1/CHRM3/ECE1/CCL3/DRD4/CCR10/PNOC/ADRA1A/CXCL1/HTR2A/GPR55/ADRB2/OXER1/GNRH2/GPBAR1/CCL3L1/ADRB3
REACTOME_NEUROTRANSMITTER_RECEPTORS_AND_POSTSYNAPTIC_SIGNAL_TRANSMISSION	149	-0.341128	-1.59307	0.000263037	0.00104451	3887	tags=32%, list=18%, signal=26%	ARHGEF9/CACNG8/GNAI1/PLCB1/TUBA8/LRRC7/ACTN2/EPB41L1/NRG1/PLCB2/CAMK1/GNB3/CHRNA3/KCNJ3/PRKAR2B/GRIN2D/PICK1/HRAS/TUBA1A/CHRNE/GNAL/PRKAR1B/KCNJ15/DLG4/GRIK2/ADCY2/PPM1F/GABBR1/GRIP1/ADCY9/NRGN/MAPT/CAMK2A/KCNJ12/PRKAG2/GNG7/ADCY3/GRIA3/ADCY4/GRIN2A/CAMKK1/TUBB6/RPS6KA2/PRKCA/ADCY5/GRIK3/GRIK5
REACTOME_INTERLEUKIN_4_AND_INTERLEUKIN_13_SIGNALING	99	-0.385143	-1.70087	0.000266953	0.00105568	3695	tags=35%, list=17%, signal=29%	SOCS5/ITGAX/COL1A2/LAMA5/TNFRSF1B/MMP3/BCL6/VIM/LCN2/NOS2/POMC/OSM/SOCS1/TWIST1/NDN/IL6/STAT6/MYC/JAK2/CCL2/PTGS2/VEGFA/MMP1/FGF2/TGFB1/IL1B/FCER2/MCL1/BCL2/JUNB/FOS/ZEB1/LIF/CEBPD/SOCS3
REACTOME_NGF_STIMULATED_TRANSCRIPTION	33	-0.567225	-1.99561	0.000287707	0.00112842	2515	tags=45%, list=12%, signal=40%	FOSL1/ID3/SGK1/ID1/LYL1/MEF2D/RRAD/SRF/EGR2/JUNB/EGR1/FOS/JUND/FOSB/EGR3
REACTOME_ELASTIC_FIBRE_FORMATION	41	-0.528357	-1.94155	0.000340206	0.00130754	5269	tags=59%, list=24%, signal=44%	EMILIN3/LOXL2/FBN1/MFAP2/FBLN5/ITGB8/EFEMP1/BMP2/FBLN1/BMP7/LOXL3/MFAP4/BMP4/EFEMP2/FBLN2/ITGA8/ITGB3/TGFB3/TGFB1/LTBP3/ELN/LTBP4/EMILIN1/ITGA5
REACTOME_DAG_AND_IP3_SIGNALING	38	-0.538986	-1.94252	0.000400605	0.00150345	1592	tags=34%, list=7%, signal=32%	PRKAR2B/PRKAR1B/ADCY2/ADCY9/CAMK2A/ADCY3/PDE1B/ADCY4/CAMKK1/PRKCA/PDE1C/ADCY5/ITPR1
REACTOME_PLATELET_HOMEOSTASIS	76	-0.414423	-1.72825	0.000448854	0.00167141	3788	tags=30%, list=18%, signal=25%	SLC8A3/ATP2A1/NOS3/TRPC3/PPP2R5B/NOS2/GNB3/ATP2A2/P2RX5/KCNMA1/PDE5A/PDE9A/PRKG2/PRKG1/PPP2CB/GNG7/PDE1B/PDE11A/KCNMB1/PDE2A/ITPR1/P2RX1/SLC8A2
REACTOME_REGULATION_OF_INSULIN_SECRETION	64	-0.440826	-1.7732	0.000463474	0.00171917	3703	tags=38%, list=17%, signal=31%	RAPGEF4/CACNA2D2/GNAI1/PLCB1/RAP1A/ABCC8/PLCB2/GNB3/PRKAR2B/KCNJ11/PRKAR1B/CACNA1A/ADRA2C/GNA11/STXBP1/CHRM3/GNG7/KCNB1/PRKCA/CACNB2/ADCY5/RAPGEF3/CACNA1C/ITPR1
REACTOME_O_LINKED_GLYCOSYLATION	96	-0.379993	-1.66548	0.000483457	0.00178405	2990	tags=29%, list=14%, signal=25%	ADAMTS14/B4GAT1/B3GNT9/ADAMTSL2/B3GALNT2/THSD7A/SEMA5B/B3GNT5/THSD4/ADAMTS9/MUC4/ADAMTS15/GALNT4/ADAMTSL3/GALNT18/ADAMTSL1/GCNT3/ADAMTS8/ADAMTS4/ADAMTSL5/SPON2/SPON1/GALNT17/ADAMTS10/ADAMTS5/GALNT15/ADAMTS1/SBSPON
REACTOME_NUCLEAR_EVENTS_KINASE_AND_TRANSCRIPTION_FACTOR_ACTIVATION	55	-0.467118	-1.82878	0.000506822	0.00185126	2515	tags=33%, list=12%, signal=29%	FOSL1/ID3/SGK1/ID1/MAPK11/LYL1/PPP2CB/MEF2D/RRAD/SRF/EGR2/JUNB/RPS6KA2/EGR1/FOS/JUND/FOSB/EGR3
REACTOME_REGULATION_OF_INSULIN_LIKE_GROWTH_FACTOR_IGF_TRANSPORT_AND_UPTAKE_BY_INSULIN_LIKE_GROWTH_FACTOR_BINDING_PROTEINS_IGFBPS	89	-0.388574	-1.66862	0.000564596	0.00205444	3710	tags=36%, list=17%, signal=30%	CHGB/CHRDL1/FAM20A/C4A/NUCB1/SPARCL1/APOE/NOTUM/TNC/BMP4/CSF1/IL6/IGFBP7/LGALS1/MFGE8/PRKCSH/MMP1/IGFBP2/PNPLA2/MXRA8/IGFBP6/FSTL3/VWA1/TF/SDC2/PAPPA/GAS6/FAM20C/CTSG/IGFBP5/PAPPA2/STC2
REACTOME_SIGNALING_BY_NTRKS	125	-0.352011	-1.617	0.000613117	0.00220584	2515	tags=25%, list=12%, signal=22%	FOSL1/ID3/IRS1/PTPRS/SGK1/ID1/HRAS/MAPK11/ADORA2A/DNM3/LYL1/DNM1/PPP2CB/MEF2D/RRAD/RALGDS/SRF/EGR2/JUNB/MAPK12/RPS6KA2/SHC2/ADCYAP1/EGR1/FOS/BDNF/JUND/ADCYAP1R1/IRS2/FOSB/EGR3
REACTOME_RET_SIGNALING	37	-0.524024	-1.87376	0.000637146	0.0022837	1531	tags=32%, list=7%, signal=30%	GFRA1/DOK6/DOK4/ARTN/GFRA3/GFRA2/RET/PRKCA/GRB10/PDLIM7/IRS2/GDNF
REACTOME_CROSSLINKING_OF_COLLAGEN_FIBRILS	18	-0.673402	-2.02923	0.000667724	0.00238437	3880	tags=61%, list=18%, signal=50%	COL4A1/COL1A2/TLL1/PCOLCE/PXDN/LOXL3/COL1A1/BMP1/COL4A4/COL4A2/COL4A3
REACTOME_ANTI_INFLAMMATORY_RESPONSE_FAVOURING_LEISHMANIA_PARASITE_INFECTION	156	-0.323596	-1.51681	0.000701471	0.00249557	2911	tags=19%, list=14%, signal=16%	GPR176/POMC/GNB3/GPR20/PTGER2/IL6/PRKAR2B/GGT5/ADORA2A/GNAZ/HRH2/PRKAR1B/ADCY2/IGHV2-70/ADCY9/DRD1/GNG7/ADCY3/ADCY4/ADRB2/RAMP1/ADCYAP1/PTH1R/VIPR2/GPBAR1/ADCYAP1R1/ADCY5/ITPR1/ADRB3
REACTOME_CHONDROITIN_SULFATE_BIOSYNTHESIS	17	-0.660441	-1.96301	0.00115137	0.00400678	3666	tags=59%, list=17%, signal=49%	BGN/CHPF/CHST15/CHSY1/CHST12/CHSY3/CSGALNACT1/CHST9/CSPG4/CHST7
REACTOME_NOREPINEPHRINE_NEUROTRANSMITTER_RELEASE_CYCLE	17	-0.653853	-1.94343	0.00138604	0.00477138	3727	tags=53%, list=17%, signal=44%	PPFIA3/RAB3A/SLC22A1/SLC18A2/RIMS1/PPFIA2/STXBP1/TSPOAP1/CPLX1
REACTOME_LAMININ_INTERACTIONS	30	-0.535177	-1.87206	0.00159568	0.005396	3880	tags=43%, list=18%, signal=36%	COL4A1/LAMA5/COL7A1/NID1/LAMA2/LAMC3/HSPG2/COL4A4/COL4A2/COL18A1/COL4A3/LAMA4/ITGA7
REACTOME_CELL_EXTRACELLULAR_MATRIX_INTERACTIONS	18	-0.646972	-1.94959	0.00169506	0.00570002	2098	tags=50%, list=10%, signal=45%	FERMT2/FBLIM1/PARVA/ACTN1/TESK1/FLNA/PARVB/LIMS2/FLNC
REACTOME_SIGNALING_BY_RECEPTOR_TYROSINE_KINASES	478	-0.239887	-1.3005	0.00180696	0.00602531	3540	tags=23%, list=16%, signal=20%	ID4/NOS3/RAP1A/SPHK1/PTK6/COL1A2/LAMA5/SH2B3/HPN/KIT/SPRED1/NRG2/ADAP1/PCSK5/CDC37/HSPB1/EPN1/PRKCE/COL11A2/TRIB1/PDE3B/APOE/YAP1/NRG1/BCAR1/NTRK3/SPRY2/PSEN2/FES/PDGFRB/LAMA2/PRDM1/FOSL1/SOCS1/COL1A1/FGF22/THBS4/INSR/ID3/IRS1/PTPRS/PDGFC/STAT6/LAMC3/FGF9/SGK1/POLR2F/MYC/JAK2/ID1/NRP2/HRAS/MAPK11/CDC42/ADORA2A/GTF2F1/VEGFA/LRIG1/BAIAP2/PDGFRA/ITGB3/EREG/DNM3/LYL1/DLG4/DNM1/FGF2/PPP2CB/COL5A1/PGR/…
REACTOME_SENSORY_PERCEPTION	161	-0.309018	-1.459	0.00207269	0.00681636	3320	tags=27%, list=15%, signal=23%	CHRNA10/SCNN1B/RAB3A/EPB41L1/RGS9BP/GPC6/EPB41L3/STRA6/APOE/PLCB2/TPRN/TRPM5/RBP1/SCN1B/GNB3/CTBP2/TMC1/DHRS3/TMIE/KCNMA1/MSN/SCNN1D/SCN4B/WHRN/GNAL/TRPM4/SDC3/RBP4/HSPG2/GPIHBP1/LDLR/LRP1/HSD17B6/SDC2/ADCY3/CABP1/GSN/PRKCA/ESPNL/ANO2/CACNB2/KCNMB1/KCNQ4
REACTOME_SYNDECAN_INTERACTIONS	26	-0.548769	-1.8105	0.00228391	0.00740917	2445	tags=42%, list=11%, signal=38%	COL1A1/TNC/ITGB3/SDC3/FGF2/COL5A1/TGFB1/COL5A3/ACTN1/SDC2/PRKCA
REACTOME_STIMULI_SENSING_CHANNELS	86	-0.363895	-1.55312	0.00252148	0.00804353	4360	tags=44%, list=20%, signal=35%	ANO9/TRPV4/WNK1/TRPC1/WNK4/CASQ2/SLC9B2/TRPM2/NALCN/SCNN1G/SGK2/MLKL/TRPC3/ASIC3/CLCN7/SCNN1B/ANO5/TRPM5/TRPV1/TRPM3/CLCA4/RYR3/ANO7/TPCN2/SGK1/SCNN1D/RYR2/TRPM4/TTYH2/FKBP1B/ANO1/RYR1/TSC22D3/UNC80/WNK2/CASQ1/ANO2/ASIC1
REACTOME_ARACHIDONIC_ACID_METABOLISM	51	-0.427865	-1.64382	0.00272618	0.00861042	3355	tags=31%, list=16%, signal=27%	ALOX12/HPGDS/PTGR1/LTC4S/PTGES/GPX2/GGT5/PTGS2/PON3/ALOX15B/EPHX2/PTGIS/PTGDS/ALOX12B/PTGS1/CYP4F8
REACTOME_SEROTONIN_NEUROTRANSMITTER_RELEASE_CYCLE	17	-0.629266	-1.87035	0.00278578	0.0087697	4787	tags=59%, list=22%, signal=46%	PPFIA4/SYN2/PPFIA3/RAB3A/SLC18A2/RIMS1/PPFIA2/STXBP1/TSPOAP1/CPLX1
REACTOME_MOLECULES_ASSOCIATED_WITH_ELASTIC_FIBRES	34	-0.503314	-1.76537	0.0030742	0.0096144	5269	tags=62%, list=24%, signal=47%	EMILIN3/FBN1/MFAP2/FBLN5/ITGB8/EFEMP1/BMP2/FBLN1/BMP7/MFAP4/BMP4/EFEMP2/FBLN2/ITGA8/ITGB3/TGFB3/TGFB1/LTBP3/ELN/LTBP4/EMILIN1
REACTOME_BINDING_AND_UPTAKE_OF_LIGANDS_BY_SCAVENGER_RECEPTORS	83	-0.365263	-1.53952	0.00314837	0.00981431	4214	tags=27%, list=20%, signal=21%	COL3A1/IGHA2/CD163/STAB2/COL4A1/SCARF1/COL1A2/APOE/COLEC12/IGHA1/COL1A1/SCARA5/HPX/HBB/HBA1/MASP1/STAB1/IGHV2-70/SSC5D/COL4A2/LRP1/HBA2
REACTOME_A_TETRASACCHARIDE_LINKER_SEQUENCE_IS_REQUIRED_FOR_GAG_SYNTHESIS	22	-0.556	-1.78569	0.0032861	0.0101105	3666	tags=36%, list=17%, signal=30%	B3GAT3/BGN/GPC6/B4GALT7/SDC3/HSPG2/SDC2/CSPG4
REACTOME_CA_DEPENDENT_EVENTS	34	-0.499836	-1.75317	0.00329248	0.0101105	1592	tags=35%, list=7%, signal=33%	PRKAR2B/PRKAR1B/ADCY2/ADCY9/CAMK2A/ADCY3/PDE1B/ADCY4/CAMKK1/PRKCA/PDE1C/ADCY5
REACTOME_ADRENALINE_NORADRENALINE_INHIBITS_INSULIN_SECRETION	24	-0.556214	-1.79878	0.00338253	0.0103421	1295	tags=33%, list=6%, signal=31%	CACNA2D2/GNAI1/GNB3/ADRA2C/GNG7/CACNB2/ADCY5/CACNA1C
REACTOME_ACTIVATION_OF_KAINATE_RECEPTORS_UPON_GLUTAMATE_BINDING	25	-0.540546	-1.77405	0.00367905	0.0111773	2942	tags=32%, list=14%, signal=28%	PLCB1/PLCB2/GNB3/DLG4/GRIK2/GNG7/GRIK3/GRIK5
REACTOME_G_ALPHA_12_13_SIGNALLING_EVENTS	73	-0.371839	-1.5472	0.00423308	0.0126992	3457	tags=27%, list=16%, signal=23%	ARHGEF16/MCF2L/TIAM2/ARHGEF1/ARHGEF37/ITSN1/ARHGEF40/ARHGEF10L/ARHGEF10/GNB3/KALRN/PLEKHG5/ARHGEF17/OBSCN/ABR/GNG7/ARHGEF4/ADRA1A/PLEKHG2/RHOB
REACTOME_EFFECTS_OF_PIP2_HYDROLYSIS	24	-0.548843	-1.77495	0.00434895	0.0130061	3419	tags=33%, list=16%, signal=28%	TRPC3/DAGLA/DGKG/PRKCE/DGKQ/RASGRP2/MGLL/ITPR1
REACTOME_ACETYLCHOLINE_NEUROTRANSMITTER_RELEASE_CYCLE	15	-0.625876	-1.79857	0.00450864	0.0133999	3727	tags=53%, list=17%, signal=44%	PPFIA4/PPFIA3/RAB3A/RIMS1/PPFIA2/STXBP1/TSPOAP1/CPLX1
REACTOME_DEFECTIVE_B4GALT7_CAUSES_EDS_PROGEROID_TYPE	17	-0.610879	-1.8157	0.00453259	0.0134294	3666	tags=41%, list=17%, signal=34%	BGN/GPC6/B4GALT7/SDC3/HSPG2/SDC2/CSPG4
REACTOME_NEUREXINS_AND_NEUROLIGINS	51	-0.412317	-1.58409	0.00491108	0.0143728	3672	tags=41%, list=17%, signal=34%	APBA3/EPB41L2/NLGN3/EPB41L1/EPB41L3/NLGN1/SYT2/GRIN2D/SYT7/NLGN2/NLGN4Y/SYT9/DLGAP2/LRRTM4/DLG4/APBA2/STXBP1/BEGAIN/GRIN2A/NRXN1/NRXN2
REACTOME_AQUAPORIN_MEDIATED_TRANSPORT	36	-0.456078	-1.62925	0.00497519	0.014516	3221	tags=33%, list=15%, signal=28%	RAB11FIP2/AQP1/GNB3/PRKAR2B/PRKAR1B/ADCY2/ADCY9/GNG7/ADCY3/ADCY4/AQP11/ADCY5
REACTOME_PKA_ACTIVATION_IN_GLUCAGON_SIGNALLING	15	-0.622573	-1.78908	0.0050127	0.014581	2235	tags=47%, list=10%, signal=42%	PRKAR2B/PRKAR1B/ADCY2/ADCY9/ADCY3/ADCY4/ADCY5
REACTOME_INTERLEUKIN_10_SIGNALING	42	-0.440637	-1.61053	0.0051774	0.0149691	2243	tags=24%, list=10%, signal=21%	CSF1/IL6/CCL2/PTGS2/IL1B/FCER2/CCL3/CXCL1/CCL3L1/LIF
REACTOME_SIGNALING_BY_PDGF	56	-0.416307	-1.64456	0.0054423	0.0155992	2877	tags=29%, list=13%, signal=25%	BCAR1/PDGFRB/THBS4/PDGFC/STAT6/HRAS/PDGFRA/COL5A1/COL5A3/COL4A4/COL4A2/COL6A3/COL4A3/COL9A3/COL6A1/COL6A2
REACTOME_INWARDLY_RECTIFYING_K_CHANNELS	27	-0.520979	-1.75055	0.00544422	0.0155992	2655	tags=37%, list=12%, signal=33%	ABCC8/GNB3/KCNJ3/KCNJ11/KCNJ15/GABBR1/KCNJ12/GNG7/KCNJ14/KCNJ8
REACTOME_SEMA4D_INDUCED_CELL_MIGRATION_AND_GROWTH_CONE_COLLAPSE	20	-0.586717	-1.8168	0.00590516	0.0167196	386	tags=20%, list=2%, signal=20%	MYH11/RHOB/MYL9/RND1
REACTOME_FOXO_MEDIATED_TRANSCRIPTION_OF_CELL_CYCLE_GENES	15	-0.613203	-1.76215	0.00602249	0.0170015	5518	tags=67%, list=26%, signal=50%	SMAD4/BTG1/FOXO3/SMAD3/FOXO1/CCNG2/PCBP4/FOXO4/GADD45A/KLF4
REACTOME_RECEPTOR_TYPE_TYROSINE_PROTEIN_PHOSPHATASES	17	-0.588644	-1.74961	0.00684738	0.0191607	3727	tags=35%, list=17%, signal=29%	PPFIA3/PTPRD/NTRK3/PTPRS/PPFIA2/LRRC4B
REACTOME_TRANSCRIPTIONAL_REGULATION_OF_PLURIPOTENT_STEM_CELLS	21	-0.546415	-1.71794	0.00689754	0.0192447	3325	tags=38%, list=15%, signal=32%	GSC/TSC22D1/EPAS1/FGF2/HIF3A/GATA6/KLF4/POU5F1
REACTOME_INTERLEUKIN_6_FAMILY_SIGNALING	22	-0.527284	-1.69346	0.00734535	0.0201997	2856	tags=55%, list=13%, signal=47%	TYK2/IL6R/CRLF1/IL11/OSMR/OSM/IL6/JAK2/IL11RA/CNTFR/LIF/SOCS3
REACTOME_IL_6_TYPE_CYTOKINE_RECEPTOR_LIGAND_INTERACTIONS	15	-0.603543	-1.73439	0.00782356	0.0214531	5195	tags=60%, list=24%, signal=46%	TYK2/CRLF1/IL11/OSMR/OSM/JAK2/IL11RA/CNTFR/LIF
REACTOME_ANCHORING_FIBRIL_FORMATION	15	-0.598104	-1.71876	0.00861153	0.0233618	3880	tags=60%, list=18%, signal=49%	COL4A1/COL1A2/TLL1/COL7A1/COL1A1/BMP1/COL4A4/COL4A2/COL4A3
REACTOME_PI3K_AKT_SIGNALING_IN_CANCER	93	-0.331002	-1.43591	0.00981654	0.0264632	4581	tags=32%, list=21%, signal=26%	FOXO6/FOXO1/FLT3LG/GAB1/FGFR2/ERBB4/FLT3/GAB2/PIK3CD/KIT/NRG2/NRG1/PDGFRB/CASP9/FOXO4/FGF22/IRS1/FGF9/ESR2/PDGFRA/EREG/FGF2/FGF17/PRR5/HBEGF/FGFR1/IRS2/FGF10/FGFR4/NR4A1
REACTOME_REGULATION_OF_BETA_CELL_DEVELOPMENT	22	-0.513789	-1.65012	0.00993777	0.0267147	6405	tags=68%, list=30%, signal=48%	CREBBP/PDX1/MAML3/EP300/KAT2B/MAML1/NOTCH1/FOXO1/RBPJ/KAT2A/HNF4G/HNF1B/HES1/MAMLD1/FGF10
REACTOME_CONSTITUTIVE_SIGNALING_BY_ABERRANT_PI3K_IN_CANCER	66	-0.367195	-1.49214	0.0111475	0.0296337	4512	tags=36%, list=21%, signal=29%	FLT3LG/GAB1/FGFR2/ERBB4/FLT3/GAB2/PIK3CD/KIT/NRG2/NRG1/PDGFRB/FGF22/IRS1/FGF9/ESR2/PDGFRA/EREG/FGF2/FGF17/HBEGF/FGFR1/IRS2/FGF10/FGFR4
REACTOME_GLUCAGON_SIGNALING_IN_METABOLIC_REGULATION	26	-0.489076	-1.61356	0.0113199	0.0300088	2655	tags=35%, list=12%, signal=30%	GNB3/PRKAR2B/PRKAR1B/ADCY2/ADCY9/GNG7/ADCY3/ADCY4/ADCY5
REACTOME_VASOPRESSIN_REGULATES_RENAL_WATER_HOMEOSTASIS_VIA_AQUAPORINS	33	-0.457867	-1.61087	0.0119903	0.0313297	3221	tags=33%, list=15%, signal=28%	RAB11FIP2/AQP1/GNB3/PRKAR2B/PRKAR1B/ADCY2/ADCY9/GNG7/ADCY3/ADCY4/ADCY5
REACTOME_NEGATIVE_REGULATION_OF_THE_PI3K_AKT_NETWORK	100	-0.318023	-1.42154	0.0130516	0.0337579	4512	tags=34%, list=21%, signal=27%	FLT3LG/GAB1/FGFR2/ERBB4/MAPK3/PPP2R5A/PIP4K2A/FLT3/GAB2/PIK3CD/KIT/NRG2/NRG1/PPP2R5B/IL1RL1/PDGFRB/FGF22/INSR/IRS1/FGF9/PHLPP1/ESR2/PDGFRA/EREG/FGF2/PPP2CB/FGF17/PIP5K1C/HBEGF/FGFR1/IRS2/FGF10/FGFR4/IER3
REACTOME_PLATELET_AGGREGATION_PLUG_FORMATION	31	-0.451529	-1.57806	0.013511	0.0346936	4484	tags=45%, list=21%, signal=36%	GP5/ITGA2B/RAPGEF4/RAP1A/COL1A2/BCAR1/ADRA2B/COL1A1/ITGB3/TLN1/ADRA2C/RASGRP2/VWF/RAPGEF3
REACTOME_CA2_PATHWAY	55	-0.388746	-1.52195	0.0135222	0.0346936	3037	tags=27%, list=14%, signal=23%	NFATC1/PLCB2/GNB3/TCF7L2/MYC/PRKG2/PRKG1/TCF7L1/FZD5/CAMK2A/GNG7/PRKCA/GNAO1/AXIN2/ITPR1
REACTOME_OTHER_SEMAPHORIN_INTERACTIONS	19	-0.529445	-1.62295	0.0145271	0.0370732	3661	tags=37%, list=17%, signal=31%	SEMA4A/PLXND1/SEMA6D/CD72/SEMA3E/PLXNB3/PLXNA4
REACTOME_NETRIN_1_SIGNALING	45	-0.415033	-1.5694	0.0145873	0.0371278	3419	tags=42%, list=16%, signal=36%	RGMB/PAK1/TRPC4/TRPC1/MYO10/TRPC3/SLIT1/UNC5C/DCC/UNC5B/SLIT3/MAPK11/CDC42/DSCAML1/SLIT2/MAPK12/RGMA/NTN1/NTN4
REACTOME_RUNX2_REGULATES_BONE_DEVELOPMENT	28	-0.473621	-1.60492	0.0159891	0.0405876	3041	tags=64%, list=14%, signal=55%	SRC/RUNX2/SMAD1/HEY2/SMAD4/AR/SMAD6/MAPK3/YAP1/ZNF521/HES1/COL1A1/WWTR1/GLI3/MAF/ABL1/GLI2/HDAC4
REACTOME_LEISHMANIA_INFECTION	239	-0.253259	-1.24213	0.0162673	0.0411848	2490	tags=15%, list=12%, signal=13%	GPR20/DVL1/PTGER2/IL6/PRKAR2B/WIPF3/FZD7/GGT5/CDC42/ADORA2A/GNAZ/HRH2/BAIAP2/PRKAR1B/ADCY2/IGHV2-70/NLRP3/ADCY9/IL1B/DRD1/ABL1/GNG7/ADCY3/ADCY4/ADRB2/RAMP1/CTSG/ADCYAP1/PTH1R/VIPR2/GPBAR1/ADCYAP1R1/ADCY5/JUN/ITPR1/ADRB3
REACTOME_NEGATIVE_REGULATION_OF_NMDA_RECEPTOR_MEDIATED_NEURONAL_TRANSMISSION	19	-0.522217	-1.60079	0.0174085	0.0436123	3380	tags=42%, list=16%, signal=36%	LRRC7/ACTN2/CAMK1/GRIN2D/DLG4/PPM1F/CAMK2A/GRIN2A
REACTOME_PLATELET_CALCIUM_HOMEOSTASIS	24	-0.495118	-1.6012	0.0186091	0.0462569	74	tags=33%, list=0%, signal=33%	SLC8A3/ATP2A1/TRPC3/ATP2A2/P2RX5/ITPR1/P2RX1/SLC8A2
REACTOME_METABOLISM_OF_FAT_SOLUBLE_VITAMINS	36	-0.411988	-1.47174	0.0186091	0.0462569	4194	tags=36%, list=19%, signal=29%	APOM/AKR1C1/LRP10/GPC6/APOE/RBP1/SDC3/RBP4/HSPG2/GPIHBP1/LDLR/LRP1/SDC2
REACTOME_NOTCH4_INTRACELLULAR_DOMAIN_REGULATES_TRANSCRIPTION	20	-0.52204	-1.61652	0.019858	0.0488392	6015	tags=80%, list=28%, signal=58%	CREBBP/HEY2/MAML3/EP300/KAT2B/MAML1/SMAD3/NOTCH1/RBPJ/KAT2A/FLT4/HES1/ACTA2/MAMLD1/NOTCH4/HES5
REACTOME_LONG_TERM_POTENTIATION	19	-0.514655	-1.57761	0.0202898	0.0494081	3380	tags=47%, list=16%, signal=40%	ERBB4/LRRC7/ACTN2/NRG1/GRIN2D/DLG4/NRGN/CAMK2A/GRIN2A
REACTOME_ENDOGENOUS_STEROLS	21	-0.502616	-1.58023	0.0206073	0.0499271	5183	tags=52%, list=24%, signal=40%	CYP39A1/NR1H4/FDXR/CYP11A1/CYP1B1/POMC/CYP27A1/PTGIS/AHRR/CYP46A1/AHR
REACTOME_SEMA4D_IN_SEMAPHORIN_SIGNALING	24	-0.488589	-1.58008	0.0206912	0.0500037	386	tags=17%, list=2%, signal=16%	MYH11/RHOB/MYL9/RND1
REACTOME_SYNAPTIC_ADHESION_LIKE_MOLECULES	17	-0.547765	-1.62811	0.0209426	0.050378	3538	tags=47%, list=16%, signal=39%	PTPRD/LRFN1/PTPRS/LRFN4/GRIN2D/DLG4/GRIA3/GRIN2A
REACTOME_VISUAL_PHOTOTRANSDUCTION	67	-0.334847	-1.36444	0.0224748	0.0537709	4194	tags=30%, list=19%, signal=24%	APOM/AKR1C1/RDH10/LRP10/MYO7A/RGS9BP/GPC6/STRA6/APOE/RBP1/DHRS3/SDC3/RBP4/HSPG2/GPIHBP1/LDLR/LRP1/HSD17B6/SDC2/PRKCA
REACTOME_CYTOCHROME_P450_ARRANGED_BY_SUBSTRATE_TYPE	45	-0.392596	-1.48456	0.0262805	0.0620998	1825	tags=36%, list=8%, signal=33%	CYP2C8/NR1H4/FDXR/CYP26B1/CYP11A1/CYP4F12/CYP1B1/POMC/CYP3A5/CYP27A1/CYP2E1/PTGIS/AHRR/CYP46A1/AHR/CYP4F8
REACTOME_DISEASES_OF_GLYCOSYLATION	132	-0.27723	-1.2606	0.0282553	0.0662752	3166	tags=23%, list=15%, signal=20%	GPC6/CHSY1/ADAMTS14/B4GAT1/ADAMTSL2/THSD7A/SEMA5B/B4GALT7/THSD4/LFNG/CHST6/ADAMTS9/MUC4/ADAMTS15/ADAMTSL3/SDC3/NOTCH4/ADAMTSL1/HSPG2/ADAMTS8/ADAMTS4/ADAMTSL5/SPON2/SDC2/PRELP/SPON1/CSPG4/ADAMTS10/ADAMTS5/ADAMTS1/SBSPON
REACTOME_HS_GAG_BIOSYNTHESIS	27	-0.446101	-1.49895	0.0290324	0.0677659	5219	tags=48%, list=24%, signal=37%	NDST1/NDST2/HS3ST6/HS3ST5/HS3ST3B1/HS6ST1/HS3ST2/EXT1/GPC6/HS3ST3A1/SDC3/HSPG2/SDC2
REACTOME_ACTIVATION_OF_MATRIX_METALLOPROTEINASES	24	-0.467169	-1.51081	0.0300786	0.0696979	4970	tags=58%, list=23%, signal=45%	MMP14/MMP13/MMP2/MMP7/MMP17/MMP10/SPOCK3/MMP3/TPSAB1/MMP1/MMP16/COL18A1/TIMP2/CTSG
REACTOME_PHASE_0_RAPID_DEPOLARISATION	28	-0.445826	-1.51073	0.031596	0.0725116	4662	tags=46%, list=22%, signal=36%	SCN2B/FGF13/CACNA2D2/CACNG8/SCN3B/CACNB1/SCN1B/SCN5A/SCN4B/CAMK2A/CACNB2/SCN4A/CACNA1C
REACTOME_SEMAPHORIN_INTERACTIONS	63	-0.351725	-1.4102	0.0318214	0.0728543	4505	tags=35%, list=21%, signal=28%	MYH14/NRP1/MYH9/DPYSL2/PAK3/SEMA4A/PLXND1/SEMA6D/CD72/RRAS/SEMA3E/FES/DPYSL3/TLN1/DPYSL4/PLXNB3/PLXNA4/PIP5K1C/MYH11/RHOB/MYL9/RND1
REACTOME_RHO_GTPASES_ACTIVATE_PAKS	21	-0.475971	-1.49646	0.0323816	0.0737838	4954	tags=62%, list=23%, signal=48%	CTTN/PAK1/MYH14/MYH9/PAK3/PPP1CB/PPP1R12A/PPP1R12B/CDC42/FLNA/MYH11/MYL9/MYLK
REACTOME_UNBLOCKING_OF_NMDA_RECEPTORS_GLUTAMATE_BINDING_AND_ACTIVATION	16	-0.544021	-1.59835	0.0345791	0.0782005	3380	tags=44%, list=16%, signal=37%	LRRC7/ACTN2/GRIN2D/DLG4/CAMK2A/GRIA3/GRIN2A
REACTOME_INSULIN_RECEPTOR_SIGNALLING_CASCADE	42	-0.382347	-1.39748	0.0360782	0.0810488	2437	tags=45%, list=11%, signal=40%	FLT3LG/GAB1/FGFR2/MAPK3/FLT3/GAB2/PDE3B/FGF22/INSR/IRS1/FGF9/HRAS/FGF2/FGF17/GRB10/FGFR1/IRS2/FGF10/FGFR4
REACTOME_GLUCAGON_TYPE_LIGAND_RECEPTORS	21	-0.460037	-1.44637	0.0404141	0.088302	822	tags=24%, list=4%, signal=23%	GNB3/GNG7/ADCYAP1/VIPR2/ADCYAP1R1
REACTOME_MYOGENESIS	21	-0.461046	-1.44954	0.0404141	0.088302	2186	tags=33%, list=10%, signal=30%	MEF2B/MAPK11/CDC42/MEF2D/ABL1/MAPK12/BOC
REACTOME_SCAVENGING_OF_HEME_FROM_PLASMA	55	-0.354586	-1.38821	0.0407074	0.088667	2557	tags=16%, list=12%, signal=14%	IGHA2/CD163/IGHA1/HPX/HBB/HBA1/IGHV2-70/LRP1/HBA2
REACTOME_COMPLEMENT_CASCADE	82	-0.316985	-1.33216	0.0407664	0.088667	3976	tags=20%, list=18%, signal=16%	CFP/IGHG2/C4B/C6/C4A/C1S/CLU/C5AR1/FCN1/C7/C1R/MASP1/C5AR2/IGHV2-70/CD81/CFD
REACTOME_FRS_MEDIATED_FGFR1_SIGNALING	16	-0.533092	-1.56624	0.0449292	0.0968406	2437	tags=44%, list=11%, signal=39%	FGF22/FGF9/HRAS/FGF2/FGF17/FGFR1/FGF10
REACTOME_GROWTH_HORMONE_RECEPTOR_SIGNALING	20	-0.479076	-1.48348	0.0454344	0.0973748	2447	tags=35%, list=11%, signal=31%	SOCS1/IRS1/JAK2/GHR/SOCS2/IRS2/SOCS3
REACTOME_CELLULAR_HEXOSE_TRANSPORT	17	-0.485547	-1.44318	0.0459405	0.0979176	2212	tags=24%, list=10%, signal=21%	SLC5A1/SLC2A3/SLC2A8/SLC2A4
REACTOME_DOWNSTREAM_SIGNALING_OF_ACTIVATED_FGFR1	24	-0.441448	-1.42763	0.0483869	0.102448	2437	tags=29%, list=11%, signal=26%	FGF22/FGF9/HRAS/FGF2/FGF17/FGFR1/FGF10
REACTOME_SENSORY_PROCESSING_OF_SOUND	62	-0.313821	-1.2525	0.0502471	0.105222	3320	tags=27%, list=15%, signal=23%	CHRNA10/RAB3A/EPB41L1/EPB41L3/TPRN/CTBP2/TMC1/TMIE/KCNMA1/MSN/WHRN/CABP1/GSN/ESPNL/CACNB2/KCNMB1/KCNQ4
REACTOME_PKA_MEDIATED_PHOSPHORYLATION_OF_CREB	18	-0.497475	-1.49909	0.0536609	0.111396	2235	tags=39%, list=10%, signal=35%	PRKAR2B/PRKAR1B/ADCY2/ADCY9/ADCY3/ADCY4/ADCY5
REACTOME_PLATELET_ACTIVATION_SIGNALING_AND_AGGREGATION	226	-0.24272	-1.1872	0.0594383	0.121026	4671	tags=27%, list=22%, signal=22%	GNA14/DGKZ/TOR4A/AAMP/STX4/GP5/VEGFB/BRPF3/ITGA2B/MAPK3/RAPGEF4/LEFTY2/VEGFD/HABP4/FERMT3/VEGFC/GNAI1/RAP1A/COL1A2/TRPC3/PDPN/ACTN2/CLU/DAGLA/DGKG/PRKCE/ARRB1/ISLR/PIK3R6/BCAR1/ADRA2B/DGKQ/GNB3/P2RY1/COL1A1/PIK3R5/CDC42/VEGFA/ITGB3/TLN1/TGFB3/ADRA2C/GNA11/TGFB1/RARRES2/RASGRP2/VWF/ACTN1/SERPINA3/MGLL/GNG7/TF/FLNA/PCDH7/CDC37L1/GAS6/PRKCA/SERPINF2/RHOB/RAPGEF3/ITPR1/CFD
REACTOME_CELL_JUNCTION_ORGANIZATION	73	-0.305837	-1.27257	0.0597714	0.121446	2098	tags=26%, list=10%, signal=24%	KRT5/CD151/COL17A1/PXN/NECTIN2/ILK/NECTIN1/PLEC/FERMT2/CDH13/FBLIM1/PARVA/CADM3/ACTN1/TESK1/FLNA/PARVB/LIMS2/FLNC
REACTOME_GLUCAGON_LIKE_PEPTIDE_1_GLP1_REGULATES_INSULIN_SECRETION	32	-0.390684	-1.3662	0.0627389	0.126402	2655	tags=25%, list=12%, signal=22%	GNB3/PRKAR2B/PRKAR1B/GNG7/KCNB1/ADCY5/RAPGEF3/ITPR1
REACTOME_MET_ACTIVATES_PTK2_SIGNALING	29	-0.404119	-1.39368	0.063504	0.127675	4214	tags=41%, list=20%, signal=33%	COL3A1/COL24A1/COL1A2/LAMA5/COL11A2/LAMA2/COL1A1/LAMC3/COL5A1/COL5A3/COL27A1/LAMA4
REACTOME_NRAGE_SIGNALS_DEATH_THROUGH_JNK	57	-0.330099	-1.30756	0.0706284	0.139941	4351	tags=35%, list=20%, signal=28%	FGD2/RASGRF2/ARHGEF9/AATF/ARHGEF16/MCF2L/TIAM2/ARHGEF1/ARHGEF37/ITSN1/ARHGEF40/ARHGEF10L/ARHGEF10/KALRN/PLEKHG5/ARHGEF17/OBSCN/ABR/ARHGEF4/PLEKHG2
REACTOME_SIGNALING_BY_TYPE_1_INSULIN_LIKE_GROWTH_FACTOR_1_RECEPTOR_IGF1R	42	-0.35597	-1.30108	0.0711822	0.140456	4512	tags=40%, list=21%, signal=32%	FLT3LG/GAB1/FGFR2/IGF1R/FLT3/GAB2/PDE3B/FGF22/IRS1/FGF9/HRAS/FGF2/FGF17/FGFR1/IRS2/FGF10/FGFR4
REACTOME_BIOSYNTHESIS_OF_SPECIALIZED_PRORESOLVING_MEDIATORS_SPMS	16	-0.498523	-1.46467	0.073282	0.144302	3355	tags=44%, list=16%, signal=37%	ALOX12/PTGR1/LTC4S/PTGS2/GSTM4/CYP2E1/EPHX2
REACTOME_SIGNALING_BY_NOTCH1_HD_DOMAIN_MUTANTS_IN_CANCER	15	-0.508134	-1.46022	0.0759878	0.147291	2725	tags=47%, list=13%, signal=41%	MIB2/DLL4/JAG1/NEURL1B/DLL1/JAG2/NEURL1
REACTOME_INTERLEUKIN_20_FAMILY_SIGNALING	18	-0.476505	-1.4359	0.0816993	0.157316	20	tags=17%, list=0%, signal=17%	JAK2/IL20RB/SOCS3
REACTOME_RUNX2_REGULATES_OSTEOBLAST_DIFFERENTIATION	22	-0.444625	-1.42799	0.0866667	0.165549	3041	tags=36%, list=14%, signal=31%	YAP1/ZNF521/HES1/COL1A1/WWTR1/GLI3/MAF/ABL1
REACTOME_INTERACTION_BETWEEN_L1_AND_ANKYRINS	28	-0.391531	-1.32675	0.104693	0.196069	4987	tags=54%, list=23%, signal=41%	SPTA1/SPTB/SPTBN1/SCN2B/SPTBN5/ANK2/SCN3B/SCN1B/KCNQ3/SCN5A/NFASC/SCN4B/SPTBN2/SPTBN4/SCN4A
REACTOME_RESPONSE_TO_ELEVATED_PLATELET_CYTOSOLIC_CA2	111	-0.266797	-1.20098	0.109055	0.203442	1815	tags=15%, list=8%, signal=14%	VEGFA/ITGB3/TLN1/TGFB3/TGFB1/RARRES2/VWF/ACTN1/SERPINA3/TF/FLNA/PCDH7/CDC37L1/GAS6/PRKCA/SERPINF2/CFD
REACTOME_IRS_MEDIATED_SIGNALLING	37	-0.371986	-1.33012	0.110656	0.205381	2437	tags=43%, list=11%, signal=38%	FLT3LG/GAB1/FGFR2/FLT3/GAB2/PDE3B/FGF22/IRS1/FGF9/HRAS/FGF2/FGF17/FGFR1/IRS2/FGF10/FGFR4
REACTOME_SIGNAL_TRANSDUCTION_BY_L1	21	-0.430676	-1.35405	0.110738	0.205381	1657	tags=43%, list=8%, signal=40%	PAK1/NRP1/ITGA2B/MAPK3/ITGA9/ITGB3/NCAM1/FGFR1/ITGA5
REACTOME_PI_3K_CASCADE_FGFR2	15	-0.476169	-1.36836	0.115502	0.212481	2437	tags=47%, list=11%, signal=41%	GAB1/FGFR2/FGF22/FGF9/FGF2/FGF17/FGF10
REACTOME_L1CAM_INTERACTIONS	102	-0.267837	-1.19214	0.123533	0.223481	1969	tags=19%, list=9%, signal=17%	NRP2/TUBA1A/MSN/SCN5A/NFASC/SCN4B/ITGB3/SPTBN2/DNM3/DLG4/DNM1/SPTBN4/CNTNAP1/NCAM1/TUBB6/RPS6KA2/FGFR1/SCN4A/ITGA5
REACTOME_SYNTHESIS_OF_IP3_AND_IP4_IN_THE_CYTOSOL	24	-0.402183	-1.30065	0.129371	0.23185	3702	tags=38%, list=17%, signal=31%	ITPKB/PLCB1/PLCH2/ITPKC/ITPK1/PLCB2/PLCB4/INPP5J/PLCD4
REACTOME_SIGNALING_BY_NOTCH1	72	-0.292341	-1.20975	0.130435	0.232884	3010	tags=29%, list=14%, signal=25%	TLE1/ARRB1/PSEN2/MIB2/HES1/TLE3/TLE4/DLL4/JAG1/MYC/MAMLD1/CDK8/NEURL1B/HDAC5/HDAC4/HDAC11/NCOR2/HES5/DLL1/JAG2/NEURL1
REACTOME_INTEGRIN_SIGNALING	24	-0.400333	-1.29467	0.136364	0.243017	4233	tags=38%, list=20%, signal=30%	ITGA2B/RAPGEF4/RAP1A/BCAR1/ITGB3/TLN1/RASGRP2/VWF/RAPGEF3
REACTOME_SIGNALING_BY_NOTCH1_PEST_DOMAIN_MUTANTS_IN_CANCER	58	-0.300437	-1.19726	0.150235	0.263324	2743	tags=29%, list=13%, signal=26%	PSEN2/MIB2/HES1/DLL4/JAG1/MYC/MAMLD1/CDK8/NEURL1B/HDAC5/HDAC4/HDAC11/NCOR2/HES5/DLL1/JAG2/NEURL1
REACTOME_DOPAMINE_NEUROTRANSMITTER_RELEASE_CYCLE	22	-0.39417	-1.26594	0.153333	0.267774	4787	tags=45%, list=22%, signal=35%	PPFIA4/SYN2/PPFIA3/RAB3A/SLC18A2/RIMS1/PPFIA2/STXBP1/TSPOAP1/CPLX1
REACTOME_DISASSEMBLY_OF_THE_DESTRUCTION_COMPLEX_AND_RECRUITMENT_OF_AXIN_TO_THE_MEMBRANE	27	-0.374894	-1.25969	0.153846	0.26818	4699	tags=44%, list=22%, signal=35%	DVL3/AXIN1/CSNK1G2/PPP2R5A/FRAT2/LRP5/PPP2R5B/FZD1/DVL1/PPP2CB/FZD5/FRAT1
REACTOME_PRESYNAPTIC_FUNCTION_OF_KAINATE_RECEPTORS	17	-0.440338	-1.30881	0.154341	0.268312	3656	tags=29%, list=17%, signal=24%	PLCB1/PLCB2/GNB3/GNG7/GRIK3
REACTOME_SENSORY_PROCESSING_OF_SOUND_BY_OUTER_HAIR_CELLS_OF_THE_COCHLEA	43	-0.332711	-1.23853	0.157447	0.271576	3621	tags=33%, list=17%, signal=27%	MYO7A/CHRNA10/EPB41L1/EPB41L3/TPRN/TMC1/TMIE/KCNMA1/MSN/WHRN/GSN/ESPNL/KCNMB1/KCNQ4
REACTOME_PLASMA_LIPOPROTEIN_REMODELING	20	-0.40607	-1.25742	0.157718	0.271576	4870	tags=35%, list=23%, signal=27%	LCAT/LPA/PCSK5/APOE/ANGPTL4/PLTP/GPIHBP1
REACTOME_GLYCOSAMINOGLYCAN_METABOLISM	113	-0.252985	-1.14285	0.157973	0.271576	5238	tags=38%, list=24%, signal=29%	CHST2/NDST1/CHST3/NDST2/ST3GAL3/HS3ST6/B3GAT3/HS3ST5/HS3ST3B1/B4GALT6/OMD/HS6ST1/ST3GAL6/HS3ST2/STAB2/DSEL/BGN/DSE/EXT1/CHPF/CHST15/GPC6/CHSY1/B4GAT1/GALNS/B4GALT7/LYVE1/CHST12/HAS3/CHST6/CHSY3/UST/HS3ST3A1/HPSE2/SDC3/CSGALNACT1/HSPG2/SDC2/PRELP/CHST9/CSPG4/CHST1/CHST7
REACTOME_VEGFR2_MEDIATED_CELL_PROLIFERATION	19	-0.418791	-1.28375	0.158065	0.271576	1929	tags=21%, list=9%, signal=19%	HRAS/VEGFA/PRKCA/ITPR1
REACTOME_RHO_GTPASES_ACTIVATE_ROCKS	19	-0.417216	-1.27893	0.16129	0.275142	3028	tags=47%, list=14%, signal=41%	PAK1/MYH14/MYH9/PPP1CB/PPP1R12A/PPP1R12B/MYH11/RHOB/MYL9
REACTOME_DARPP_32_EVENTS	23	-0.37915	-1.22742	0.163265	0.277522	2235	tags=26%, list=10%, signal=23%	PRKAR2B/PDE4D/PRKAR1B/PPP2CB/PDE4A/PPP1R1B
REACTOME_SCAVENGING_BY_CLASS_A_RECEPTORS	17	-0.429856	-1.27765	0.170418	0.28713	4875	tags=59%, list=23%, signal=46%	MARCO/COL3A1/COL4A1/COL1A2/APOE/COLEC12/COL1A1/SCARA5/MASP1/COL4A2
REACTOME_TRAFFICKING_OF_AMPA_RECEPTORS	25	-0.373691	-1.22644	0.174061	0.290317	1932	tags=52%, list=9%, signal=47%	MYO6/CAMK2B/PRKCB/AP2A2/GRIP2/CACNG8/EPB41L1/PICK1/DLG4/GRIP1/CAMK2A/GRIA3/PRKCA
REACTOME_FOXO_MEDIATED_TRANSCRIPTION_OF_OXIDATIVE_STRESS_METABOLIC_AND_NEURONAL_GENES	22	-0.380582	-1.2223	0.176667	0.293524	6120	tags=64%, list=28%, signal=46%	NR3C1/ABCA6/SMAD4/FOXO3/SMAD3/FOXO6/FOXO1/SIRT3/TRIM63/POMC/PPARGC1A/FOXO4/PLXNA4/FBXO32
REACTOME_SUMOYLATION_OF_INTRACELLULAR_RECEPTORS	28	-0.360489	-1.22156	0.180505	0.298348	1339	tags=39%, list=6%, signal=37%	PPARA/AR/NR1H4/NR3C2/NR1H2/PIAS4/RARA/PGR/HDAC4/THRA/NR4A2
REACTOME_BIOLOGICAL_OXIDATIONS	162	-0.232565	-1.09613	0.183757	0.301639	3159	tags=19%, list=15%, signal=16%	HPGDS/CYB5R3/SULT1A2/MAOB/POMC/GSTM2/TPST2/CES1/GGT5/ACSS2/GSTM4/CYP3A5/CYP27A1/GCLC/CYP2E1/GSTA1/AOC2/PTGIS/SULT1C4/SMOX/AHRR/ALDH3A1/ALDH1B1/AADAC/PTGS1/OPLAH/AOC3/CYP46A1/AHR/SULT4A1/CYP4F8
REACTOME_FCGR3A_MEDIATED_IL10_SYNTHESIS	84	-0.26613	-1.1308	0.189189	0.309494	1592	tags=10%, list=7%, signal=9%	PRKAR1B/ADCY2/IGHV2-70/ADCY9/ADCY3/ADCY4/ADCY5/ITPR1
REACTOME_INITIAL_TRIGGERING_OF_COMPLEMENT	64	-0.288223	-1.15936	0.19403	0.316331	3976	tags=16%, list=18%, signal=13%	CFP/IGHG2/C4B/C4A/C1S/FCN1/C1R/MASP1/IGHV2-70/CFD
REACTOME_NEGATIVE_REGULATION_OF_FGFR1_SIGNALING	26	-0.364158	-1.20143	0.19788	0.321272	2812	tags=31%, list=13%, signal=27%	SPRY2/FGF22/FGF9/FGF2/PPP2CB/FGF17/FGFR1/FGF10
REACTOME_CIRCADIAN_CLOCK	67	-0.279177	-1.1376	0.198068	0.321272	3176	tags=22%, list=15%, signal=19%	BHLHE41/PPP1CB/PPARGC1A/KLF15/CRTC1/CSNK1D/BHLHE40/NAMPT/MEF2D/DBP/SMARCD3/CREM/SIK1/PER1/NR1D1
REACTOME_ION_CHANNEL_TRANSPORT	150	-0.242425	-1.12524	0.19903	0.322287	4360	tags=36%, list=20%, signal=29%	ANO9/TRPV4/WNK1/TRPC1/TCIRG1/WNK4/ATP9A/CASQ2/SLC9B2/ATP1A4/TRPM2/ATP2A1/NALCN/FXYD3/SCNN1G/ATP1B3/ATP10A/SGK2/MLKL/TRPC3/ASIC3/CLCN7/SCNN1B/ANO5/TRPM5/TRPV1/TRPM3/CLCA4/ATP8B2/ATP7B/ATP2A2/RYR3/ANO7/ATP2C2/TPCN2/SGK1/SCNN1D/RYR2/TRPM4/TTYH2/ATP1B2/FKBP1B/CAMK2A/ANO1/ATP1A2/RYR1/TSC22D3/UNC80/WNK2/CASQ1/FXYD6/FXYD2/ANO2/ASIC1
REACTOME_NOTCH_HLH_TRANSCRIPTION_PATHWAY	28	-0.347889	-1.17887	0.205776	0.331528	4456	tags=39%, list=21%, signal=31%	NOTCH3/RBPJ/HDAC7/KAT2A/HDAC9/MAMLD1/NOTCH4/HDAC5/HDAC4/HDAC11/NCOR2
REACTOME_SHC1_EVENTS_IN_ERBB2_SIGNALING	21	-0.373275	-1.17358	0.214765	0.34198	4430	tags=43%, list=21%, signal=34%	PTPN12/ERBB4/NRG2/PRKCE/NRG1/HRAS/EREG/HBEGF/PRKCA
REACTOME_TRANSCRIPTIONAL_REGULATION_OF_WHITE_ADIPOCYTE_DIFFERENTIATION	80	-0.266849	-1.12016	0.22043	0.349837	1723	tags=15%, list=8%, signal=14%	CDK8/ANGPTL4/MED16/CEBPB/TGFB1/EBF1/EGR2/SMARCD3/NCOR2/SLC2A4/KLF4/CEBPD
REACTOME_FRS_MEDIATED_FGFR2_SIGNALING	17	-0.401476	-1.1933	0.221865	0.350981	2437	tags=35%, list=11%, signal=31%	FGF22/FGF9/HRAS/FGF2/FGF17/FGF10
REACTOME_PI3K_EVENTS_IN_ERBB2_SIGNALING	15	-0.417212	-1.19894	0.221884	0.350981	4499	tags=40%, list=21%, signal=32%	GAB1/ERBB4/NRG2/NRG1/EREG/HBEGF
REACTOME_ESTROGEN_DEPENDENT_NUCLEAR_EVENTS_DOWNSTREAM_OF_ESR_MEMBRANE_SIGNALING	23	-0.355795	-1.15181	0.22449	0.354516	1628	tags=22%, list=8%, signal=20%	EREG/BCL2/SRF/HBEGF/FOS
REACTOME_ACYL_CHAIN_REMODELLING_OF_PS	16	-0.406955	-1.19564	0.226415	0.356967	2855	tags=31%, list=13%, signal=27%	PLA2G2F/PLA2G4F/PLA2G4B/OSBPL5/PLA2G5
REACTOME_PEPTIDE_LIGAND_BINDING_RECEPTORS	97	-0.248596	-1.09121	0.238095	0.372599	2973	tags=22%, list=14%, signal=19%	AVPR1A/POMC/ACKR3/C5AR1/OPRL1/TACR1/CCL2/CX3CL1/EDNRA/TACR2/EDN2/AGT/C5AR2/AGTR1/BDKRB2/ECE1/CCL3/CCR10/PNOC/CXCL1/CCL3L1
REACTOME_MET_PROMOTES_CELL_MOTILITY	40	-0.313973	-1.13975	0.241667	0.375659	4499	tags=38%, list=21%, signal=30%	GAB1/COL3A1/COL24A1/TNS4/RAP1A/COL1A2/LAMA5/COL11A2/LAMA2/COL1A1/LAMC3/COL5A1/COL5A3/COL27A1/LAMA4
REACTOME_DISEASES_ASSOCIATED_WITH_GLYCOSAMINOGLYCAN_METABOLISM	37	-0.314811	-1.12568	0.241803	0.375659	3666	tags=30%, list=17%, signal=25%	BGN/EXT1/GPC6/CHSY1/B4GALT7/CHST6/SDC3/HSPG2/SDC2/PRELP/CSPG4
REACTOME_SIGNALING_BY_NOTCH2	33	-0.326289	-1.14795	0.252874	0.389772	2743	tags=36%, list=13%, signal=32%	PSEN2/MIB2/HES1/DLL4/JAG1/MAMLD1/NEURL1B/FCER2/HES5/DLL1/JAG2/NEURL1
REACTOME_BILE_ACID_AND_BILE_SALT_METABOLISM	34	-0.320767	-1.12509	0.253968	0.390752	5183	tags=41%, list=24%, signal=31%	CYP39A1/FABP6/OSBPL2/OSBPL7/NR1H4/AKR1C1/OSBPL6/SLC27A5/ACOX2/CYP27A1/PTGIS/CYP46A1/STARD5/CH25H
REACTOME_GLUTAMATE_NEUROTRANSMITTER_RELEASE_CYCLE	24	-0.348433	-1.12682	0.255245	0.392085	3727	tags=38%, list=17%, signal=31%	PPFIA3/SLC1A1/RAB3A/SLC1A7/RIMS1/PPFIA2/STXBP1/TSPOAP1/CPLX1
REACTOME_GAP_JUNCTION_ASSEMBLY	23	-0.342225	-1.10789	0.272109	0.410738	3589	tags=35%, list=17%, signal=29%	TUBA8/GJD3/GJC1/GJA4/TUBA1A/GJB4/TUBB6/GJC2
REACTOME_RESPONSE_OF_EIF2AK1_HRI_TO_HEME_DEFICIENCY	15	-0.395975	-1.13791	0.285714	0.420938	2335	tags=33%, list=11%, signal=30%	DDIT3/CEBPB/GRB10/ATF3/PPP1R15A
REACTOME_DOWNSTREAM_SIGNALING_OF_ACTIVATED_FGFR2	22	-0.340797	-1.09453	0.286667	0.420938	2437	tags=41%, list=11%, signal=36%	GAB1/FGFR2/FRS3/FGF22/FGF9/HRAS/FGF2/FGF17/FGF10
REACTOME_SURFACTANT_METABOLISM	20	-0.364349	-1.12822	0.288591	0.422295	1892	tags=20%, list=9%, signal=18%	ADORA2A/ADRA2C/LMCD1/GATA6
REACTOME_TRANSCRIPTIONAL_REGULATION_BY_THE_AP_2_TFAP2_FAMILY_OF_TRANSCRIPTION_FACTORS	32	-0.318854	-1.11502	0.289474	0.422536	3429	tags=31%, list=16%, signal=26%	KIT/YY1/APOE/TFAP2A/MYC/VEGFA/CITED4/PITX2/KCTD1/KCTD15
REACTOME_FORMATION_OF_FIBRIN_CLOT_CLOTTING_CASCADE	23	-0.335109	-1.08485	0.29932	0.433357	4761	tags=39%, list=22%, signal=31%	F3/GP5/SERPINE2/CD177/TFPI/PROCR/SERPINA5/VWF/F10
REACTOME_INTRINSIC_PATHWAY_OF_FIBRIN_CLOT_FORMATION	15	-0.387793	-1.11439	0.300912	0.435004	1326	tags=33%, list=6%, signal=31%	GP5/SERPINE2/SERPINA5/VWF/F10
REACTOME_CRMPS_IN_SEMA3A_SIGNALING	15	-0.385653	-1.10825	0.303951	0.437416	4428	tags=60%, list=21%, signal=48%	SEMA3A/PLXNA2/FYN/NRP1/DPYSL2/FES/DPYSL3/DPYSL4/PLXNA4
REACTOME_RAP1_SIGNALLING	15	-0.381776	-1.0971	0.31003	0.44416	4103	tags=40%, list=19%, signal=32%	RAPGEF4/RAP1A/SIPA1/PRKG1/RASGRP2/RAPGEF3
REACTOME_DOWNSTREAM_SIGNALING_OF_ACTIVATED_FGFR4	19	-0.35706	-1.09452	0.312903	0.446938	2125	tags=26%, list=10%, signal=24%	FGF9/HRAS/FGF2/FGF17/FGFR4
REACTOME_KERATINIZATION	50	-0.275995	-1.04322	0.331839	0.471171	6358	tags=54%, list=30%, signal=38%	TCHH/ST14/PKP3/KRTAP5-7/SPRR3/KAZN/JUP/PRSS8/PPL/SPRR1B/DSG3/CAPN1/KRT5/KRT17/KRT4/PI3/EVPL/KRT13/DSC3/KRT15/KRT6A/IVL/KRT23/PKP4/SPRR1A/KRT16/PKP1
REACTOME_INTERLEUKIN_7_SIGNALING	21	-0.341866	-1.07484	0.338926	0.478396	2447	tags=29%, list=11%, signal=25%	SMARCA4/SOCS1/IRS1/TSLP/SOCS2/IRS2
REACTOME_HEPARAN_SULFATE_HEPARIN_HS_GAG_METABOLISM	48	-0.280093	-1.06323	0.341772	0.481702	5219	tags=38%, list=24%, signal=28%	NDST1/NDST2/HS3ST6/B3GAT3/HS3ST5/HS3ST3B1/HS6ST1/HS3ST2/BGN/EXT1/GPC6/B4GALT7/HS3ST3A1/HPSE2/SDC3/HSPG2/SDC2/CSPG4
REACTOME_GAP_JUNCTION_TRAFFICKING_AND_REGULATION	36	-0.292219	-1.04389	0.348	0.488323	3589	tags=31%, list=17%, signal=26%	TUBA8/GJD3/CLTCL1/GJC1/GJA4/TUBA1A/DNM1/GJB4/CLTB/TUBB6/GJC2
REACTOME_FORMATION_OF_THE_BETA_CATENIN_TCF_TRANSACTIVATING_COMPLEX	31	-0.301578	-1.05399	0.355556	0.497466	3990	tags=32%, list=19%, signal=26%	TCF4/SMARCA4/TLE1/TLE3/TCF7L2/TLE4/MYC/BCL9L/TCF7L1/AXIN2
REACTOME_FORMATION_OF_THE_CORNIFIED_ENVELOPE	48	-0.274338	-1.04139	0.379747	0.526692	5919	tags=54%, list=28%, signal=39%	TCHH/ST14/PKP3/SPRR3/KAZN/JUP/PRSS8/PPL/SPRR1B/DSG3/CAPN1/KRT5/KRT17/KRT4/PI3/EVPL/KRT13/DSC3/KRT15/KRT6A/IVL/KRT23/PKP4/SPRR1A/KRT16/PKP1
REACTOME_G_PROTEIN_ACTIVATION	18	-0.34185	-1.03013	0.382637	0.529167	2873	tags=33%, list=13%, signal=29%	GNA15/GNA14/POMC/GNB3/GNA11/GNG7
REACTOME_MAPK_TARGETS_NUCLEAR_EVENTS_MEDIATED_BY_MAP_KINASES	31	-0.294271	-1.02845	0.388889	0.53606	1905	tags=16%, list=9%, signal=15%	MAPK11/PPP2CB/RPS6KA2/FOS/JUN
REACTOME_ACTIVATION_OF_NMDA_RECEPTORS_AND_POSTSYNAPTIC_EVENTS	77	-0.244478	-1.01919	0.395939	0.543635	2235	tags=21%, list=10%, signal=19%	PRKAR2B/GRIN2D/HRAS/TUBA1A/PRKAR1B/DLG4/PPM1F/NRGN/MAPT/CAMK2A/PRKAG2/GRIA3/GRIN2A/CAMKK1/TUBB6/RPS6KA2
REACTOME_SYNTHESIS_OF_BILE_ACIDS_AND_BILE_SALTS	29	-0.293	-1.01047	0.404332	0.554364	5183	tags=41%, list=24%, signal=31%	CYP39A1/OSBPL2/OSBPL7/NR1H4/AKR1C1/OSBPL6/SLC27A5/ACOX2/CYP27A1/PTGIS/CYP46A1/CH25H
REACTOME_METABOLISM_OF_STEROID_HORMONES	21	-0.322317	-1.01337	0.416107	0.568067	1087	tags=38%, list=5%, signal=36%	HSD17B2/FDXR/CYP11A1/POMC/HSD11B1/TSPOAP1/HSD17B14/HSD11B2
REACTOME_G_PROTEIN_BETA_GAMMA_SIGNALLING	28	-0.293056	-0.993056	0.422383	0.574993	3656	tags=25%, list=17%, signal=21%	PLCB1/PLCB2/PIK3R6/GNB3/PIK3R5/CDC42/GNG7
REACTOME_GASTRIN_CREB_SIGNALLING_PATHWAY_VIA_PKC_AND_MAPK	16	-0.338665	-0.995008	0.424528	0.577093	1929	tags=44%, list=9%, signal=40%	MAPK7/MAPK3/MMP3/HRAS/HBEGF/RPS6KA2/PRKCA
REACTOME_METABOLISM_OF_NITRIC_OXIDE_NOS3_ACTIVATION_AND_REGULATION	15	-0.351336	-1.00963	0.425532	0.577637	30	tags=20%, list=0%, signal=20%	DDAH2/NOS3/CYGB
REACTOME_EPHA_MEDIATED_GROWTH_CONE_COLLAPSE	26	-0.297419	-0.981247	0.438163	0.5931	1783	tags=15%, list=8%, signal=14%	EPHA6/EPHA3/MYH11/MYL9
REACTOME_HEME_SIGNALING	46	-0.26653	-1.00049	0.45339	0.607385	2624	tags=20%, list=12%, signal=17%	PPARGC1A/CRTC1/HBB/HBA1/MEF2D/MAFK/SMARCD3/HBA2/NR1D1
REACTOME_RHO_GTPASES_ACTIVATE_CIT	19	-0.324661	-0.995209	0.464516	0.620003	3028	tags=37%, list=14%, signal=32%	PPP1CB/PPP1R12A/PPP1R12B/DLG4/MYH11/RHOB/MYL9
REACTOME_REGULATION_OF_KIT_SIGNALING	16	-0.331831	-0.974927	0.465409	0.620329	3437	tags=25%, list=16%, signal=21%	SH2B3/KIT/SOCS1/PRKCA
REACTOME_ION_TRANSPORT_BY_P_TYPE_ATPASES	45	-0.25345	-0.958394	0.469388	0.623029	3897	tags=33%, list=18%, signal=27%	ATP9A/ATP1A4/ATP2A1/FXYD3/ATP1B3/ATP10A/ATP8B2/ATP7B/ATP2A2/ATP2C2/ATP1B2/CAMK2A/ATP1A2/FXYD6/FXYD2
REACTOME_NOTCH1_INTRACELLULAR_DOMAIN_REGULATES_TRANSCRIPTION	48	-0.26114	-0.991287	0.472574	0.626389	2522	tags=23%, list=12%, signal=20%	HES1/TLE3/TLE4/MYC/MAMLD1/CDK8/HDAC5/HDAC4/HDAC11/NCOR2/HES5
REACTOME_GAMMA_CARBOXYLATION_HYPUSINE_FORMATION_AND_ARYLSULFATASE_ACTIVATION	35	-0.276486	-0.980443	0.49004	0.644187	2719	tags=23%, list=13%, signal=20%	TPST2/ARSJ/DHPS/DOHH/FN3K/DPH1/F10/GAS6
REACTOME_TRP_CHANNELS	23	-0.300122	-0.971586	0.5	0.655479	4953	tags=48%, list=23%, signal=37%	MCOLN1/TRPC4/TRPV4/TRPC1/TRPM2/MLKL/TRPC3/TRPM5/TRPV1/TRPM3/TRPM4
REACTOME_ASSEMBLY_AND_CELL_SURFACE_PRESENTATION_OF_NMDA_RECEPTORS	33	-0.267018	-0.939422	0.509579	0.665062	3589	tags=27%, list=17%, signal=23%	TUBA8/LRRC7/ACTN2/GRIN2D/TUBA1A/DLG4/CAMK2A/GRIN2A/TUBB6
REACTOME_UPTAKE_AND_ACTIONS_OF_BACTERIAL_TOXINS	28	-0.273739	-0.927597	0.519856	0.673675	2284	tags=21%, list=11%, signal=19%	SYT2/MAP2K7/ANTXR2/PDZD3/SV2B/HBEGF
REACTOME_NEGATIVE_REGULATION_OF_FGFR2_SIGNALING	26	-0.287653	-0.949025	0.522968	0.673675	2812	tags=27%, list=13%, signal=23%	SPRY2/FGF22/FGF9/FGF2/PPP2CB/FGF17/FGF10
REACTOME_GLYCOGEN_BREAKDOWN_GLYCOGENOLYSIS	15	-0.323859	-0.93067	0.528875	0.67685	1227	tags=20%, list=6%, signal=19%	PHKG1/PYGB/PYGM
REACTOME_SIGNALLING_TO_RAS	19	-0.307221	-0.941748	0.529032	0.67685	1929	tags=26%, list=9%, signal=24%	HRAS/MAPK11/RALGDS/MAPK12/SHC2
REACTOME_SYNTHESIS_OF_LEUKOTRIENES_LT_AND_EOXINS_EX	19	-0.306763	-0.940345	0.529032	0.67685	3017	tags=21%, list=14%, signal=18%	PTGR1/LTC4S/GGT5/CYP4F8
REACTOME_THROMBOXANE_SIGNALLING_THROUGH_TP_RECEPTOR	20	-0.305435	-0.945797	0.533557	0.680834	6177	tags=50%, list=29%, signal=36%	GNAQ/TBXA2R/GNA13/GNG12/GNA15/GNA14/AAMP/GNB3/GNA11/GNG7
REACTOME_CONSTITUTIVE_SIGNALING_BY_AKT1_E17K_IN_CANCER	26	-0.285435	-0.941708	0.533569	0.680834	2637	tags=35%, list=12%, signal=30%	RPS6KB2/FOXO3/AKT1S1/FOXO6/FOXO1/CASP9/FOXO4/PRR5/NR4A1
REACTOME_TNF_RECEPTOR_SUPERFAMILY_TNFSF_MEMBERS_MEDIATING_NON_CANONICAL_NF_KB_PATHWAY	17	-0.319423	-0.949414	0.540193	0.687453	5252	tags=41%, list=24%, signal=31%	TNFRSF13C/MAP3K14/LTB/LTA/TNFRSF11A/TNFSF12/LTBR
REACTOME_SIGNALING_BY_ACTIVIN	15	-0.320527	-0.921094	0.550152	0.694585	5518	tags=47%, list=26%, signal=35%	SMAD4/FST/SMAD3/MAPK3/ACVR1B/FSTL3/INHBB
REACTOME_POST_TRANSLATIONAL_MODIFICATION_SYNTHESIS_OF_GPI_ANCHORED_PROTEINS	71	-0.230112	-0.944239	0.551724	0.695652	1885	tags=15%, list=9%, signal=14%	PSCA/CNTN4/MDGA1/CEACAM5/PLAUR/NTNG2/GPIHBP1/TECTA/LSAMP/PRSS21/NEGR1
REACTOME_G_BETA_GAMMA_SIGNALLING_THROUGH_CDC42	16	-0.310088	-0.911048	0.556604	0.697368	2655	tags=31%, list=12%, signal=27%	GNG12/PAK1/GNB3/CDC42/GNG7
REACTOME_NEGATIVE_REGULATION_OF_FGFR4_SIGNALING	23	-0.286971	-0.929013	0.561224	0.702081	2812	tags=26%, list=13%, signal=23%	SPRY2/FGF9/FGF2/PPP2CB/FGF17/FGFR4
REACTOME_SIGNALING_BY_BMP	23	-0.285024	-0.922709	0.564626	0.704494	4340	tags=35%, list=20%, signal=28%	SMAD6/BMP2/CHRDL1/SMURF2/SMAD9/SMAD7/GREM2/SKI
REACTOME_HS_GAG_DEGRADATION	21	-0.292865	-0.920773	0.57047	0.709012	1868	tags=24%, list=9%, signal=22%	GPC6/HPSE2/SDC3/HSPG2/SDC2
REACTOME_GABA_SYNTHESIS_RELEASE_REUPTAKE_AND_DEGRADATION	16	-0.302373	-0.888382	0.59434	0.731084	3263	tags=31%, list=15%, signal=27%	RAB3A/RIMS1/SLC6A1/STXBP1/CPLX1
REACTOME_GRB2_EVENTS_IN_ERBB2_SIGNALING	15	-0.309835	-0.89037	0.598784	0.735605	3334	tags=40%, list=15%, signal=34%	ERBB4/NRG2/NRG1/HRAS/EREG/HBEGF
REACTOME_BMAL1_CLOCK_NPAS2_ACTIVATES_CIRCADIAN_GENE_EXPRESSION	25	-0.270675	-0.888341	0.610922	0.748594	3176	tags=24%, list=15%, signal=20%	BHLHE41/KLF15/BHLHE40/NAMPT/DBP/SMARCD3
REACTOME_SIGNALING_BY_VEGF	105	-0.213556	-0.955366	0.615385	0.752137	1969	tags=13%, list=9%, signal=12%	NRP2/HRAS/MAPK11/CDC42/VEGFA/BAIAP2/ITGB3/AXL/PRR5/MAPK12/SHC2/PRKCA/SHB/ITPR1
REACTOME_CELL_SURFACE_INTERACTIONS_AT_THE_VASCULAR_WALL	161	-0.200861	-0.948342	0.622449	0.755944	3797	tags=17%, list=18%, signal=14%	JAM3/CEACAM1/ATP1B3/ITGAX/CD177/COL1A2/SELE/GYPC/SLC16A3/IGHA1/TNFRSF10D/COL1A1/PROCR/PICK1/HRAS/MMP1/JAM2/ITGB3/SDC3/IGHV2-70/ATP1B2/CEACAM5/TGFB1/SDC2/ANGPT4/GAS6/ITGA5
REACTOME_FGFR1_MUTANT_RECEPTOR_ACTIVATION	24	-0.273248	-0.883676	0.632867	0.76375	2596	tags=25%, list=12%, signal=22%	BCR/MYO18A/FGF9/FGF2/FGF17/FGFR1
REACTOME_ADP_SIGNALLING_THROUGH_P2Y_PURINOCEPTOR_1	21	-0.279377	-0.878366	0.637584	0.765512	2655	tags=29%, list=12%, signal=25%	GNA15/GNA14/GNB3/P2RY1/GNA11/GNG7
REACTOME_SIGNALING_BY_FGFR1	43	-0.240699	-0.896008	0.642553	0.769616	2812	tags=21%, list=13%, signal=18%	SPRY2/FGF22/FGF9/HRAS/FGF2/PPP2CB/FGF17/FGFR1/FGF10
REACTOME_KERATAN_SULFATE_BIOSYNTHESIS	26	-0.25737	-0.849116	0.689046	0.81611	5971	tags=50%, list=28%, signal=36%	B4GALT2/OGN/B3GNT7/FMOD/CHST2/ST3GAL3/B4GALT6/OMD/ST3GAL6/B4GAT1/CHST6/PRELP/CHST1
REACTOME_RAS_ACTIVATION_UPON_CA2_INFLUX_THROUGH_NMDA_RECEPTOR	18	-0.284598	-0.85761	0.700965	0.825121	3380	tags=39%, list=16%, signal=33%	RASGRF2/LRRC7/ACTN2/GRIN2D/HRAS/DLG4/CAMK2A
REACTOME_FOXO_MEDIATED_TRANSCRIPTION_OF_CELL_DEATH_GENES	16	-0.285365	-0.838411	0.704403	0.828149	5862	tags=62%, list=27%, signal=46%	CREBBP/PINK1/EP300/FOXO3/BBC3/FOXO1/BCL6/STK11/FOXO4/DDIT3
REACTOME_TRANSCRIPTIONAL_REGULATION_BY_MECP2	53	-0.224229	-0.872831	0.70852	0.831968	2457	tags=17%, list=11%, signal=15%	HIPK2/SGK1/SLC2A3/CAMK2A/MECP2/GRIN2A/NCOR2/BDNF/DLL1
REACTOME_RUNX1_REGULATES_GENES_INVOLVED_IN_MEGAKARYOCYTE_DIFFERENTIATION_AND_PLATELET_FUNCTION	35	-0.234091	-0.830107	0.741036	0.859825	3609	tags=23%, list=17%, signal=19%	ZFPM1/KMT2B/PRMT6/SETD1A/SIN3B/SETD1B/NR4A3/MYL9
REACTOME_SIGNAL_AMPLIFICATION	28	-0.243328	-0.824546	0.743682	0.861396	4765	tags=46%, list=22%, signal=36%	GNAQ/SRC/TBXA2R/GNA13/GNG12/GNA15/GNA14/AAMP/GNAI1/GNB3/P2RY1/GNA11/GNG7
REACTOME_WNT_LIGAND_BIOGENESIS_AND_TRAFFICKING	20	-0.265638	-0.822561	0.744966	0.861396	4262	tags=30%, list=20%, signal=24%	WNT7B/WNT11/PORCN/WNT7A/WNT2B/WNT5B
REACTOME_GAB1_SIGNALOSOME	16	-0.272716	-0.801248	0.745283	0.861396	1628	tags=25%, list=8%, signal=23%	GAB1/PXN/EREG/HBEGF
REACTOME_FOXO_MEDIATED_TRANSCRIPTION	56	-0.219203	-0.865934	0.753488	0.868781	3298	tags=46%, list=15%, signal=39%	NR3C1/ABCA6/PINK1/EP300/KAT2B/SMAD4/BTG1/FOXO3/SMAD3/BBC3/FOXO6/FOXO1/CCNG2/SIRT3/TRIM63/BCL6/POMC/PCBP4/PPARGC1A/STK11/FOXO4/DDIT3/GADD45A/PLXNA4/FBXO32/KLF4
REACTOME_G_BETA_GAMMA_SIGNALLING_THROUGH_PI3KGAMMA	21	-0.256318	-0.80587	0.755034	0.869515	2881	tags=19%, list=13%, signal=17%	PIK3R6/GNB3/PIK3R5/GNG7
REACTOME_MISCELLANEOUS_TRANSPORT_AND_BINDING_EVENTS	22	-0.251238	-0.806893	0.76	0.874089	941	tags=23%, list=4%, signal=22%	AZGP1/NIPAL4/ANKH/LRRC8A/DMTN
REACTOME_REGULATION_OF_FZD_BY_UBIQUITINATION	20	-0.263399	-0.815628	0.761745	0.874089	4229	tags=40%, list=20%, signal=32%	ZNRF3/FZD8/RSPO3/LRP5/LGR6/FZD5/RSPO4/RSPO1
REACTOME_EXTRA_NUCLEAR_ESTROGEN_SIGNALING	69	-0.209647	-0.859709	0.764423	0.876111	4525	tags=28%, list=21%, signal=22%	MMP2/MMP7/MAPK3/IGF1R/GNAI1/NOS3/SPHK1/MMP3/HSPB1/GNB3/HRAS/ESR2/EREG/S1PR3/BCL2/SRF/GNG7/HBEGF/FOS
REACTOME_RA_BIOSYNTHESIS_PATHWAY	16	-0.264557	-0.777276	0.77673	0.884448	6659	tags=69%, list=31%, signal=48%	DHRS9/ALDH1A1/RDH13/ADH1C/DHRS4/ALDH1A2/CYP26B1/RDH10/ALDH1A3/DHRS3/ALDH8A1
REACTOME_CREB1_PHOSPHORYLATION_THROUGH_NMDA_RECEPTOR_MEDIATED_ACTIVATION_OF_RAS_SIGNALING	26	-0.240302	-0.792805	0.777385	0.884448	4281	tags=35%, list=20%, signal=28%	RASGRF2/MAPK3/LRRC7/ACTN2/GRIN2D/HRAS/DLG4/CAMK2A/RPS6KA2
REACTOME_TERMINATION_OF_O_GLYCAN_BIOSYNTHESIS	17	-0.255433	-0.759217	0.784566	0.885808	6616	tags=71%, list=31%, signal=49%	MUC6/MUC3A/ST3GAL1/MUC15/ST3GAL2/MUC20/ST6GALNAC2/MUC5AC/ST6GAL1/ST6GALNAC4/ST3GAL3/MUC4
REACTOME_MECP2_REGULATES_NEURONAL_RECEPTORS_AND_CHANNELS	15	-0.266553	-0.765989	0.790274	0.888699	1555	tags=20%, list=7%, signal=19%	SLC2A3/MECP2/GRIN2A
REACTOME_BETA_CATENIN_PHOSPHORYLATION_CASCADE	17	-0.251265	-0.746829	0.800643	0.893025	4538	tags=35%, list=21%, signal=28%	AXIN1/PPP2R5A/FRAT2/PPP2R5B/PPP2CB/FRAT1
REACTOME_TRANSPORT_OF_INORGANIC_CATIONS_ANIONS_AND_AMINO_ACIDS_OLIGOPEPTIDES	84	-0.201234	-0.855056	0.810811	0.902263	4092	tags=23%, list=19%, signal=18%	SLC25A29/SLC9A2/SLC25A18/SLC15A3/SLC8A3/SLC1A1/SLC43A2/SLC1A7/SLC12A7/SLC24A4/SLC25A10/SLC38A4/SLC12A4/SLC43A1/SLC4A4/SLC4A3/SLC38A5/SLC24A3/SLC8A2
REACTOME_PRE_NOTCH_PROCESSING_IN_GOLGI	18	-0.252094	-0.759662	0.813505	0.90316	5113	tags=56%, list=24%, signal=42%	ST3GAL3/NOTCH1/MFNG/NOTCH3/ST3GAL6/RFNG/ATP2A1/ATP2A2/LFNG/NOTCH4
REACTOME_DOWNSTREAM_SIGNALING_OF_ACTIVATED_FGFR3	19	-0.240351	-0.736768	0.829032	0.912985	2125	tags=21%, list=10%, signal=19%	FGF9/HRAS/FGF2/FGF17
REACTOME_INTERLEUKIN_37_SIGNALING	19	-0.241801	-0.741212	0.829032	0.912985	16319	tags=100%, list=76%, signal=24%	TBK1/CASP1/PTPN18/PTPN11/PTPN2/PTPN23/PTPN14/PTPN20/STAT3/PTPN13/PTPN6/PTPN4/SIGIRR/PTPN7/IL18R1/SMAD3/PTPN12/IL18BP
REACTOME_CREATION_OF_C4_AND_C2_ACTIVATORS	56	-0.208626	-0.824151	0.832558	0.915814	15359	tags=98%, list=71%, signal=28%	IGKV5-2/IGHV1-69/IGKV1-5/IGKV2-30/IGLV1-51/IGKV3-15/IGKV4-1/IGLV3-19/IGKV1-17/IGKV1-16/IGLV3-21/IGKV2-28/IGHV3-48/IGLV2-23/IGHV3-30/IGLV2-11/IGHG4/IGHV3-53/IGHG1/IGHV3-13/IGHV4-34/IGHV2-5/IGLV1-40/IGKV1-12/IGHV1-46/IGHV3-33/IGKV3-11/C1QB/IGHV3-11/IGLV3-27/IGHV4-59/IGLC2/IGHV1-2/IGLV3-25/IGLV1-44/IGLV7-43/C1QA/IGLV6-57/IGLV2-8/IGLV3-1/IGKV3D-20/IGLV2-14/C1QC/IGKV3-20/IGHV4-39/IGHV3-23/IGLC3/IGHV3-…
REACTOME_RAF_ACTIVATION	34	-0.220166	-0.772232	0.857143	0.931085	3028	tags=26%, list=14%, signal=23%	PPP1CB/PPP2R5B/KSR1/MRAS/MAP3K11/JAK2/HRAS/PPP2CB/CAMK2A
REACTOME_CHEMOKINE_RECEPTORS_BIND_CHEMOKINES	46	-0.205194	-0.770254	0.860169	0.932256	2019	tags=15%, list=9%, signal=14%	ACKR3/CCL2/CX3CL1/CCL3/CCR10/CXCL1/CCL3L1
REACTOME_ACYL_CHAIN_REMODELLING_OF_PC	20	-0.234922	-0.727449	0.862416	0.933634	2855	tags=35%, list=13%, signal=30%	PLA2G6/PLA2G4C/PLA2G2F/PLA2G4F/PLA2G4B/TMEM86B/PLA2G5
REACTOME_EGFR_DOWNREGULATION	28	-0.22695	-0.769049	0.870036	0.93764	3192	tags=21%, list=15%, signal=18%	EPN1/SPRY2/CDC42/EREG/HBEGF/SPRY1
REACTOME_PROSTACYCLIN_SIGNALLING_THROUGH_PROSTACYCLIN_RECEPTOR	15	-0.250784	-0.720676	0.87234	0.938628	2655	tags=13%, list=12%, signal=12%	GNB3/GNG7
REACTOME_BLOOD_GROUP_SYSTEMS_BIOSYNTHESIS	16	-0.240698	-0.707176	0.877358	0.939771	16342	tags=100%, list=76%, signal=24%	FUT10/ST6GALNAC6/FUT11/FUT4/FUT9/ST3GAL4/FUT7/B3GALT4/FUT3/B3GALT2/FUT6/ST3GAL3/B3GALT5/ST3GAL6/FUT2
REACTOME_SIGNALING_BY_PTK6	52	-0.201688	-0.778852	0.878924	0.939771	3803	tags=25%, list=18%, signal=21%	PXN/PTK6/NRG2/ARAP1/KHDRBS3/NRG1/BCAR1/EPAS1/PELP1/HRAS/EREG/HBEGF/SOCS3
REACTOME_INOSITOL_PHOSPHATE_METABOLISM	43	-0.206948	-0.77037	0.880851	0.939771	3702	tags=30%, list=17%, signal=25%	ITPKB/PLCB1/INPP1/PLCH2/ITPKC/ISYNA1/ITPK1/PLCB2/NUDT11/PLCB4/IMPA2/INPP5J/PLCD4
REACTOME_CELL_CELL_COMMUNICATION	104	-0.187077	-0.83927	0.886792	0.942956	3803	tags=18%, list=18%, signal=15%	PXN/NECTIN2/ILK/NECTIN1/ACTN2/MAGI2/PLEC/KIRREL1/FERMT2/CDH13/FBLIM1/PARVA/CADM3/ACTN1/TESK1/FLNA/PARVB/LIMS2/FLNC
REACTOME_NR1H3_NR1H2_REGULATE_GENE_EXPRESSION_LINKED_TO_CHOLESTEROL_TRANSPORT_AND_EFFLUX	33	-0.204394	-0.7191	0.89272	0.945485	1299	tags=9%, list=6%, signal=9%	PLTP/NCOR2/EEPD1
REACTOME_THROMBIN_SIGNALLING_THROUGH_PROTEINASE_ACTIVATED_RECEPTORS_PARS	27	-0.221091	-0.742892	0.895105	0.945485	4765	tags=26%, list=22%, signal=20%	GNA15/GNA14/MAPK3/ARRB1/GNB3/GNA11/GNG7
REACTOME_DISEASES_OF_METABOLISM	213	-0.180589	-0.890566	0.9	0.947525	3166	tags=17%, list=15%, signal=15%	GPC6/CHSY1/ADAMTS14/B4GAT1/GALNS/POMC/ADAMTSL2/THSD7A/SEMA5B/B4GALT7/THSD4/LFNG/CHST6/ADAMTS9/MUC4/CYP27A1/GCLC/ADAMTS15/ADAMTSL3/SDC3/NOTCH4/ADAMTSL1/HSPG2/ADAMTS8/ADAMTS4/ADAMTSL5/SPON2/SDC2/PRELP/SPON1/CSPG4/OPLAH/AMN/ADAMTS10/ADAMTS5/ADAMTS1/SBSPON
REACTOME_SIGNALING_BY_ERBB2_IN_CANCER	25	-0.214218	-0.703052	0.911263	0.955743	4499	tags=36%, list=21%, signal=29%	GAB1/PTPN12/ERBB4/NRG2/CDC37/NRG1/HRAS/EREG/HBEGF
REACTOME_SIGNALING_BY_ERYTHROPOIETIN	24	-0.212209	-0.686277	0.923077	0.963223	2024	tags=17%, list=9%, signal=15%	JAK2/PIK3R5/HRAS/IRS2
REACTOME_ERK_MAPK_TARGETS	22	-0.208348	-0.669145	0.926667	0.963935	1905	tags=14%, list=9%, signal=12%	MAPK11/PPP2CB/RPS6KA2
REACTOME_SIGNALING_BY_EGFR	47	-0.184373	-0.697405	0.940678	0.974119	1929	tags=13%, list=9%, signal=12%	HRAS/CDC42/LRIG1/EREG/HBEGF/SPRY1
REACTOME_ADP_SIGNALLING_THROUGH_P2Y_PURINOCEPTOR_12	17	-0.208891	-0.620882	0.948553	0.977142	3703	tags=18%, list=17%, signal=15%	GNAI1/GNB3/GNG7
REACTOME_SIGNALING_BY_WNT_IN_CANCER	32	-0.193766	-0.677592	0.958647	0.981367	4538	tags=31%, list=21%, signal=25%	AXIN1/PPP2R5A/FZD8/PORCN/LRP5/PPP2R5B/CTBP2/TCF7L2/PPP2CB/FZD5
REACTOME_CD22_MEDIATED_BCR_REGULATION	52	-0.16751	-0.646869	0.982063	0.996643	15359	tags=98%, list=71%, signal=28%	IGKV5-2/IGHV1-69/IGKV1-5/IGKV2-30/IGLV1-51/IGKV3-15/IGKV4-1/IGLV3-19/IGKV1-17/IGKV1-16/IGLV3-21/IGKV2-28/IGHV3-48/IGLV2-23/IGHV3-30/PTPN6/IGLV2-11/IGHV3-53/IGHV3-13/IGHV4-34/IGHV2-5/IGLV1-40/IGKV1-12/IGHV1-46/IGHV3-33/IGKV3-11/IGHV3-11/IGLV3-27/IGHV4-59/IGLC2/IGHV1-2/IGLV3-25/IGLV1-44/IGLV7-43/IGLV6-57/IGLV2-8/IGLV3-1/IGKV3D-20/CD79A/IGLV2-14/IGKV3-20/IGHV4-39/IGHV3-23/IGHD/IGLC3/CD79B/IGHV3-7/IG…
REACTOME_METABOLISM_OF_PORPHYRINS	22	-0.148382	-0.476553	0.996667	1	3951	tags=18%, list=18%, signal=15%	UGT1A4/CPOX/ABCC2/GSTA1
REACTOME_ADHERENS_JUNCTIONS_INTERACTIONS	24	-0.152703	-0.493837	1	1	3781	tags=17%, list=18%, signal=14%	NECTIN2/NECTIN1/CDH13/CADM3
REACTOME_ANTIGEN_ACTIVATES_B_CELL_RECEPTOR_BCR_LEADING_TO_GENERATION_OF_SECOND_MESSENGERS	77	-0.111925	-0.466598	1	1	74	tags=27%, list=0%, signal=27%	IGKV3-20/IGHV4-39/VAV1/IGHV3-23/ORAI2/PLCG2/CD19/IGHD/IGLC3/CD79B/ITPR2/FYN/IGHV3-7/IGHM/CD22/IGLV1-47/TRPC1/BLK/PIK3CD/IGHV2-70/ITPR1
REACTOME_GENERATION_OF_SECOND_MESSENGER_MOLECULES	32	-0.109082	-0.381456	1	1	6236	tags=34%, list=29%, signal=24%	GRAP2/LAT/PLCG2/PLCG1/WAS/VASP/ZAP70/PAK1/EVL/PAK3/ENAH
REACTOME_ROLE_OF_PHOSPHOLIPIDS_IN_PHAGOCYTOSIS	73	-0.121297	-0.504709	1	1	74	tags=3%, list=0%, signal=3%	IGHV2-70/ITPR1
REACTOME_SIGNALING_BY_MET	75	-0.148557	-0.621364	1	1	3970	tags=23%, list=18%, signal=19%	COL24A1/RANBP10/TNS4/RAP1A/COL1A2/LAMA5/HPN/COL11A2/LAMA2/COL1A1/LAMC3/HRAS/LRIG1/COL5A1/COL5A3/COL27A1/LAMA4

## Sheet: GSEA.go.bp.RvsNR
ID	setSize	enrichmentScore	NES	pvalue	p.adjust	rank	leading_edge	core_enrichment
GOBP_AEROBIC_RESPIRATION	174	0.571051	2.15968	1e-10	5.61594e-09	5202	tags=55%, list=24%, signal=42%	CDK1/CCNB1/ATP5F1A/MRPS36/ATP5MF/CHCHD2/SUCLG2/UQCRB/NDUFA4/GHITM/ATP5PF/SLC25A14/MDH1B/PARK7/UQCRC1/MTFR2/MDH1/NDUFB2/MT-ATP8/COX7A2/MSH2/IDH2/RHOA/COX7C/ATP5F1B/NDUFB5/NDUFS4/FH/NDUFAB1/ATP5F1E/PDHB/NDUFS3/MT-ND4L/NNT/NDUFB4/COA6/MT-ND4/MT-ATP6/PDE12/CS/IDE/NDUFB8/COX6A1/PPIF/COX15/DLST/COX5A/NDUFA12/ATP5F1C/MT-CO1/MT-CO3/ATP5PO/MT-ND3/DLD/STOML2/SDHB/MT-ND5/NDUFA5/UQCRQ/NDUFB9/DHTKD1/NDUFA8/MT…
GOBP_CELLULAR_RESPIRATION	214	0.512928	1.97012	1e-10	5.61594e-09	5202	tags=50%, list=24%, signal=38%	CDK1/CCNB1/ATP5F1A/MRPS36/ATP5MF/CHCHD2/SUCLG2/UQCRB/NDUFA4/GHITM/ATP5PF/SLC25A14/MDH1B/PARK7/UQCRC1/MTFR2/MDH1/NDUFB2/MT-ATP8/COX7A2/MSH2/IDH2/RHOA/COX7C/COQ10B/ATP5F1B/NDUFB5/NDUFS4/FH/ETFA/NDUFAB1/ATP5F1E/PDHB/NDUFS3/MT-ND4L/NNT/NDUFB4/COA6/MT-ND4/MT-ATP6/PDE12/CS/IDE/NDUFB8/COX6A1/PPIF/COX15/DLST/COX5A/NDUFA12/ATP5F1C/CISD1/MT-CO1/MT-CO3/ATP5PO/GPD2/MT-ND3/DLD/STOML2/SDHB/MT-ND5/NDUFA5/UQCRQ/…
GOBP_CELL_CYCLE_CHECKPOINT_SIGNALING	164	0.538483	2.02688	1e-10	5.61594e-09	3477	tags=38%, list=16%, signal=32%	CENPF/DTL/CDK1/CCNB1/RPA2/GTSE1/WDR76/BLM/CASP2/CLSPN/TTK/PRKDC/ZWINT/AURKB/BRCA1/KNTC1/TIPIN/EME1/RFWD3/ORC1/TICRR/BUB1/INTS7/BUB1B/MAD2L1/FANCD2/RINT1/TRIP13/MSH2/RHNO1/CDC6/BRIP1/RAD17/CDT1/NDC80/CDK2/RPL26/TOPBP1/BRCC3/CDC45/ZWILCH/TIMELESS/DYNC1LI1/ZNF207/BUB3/MAPK14/GEN1/TRIAP1/DNA2/CDC5L/NBN/SPDL1/PLK1/RPS27L/ATRIP/ATF2/RAD1/E2F1/CHMP4C/CUL4A/RAD9B/NAE1/TP53
GOBP_CELL_CYCLE_PHASE_TRANSITION	476	0.427072	1.71702	1e-10	5.61594e-09	3477	tags=29%, list=16%, signal=24%	CENPF/DLGAP5/E2F7/DTL/CCNB2/CDK1/CKS1B/CCNB1/EZH2/STIL/CENPE/RPA2/MELK/GTSE1/ANLN/WDR76/FOXM1/AURKA/BLM/CASP2/CKS2/RRM2/CLSPN/TTK/IQGAP3/PRKDC/ZWINT/CDC25A/AURKB/SKP2/BRCA1/CPSF3/KNTC1/TIPIN/DBF4/EME1/STOX1/RFWD3/ORC1/CCNE2/TICRR/BUB1/INTS7/BUB1B/CCNA2/MAD2L1/CDCA5/CDC7/FANCD2/RINT1/CDKN3/TRIP13/MTBP/CDC25C/CIT/TMOD3/NPAT/CDK7/MSH2/MASTL/ECD/RHNO1/CDC6/SASS6/PPP6C/BRIP1/RPL24/CDC23/RAD17/CDT1/ATA…
GOBP_CHROMOSOME_SEGREGATION	313	0.570558	2.25114	1e-10	5.61594e-09	4427	tags=47%, list=21%, signal=38%	CENPF/DLGAP5/NCAPG/ESCO2/MKI67/NEK2/CCNB1/SKA1/KIF23/SPC25/TOP2A/CENPE/KNL1/RACGAP1/CEP55/KIF4A/TTK/SKA3/WAPL/DSN1/ZWINT/RMI2/NCAPH/AURKB/NUSAP1/OIP5/HJURP/NUF2/BRCA1/NCAPD2/CDCA8/KNTC1/KIFC1/RMI1/EME1/SMC4/CENPK/KIF18A/CCNE2/KIF2C/BUB1/CDC20/BUB1B/MAD2L1/SMC2/CDCA5/FANCD2/NUP37/MAP10/KNSTRN/TRIP13/SPAG5/SMARCAD1/ECT2/STAG3L1/PDS5A/CDC6/BRIP1/RAN/CDC23/SMARCA5/CDT1/NCAPG2/PTTG1/SGO2/MLH1/SRPK1/KI…
GOBP_CYTOPLASMIC_TRANSLATION	144	0.558386	2.0741	1e-10	5.61594e-09	5978	tags=62%, list=28%, signal=45%	RPL39/RPS21/RPS27/DHX9/RPL27/RPL29/RPS26/RPL9/RPS3A/RPL35A/RPL30/DHX29/RPS27A/RPS16/RPL21/RPS18/RPS13/RPS15A/DENR/RPL24/RPS7/RPS12/RPS24/RPS29/RPL26/MCTS1/EIF2S3/RPL37/RPL37A/RPL11/RPS4X/EIF2S3B/RPS10/RPL23/UBA52/RPL31/RPL27A/RPL5/RPS23/RPL12/DRG1/DPH6/RPS20/RPL34/RPL22/RPL10/RPS11/MTOR/EIF4A2/RPL6/RWDD1/RPS5/RPL36A/RPL38/DPH5/EIF4H/RPS14/RPL7/EIF2S2/RPLP0/RPL10A/PKM/CSDE1/RPLP0P6/NEMF/EIF2B3/RPL…
GOBP_DNA_DEPENDENT_DNA_REPLICATION	155	0.594846	2.22863	1e-10	5.61594e-09	4369	tags=46%, list=20%, signal=37%	E2F7/MCM4/MCM6/BLM/TRAIP/MCM10/WDHD1/ORC6/POLE2/BRCA2/METTL4/PCNA/TIPIN/DBF4/RFC5/RFC4/EME1/SSBP1/RFWD3/ORC1/CCNE2/TICRR/PRIM1/CDC7/MCM9/CDC6/GINS2/DDX21/CDT1/ATAD5/RRM1/POLE3/POLQ/RFC2/PRIM2/CDK2/ZNF365/TOPBP1/CENPS/POLA1/CDC45/TIMELESS/MMS22L/GINS1/SRPK2/RFC1/GEN1/ORC4/SMARCAL1/DNA2/NBN/E2F8/MCM7/STOML2/WRN/FBXO5/DNAJA3/POLA2/TEFM/RPA1/ALYREF/POLD3/ZGRF1/ORC5/MCMBP/BAZ1A/DSCC1/GMNN/RRM2B/NOC3L/…
GOBP_DNA_RECOMBINATION	276	0.531661	2.08275	1e-10	5.61594e-09	5165	tags=42%, list=24%, signal=33%	EXO1/MCM4/RAD51AP1/PARPBP/TOP2A/MND1/RPA2/MCM6/BLM/KPNA2/PRKDC/RMI2/BRCA1/BRCA2/RMI1/EME1/RFWD3/RAD54L/ACTL6A/XRCC2/XRCC4/MSH6/SFR1/CDC7/LIG4/FANCB/FANCD2/NSD2/AUNIP/TRIP13/SMARCAD1/MCM9/HSPD1/SUPV3L1/MSH2/RHNO1/GINS2/BRIP1/PARP1/RPA3/MLH1/ATAD5/TOP2B/POLQ/UBE2N/ZNF365/CENPS/NIPBL/ACTR2/MCMDC2/SLC15A4/ING3/INO80C/NDFIP1/WDR48/DCLRE1C/ACTR8/CDC45/TIMELESS/XRCC5/EXOSC3/MORF4L2/MMS22L/PSMC3IP/RAG1/S…
GOBP_DNA_REPAIR	492	0.486422	1.95788	1e-10	5.61594e-09	4586	tags=38%, list=21%, signal=30%	DTL/ESCO2/EXO1/MCM4/NEIL3/RAD51AP1/CDK1/PARPBP/RPA2/UBE2T/MCM6/DHX9/FOXM1/BLM/TRAIP/CLSPN/WDHD1/PRKDC/TDP1/RMI2/BRCA1/POLE2/BRCA2/PCNA/EXO5/RFC5/RMI1/RFC4/FANCL/EME1/SLC30A9/RFWD3/TICRR/RAD54L/ACTL6A/SUMO1/UBE2V2/ASCC3/XRCC2/XRCC4/MSH6/PARK7/CDCA5/SFR1/CDC7/LIG4/FANCB/FANCD2/NSD2/AUNIP/TRIP13/CHD1L/WDR70/CDK7/SMARCAD1/MCM9/PMS2P1/MSH2/DTX3L/PDS5A/CHAF1B/RHNO1/GINS2/BRIP1/RBX1/POLH/RAD17/PARP4/TRI…
GOBP_DNA_REPLICATION	271	0.527744	2.06819	1e-10	5.61594e-09	4551	tags=42%, list=21%, signal=33%	E2F7/DTL/ESCO2/FAM111B/MCM4/CDK1/RPA2/MCM6/DHX9/BLM/TRAIP/MCM10/RRM2/WDHD1/WAPL/S100A11/RMI2/ORC6/POLE2/BRCA2/METTL4/PCNA/TIPIN/DBF4/RFC5/RMI1/RFC4/EME1/SSBP1/RFWD3/ORC1/CCNE2/TICRR/PRIM1/ACTL6A/RBBP4/CCNA2/CDC7/LIG4/MCM9/PDS5A/CHAF1B/CDC6/GINS2/DDX21/SMARCA5/POLH/RAD17/CHRAC1/CDT1/RPA3/ATAD5/RRM1/POLE3/POLQ/RFC2/PRIM2/CDK2/ZNF365/USP37/TOPBP1/CENPS/INO80C/ACTR8/POLA1/CDC45/TIMELESS/MMS22L/SMC3/G…
GOBP_DOUBLE_STRAND_BREAK_REPAIR	256	0.514348	2.00412	1e-10	5.61594e-09	6611	tags=52%, list=31%, signal=37%	ESCO2/MCM4/RAD51AP1/PARPBP/RPA2/MCM6/FOXM1/BLM/PRKDC/TDP1/RMI2/BRCA1/BRCA2/RMI1/EME1/RFWD3/RAD54L/ACTL6A/UBE2V2/XRCC2/XRCC4/CDCA5/SFR1/CDC7/LIG4/FANCB/FANCD2/NSD2/AUNIP/TRIP13/WDR70/SMARCAD1/MCM9/MSH2/DTX3L/GINS2/BRIP1/TRIP12/PARP1/RPA3/MLH1/POLQ/UBE2N/ZNF365/EYA3/NIPBL/ACTR2/MCMDC2/ING3/WDR48/DCLRE1C/BRCC3/ACTR8/POLA1/CDC45/TIMELESS/XRCC5/MORF4L2/MMS22L/MEIOC/SETD2/GEN1/SHLD1/ERCC4/SMARCAL1/DNA2…
GOBP_MITOTIC_NUCLEAR_DIVISION	280	0.544692	2.13298	1e-10	5.61594e-09	4484	tags=45%, list=21%, signal=36%	CENPF/DLGAP5/NCAPG/MKI67/NEK2/KIF11/KIF15/CCNB1/KIF23/CENPE/RACGAP1/ANLN/CEP55/AURKA/KIF4A/TTK/DSN1/ZWINT/NCAPH/AURKB/NUSAP1/NUF2/NCAPD2/CDCA8/KNTC1/KIFC1/SMC4/CENPK/KIF18A/KIF2C/BUB1/CDC20/BUB1B/MAD2L1/SMC2/CDCA5/MAP10/KNSTRN/TRIP13/MTBP/SPAG5/CDC25C/FBXO43/BORA/RHOA/PDS5A/CDC6/RAN/RPL24/CDC23/SMARCA5/CDT1/NCAPG2/PTTG1/SGO2/USP16/KIF14/KIF18B/NDC80/NIPBL/ESPL1/PINX1/REEP3/KIF20B/ZWILCH/STAG2/SMC…
GOBP_MITOTIC_SISTER_CHROMATID_SEGREGATION	166	0.61584	2.32262	1e-10	5.61594e-09	4191	tags=52%, list=19%, signal=43%	CENPF/DLGAP5/NCAPG/NEK2/CCNB1/KIF23/CENPE/RACGAP1/CEP55/KIF4A/TTK/DSN1/ZWINT/NCAPH/AURKB/NUSAP1/NUF2/NCAPD2/CDCA8/KNTC1/KIFC1/SMC4/CENPK/KIF18A/KIF2C/BUB1/CDC20/BUB1B/MAD2L1/SMC2/CDCA5/MAP10/KNSTRN/TRIP13/SPAG5/PDS5A/CDC6/RAN/CDC23/SMARCA5/CDT1/NCAPG2/PTTG1/SGO2/KIF14/KIF18B/NDC80/NIPBL/ESPL1/PINX1/ZWILCH/SMC3/SGO1/SMC1A/DYNC1LI1/ZNF207/ANAPC5/BUB3/HASPIN/GEN1/PRC1/UBE2C/KPNB1/SPDL1/PLK1/CHAMP1/R…
GOBP_NCRNA_METABOLIC_PROCESS	476	0.428719	1.72365	1e-10	5.61594e-09	7091	tags=46%, list=33%, signal=32%	ADAR/RPS21/RPS27/RPL27/PRKDC/POLR1B/SRFBP1/METTL4/FRG1/IARS2/C1D/PWP1/INTS7/RPL35A/METTL5/NIFK/QRSL1/EXOSC8/FARSB/SLFN13/INTS14/RPS16/MARS2/CDK7/UTP15/SUV39H1/PARN/ICE1/DDX21/DARS2/CDKAL1/SSB/HENMT1/RPS7/DDX18/NHP2/UTP25/TENT2/RTRAF/RPS24/CDK5RAP1/GTF3C6/RPL26/BCDIN3D/UTP6/RPL11/GRSF1/NOP10/INTS4/TDRD7/NVL/GATC/OSGEPL1/BRIX1/EXOSC3/INTS10/RMRP/PUS7/EXOSC1/CLP1/RTCB/RPAP2/NSA2/WDR12/EXOSC9/C9orf64…
GOBP_NUCLEAR_CHROMOSOME_SEGREGATION	255	0.567891	2.21088	1e-10	5.61594e-09	4233	tags=47%, list=20%, signal=39%	CENPF/DLGAP5/NCAPG/ESCO2/NEK2/CCNB1/KIF23/SPC25/TOP2A/CENPE/KNL1/RACGAP1/CEP55/KIF4A/TTK/WAPL/DSN1/ZWINT/RMI2/NCAPH/AURKB/NUSAP1/NUF2/NCAPD2/CDCA8/KNTC1/KIFC1/RMI1/EME1/SMC4/CENPK/KIF18A/CCNE2/KIF2C/BUB1/CDC20/BUB1B/MAD2L1/SMC2/CDCA5/FANCD2/MAP10/KNSTRN/TRIP13/SPAG5/ECT2/STAG3L1/PDS5A/CDC6/BRIP1/RAN/CDC23/SMARCA5/CDT1/NCAPG2/PTTG1/SGO2/MLH1/KIF14/TOP2B/KIF18B/NDC80/CENPS/NIPBL/ESPL1/ACTR2/PINX1/Z…
GOBP_ORGANELLE_FISSION	429	0.50729	2.02686	1e-10	5.61594e-09	4233	tags=39%, list=20%, signal=32%	CENPF/DLGAP5/NCAPG/MKI67/NEK2/KIF11/CCNB2/KIF15/RAD51AP1/CCNB1/KIF23/TOP2A/CENPE/MND1/RACGAP1/ANLN/CEP55/AURKA/CKS2/KIF4A/TTK/DSN1/ZWINT/NCAPH/AURKB/NUSAP1/NUF2/BRCA2/NCAPD2/CDCA8/KNTC1/KIFC1/RMI1/EME1/SMC4/CENPK/KIF18A/CCNE2/KIF2C/BUB1/CDC20/RAD54L/BUB1B/C11orf65/ASPM/MAD2L1/SMC2/CDCA5/FANCD2/MAP10/KNSTRN/MTFR2/TRIP13/MTBP/SPAG5/CDC25C/FBXO43/BORA/MASTL/RHOA/PDS5A/CDC6/BRIP1/RAN/RPL24/CDC23/SMAR…
GOBP_OXIDATIVE_PHOSPHORYLATION	127	0.586521	2.15685	1e-10	5.61594e-09	5202	tags=57%, list=24%, signal=44%	CDK1/CCNB1/ATP5F1A/ATP5MF/CHCHD2/UQCRB/NDUFA4/GHITM/ATP5PF/PARK7/UQCRC1/NDUFB2/MT-ATP8/COX7A2/MSH2/RHOA/COX7C/ATP5F1B/NDUFB5/NDUFS4/NDUFAB1/ATP5F1E/NDUFS3/MT-ND4L/NDUFB4/COA6/MT-ND4/MT-ATP6/PDE12/NDUFB8/COX6A1/PPIF/COX15/COX5A/NDUFA12/ATP5F1C/MT-CO1/MT-CO3/ATP5PO/MT-ND3/DLD/STOML2/MT-ND5/NDUFA5/UQCRQ/NDUFB9/NDUFA8/MT-ND2/ATP5PB/TEFM/ATP5PD/MT-CO2/NDUFAF1/MTCO2P12/MT-CYB/MT-ND1/UQCRC2/NDUFA9/NIPSN…
GOBP_RECOMBINATIONAL_REPAIR	152	0.563023	2.10758	1e-10	5.61594e-09	6611	tags=57%, list=31%, signal=40%	MCM4/RAD51AP1/PARPBP/RPA2/MCM6/BLM/RMI2/BRCA1/BRCA2/RMI1/RFWD3/RAD54L/ACTL6A/XRCC2/SFR1/CDC7/FANCB/AUNIP/MCM9/RHNO1/GINS2/PARP1/RPA3/POLQ/UBE2N/ZNF365/NIPBL/ACTR2/MCMDC2/ING3/WDR48/CDC45/TIMELESS/MORF4L2/MMS22L/SETD2/GEN1/SHLD1/ERCC4/NBN/NSMCE1/RAD51C/MCM7/WRN/RBBP8/TOP3A/RPA1/VPS72/NSMCE2/XRCC1/BRD8/SHLD2/EPC1/POGZ/TRRAP/KDM1A/RUVBL1/SMC6/CHEK1/RAD21/MEAF6/RECQL/NABP1/INIP/ATM/INO80/PSMD14/MORF4…
GOBP_REGULATION_OF_CELL_CYCLE_PHASE_TRANSITION	361	0.455165	1.80974	1e-10	5.61594e-09	3477	tags=31%, list=16%, signal=26%	CENPF/DLGAP5/E2F7/DTL/CDK1/CCNB1/EZH2/STIL/CENPE/RPA2/GTSE1/ANLN/WDR76/AURKA/BLM/CASP2/RRM2/CLSPN/TTK/PRKDC/ZWINT/CDC25A/AURKB/BRCA1/CPSF3/KNTC1/TIPIN/DBF4/EME1/STOX1/RFWD3/ORC1/TICRR/BUB1/INTS7/BUB1B/MAD2L1/CDCA5/CDC7/FANCD2/RINT1/TRIP13/MTBP/CDC25C/TMOD3/CDK7/MSH2/ECD/RHNO1/CDC6/SASS6/BRIP1/CDC23/RAD17/CDT1/ATAD5/RRM1/KIF14/NDC80/CDK2/RPL26/TOPBP1/ESPL1/RDX/PINX1/TMEM14B/BRCC3/CDC45/ZWILCH/TIME…
GOBP_REGULATION_OF_CHROMOSOME_ORGANIZATION	200	0.528645	2.02199	1e-10	5.61594e-09	4970	tags=46%, list=23%, signal=36%	CENPF/DLGAP5/NCAPG/NEK2/CCNB1/TOP2A/CENPE/CCT5/TCP1/CCT3/TTK/WAPL/ZWINT/RMI2/NCAPH/AURKB/NCAPD2/KNTC1/CCT6A/SMC4/SSBP1/BUB1/BUB1B/ACTL6A/CCT8/CCT4/MAD2L1/SMC2/CDCA5/LIG4/TRIP13/PARN/CDC6/CDC23/SMARCA5/CDT1/PARP1/PTTG1/DCP2/NDC80/CDK2/ESPL1/INO80C/PINX1/PPHLN1/ACTR8/ZWILCH/XRCC5/GNL3/MNAT1/DYNC1LI1/ZNF207/ANAPC5/BUB3/GEN1/ERCC4/UBE2C/NBN/SPDL1/ATF7IP/PLK1/RNF4/TINF2/FBXO5/XRN1/EXOSC10/MAPKAPK5/PKI…
GOBP_RIBONUCLEOPROTEIN_COMPLEX_BIOGENESIS	427	0.487037	1.94575	1e-10	5.61594e-09	6248	tags=47%, list=29%, signal=34%	ADAR/RPS21/RPS27/DHX9/RPL27/RNU5A-1/RNVU1-4/PRKDC/LSM2/SRFBP1/RNU6ATAC/POLR2D/SMN1/RNU4-2/ABCE1/FRG1/C1D/RNU5B-1/PWP1/MRPS7/RPL35A/XPO1/RNU4-1/RRN3/SNRPC/DHX29/METTL5/RNVU1-1/NIFK/EXOSC8/RBM5/RPS16/RNU4ATAC/UTP15/SUV39H1/CLNS1A/SNRPF/PRPF8/SNRPG/DENR/RAN/DDX21/RPL24/NCBP1/RPS7/DDX18/NHP2/UTP25/SRPK1/RPS24/USP4/LSM4/RPL26/SNRPD1/TAF9/MCTS1/UTP6/EIF2S3/PRPF3/MRPL22/SRSF1/C1QBP/RPL11/PINX1/URB2/NOP1…
GOBP_SISTER_CHROMATID_SEGREGATION	196	0.606811	2.31795	1e-10	5.61594e-09	4191	tags=52%, list=19%, signal=42%	CENPF/DLGAP5/NCAPG/ESCO2/NEK2/CCNB1/KIF23/TOP2A/CENPE/RACGAP1/CEP55/KIF4A/TTK/WAPL/DSN1/ZWINT/RMI2/NCAPH/AURKB/NUSAP1/NUF2/NCAPD2/CDCA8/KNTC1/KIFC1/SMC4/CENPK/KIF18A/KIF2C/BUB1/CDC20/BUB1B/MAD2L1/SMC2/CDCA5/MAP10/KNSTRN/TRIP13/SPAG5/STAG3L1/PDS5A/CDC6/RAN/CDC23/SMARCA5/CDT1/NCAPG2/PTTG1/SGO2/KIF14/TOP2B/KIF18B/NDC80/NIPBL/ESPL1/PINX1/ZWILCH/STAG2/SMC3/SGO1/SMC1A/DYNC1LI1/ZNF207/ANAPC5/BUB3/HASPIN…
GOBP_NCRNA_PROCESSING	368	0.445677	1.77248	1.39095e-10	7.38345e-09	7091	tags=48%, list=33%, signal=33%	ADAR/RPS21/RPS27/RPL27/PRKDC/SRFBP1/FRG1/C1D/PWP1/INTS7/RPL35A/METTL5/NIFK/EXOSC8/INTS14/RPS16/UTP15/SUV39H1/PARN/DDX21/CDKAL1/SSB/RPS7/DDX18/NHP2/UTP25/RTRAF/RPS24/CDK5RAP1/RPL26/BCDIN3D/UTP6/RPL11/GRSF1/NOP10/INTS4/NVL/OSGEPL1/BRIX1/EXOSC3/INTS10/RMRP/PUS7/EXOSC1/CLP1/RTCB/NSA2/WDR12/EXOSC9/C9orf64/XRN2/RPL5/TRMT10A/TRMT5/DUS4L/TRMO/DDX1/INTS2/PA2G4/HEATR1/EXOSC10/UTP11/RPL7L1/ELP3/RPUSD2/WDR3/…
GOBP_RIBOSOME_BIOGENESIS	295	0.467498	1.837	1.94921e-10	1.0207e-08	6246	tags=44%, list=29%, signal=31%	RPS21/RPS27/RPL27/PRKDC/SRFBP1/ABCE1/FRG1/C1D/PWP1/MRPS7/RPL35A/XPO1/RRN3/DHX29/METTL5/NIFK/EXOSC8/RPS16/UTP15/SUV39H1/RAN/DDX21/RPL24/RPS7/DDX18/NHP2/UTP25/RPS24/RPL26/UTP6/MRPL22/C1QBP/RPL11/PINX1/URB2/NOP10/NVL/XRCC5/BRIX1/NIP7/EXOSC3/GNL2/RMRP/EXOSC1/DDX31/NSA2/WDR12/EXOSC9/PAK1IP1/XRN2/RPL5/PA2G4/HEATR1/EXOSC10/UTP11/RPS27L/RPL7L1/GTPBP10/RPL10/RPUSD2/WDR3/MRM2/MRPS11/CUL4B/MTREX/RPL6/RNASEL…
GOBP_RIBONUCLEOPROTEIN_COMPLEX_SUBUNIT_ORGANIZATION	192	0.516141	1.96447	2.30517e-10	1.16007e-08	4154	tags=42%, list=19%, signal=34%	ADAR/RPS27/DHX9/RNU5A-1/RNVU1-4/PRKDC/LSM2/RNU6ATAC/POLR2D/SMN1/RNU4-2/RNU5B-1/MRPS7/RNU4-1/SNRPC/DHX29/RNVU1-1/RBM5/RNU4ATAC/CLNS1A/SNRPF/PRPF8/SNRPG/DENR/RPL24/NCBP1/SRPK1/USP4/LSM4/SNRPD1/TAF9/MCTS1/EIF2S3/PRPF3/SRSF1/RPL11/EIF2S3B/XRCC5/BRIX1/SNRPD3/SRPK2/CLP1/SF3B1/PRPF39/SRSF10/DDX20/SNRPD2/RNVU1-7/TGS1/RPL5/DDX1/ZRSR2/CPSF7/RPS27L/RNU5F-1/COIL/RPL10/HSP90AA1/MRPS11/NUDT21/KHDC4/RPL6/RPS5/R…
GOBP_MITOTIC_CELL_CYCLE_PHASE_TRANSITION	389	0.443162	1.76642	2.71518e-10	1.34889e-08	3477	tags=30%, list=16%, signal=25%	CENPF/DLGAP5/E2F7/DTL/CCNB2/CDK1/CKS1B/CCNB1/EZH2/STIL/CENPE/RPA2/MELK/GTSE1/ANLN/FOXM1/AURKA/BLM/CASP2/CKS2/RRM2/CLSPN/TTK/IQGAP3/PRKDC/ZWINT/CDC25A/AURKB/SKP2/BRCA1/CPSF3/KNTC1/DBF4/STOX1/RFWD3/ORC1/CCNE2/TICRR/BUB1/BUB1B/CCNA2/MAD2L1/CDCA5/CDC7/RINT1/CDKN3/TRIP13/MTBP/CDC25C/CIT/TMOD3/NPAT/CDK7/MASTL/ECD/CDC6/SASS6/PPP6C/RPL24/CDC23/RAD17/CDT1/ATAD5/RRM1/KIF14/NDC80/CDK2/USP37/RPL26/TOPBP1/ESP…
GOBP_PROTEIN_LOCALIZATION_TO_CHROMOSOME	88	0.630023	2.22737	3.1472e-10	1.52442e-08	2528	tags=41%, list=12%, signal=36%	ESCO2/CDK1/EZH2/RPA2/KNL1/CCT5/TCP1/CCT3/TTK/WAPL/AURKB/BRCA2/KNTC1/CCT6A/CCT8/CCT4/XRCC4/CDCA5/MTBP/MCM9/MSH2/CDT1/NDC80/NIPBL/PINX1/PPHLN1/ZWILCH/XRCC5/GNL3/BUB3/HASPIN/SETD2/SPDL1/PLK1/CHAMP1/TINF2
GOBP_MITOTIC_CELL_CYCLE_CHECKPOINT_SIGNALING	125	0.567119	2.0789	3.20761e-10	1.5345e-08	2384	tags=35%, list=11%, signal=31%	CENPF/DTL/CDK1/CCNB1/RPA2/GTSE1/BLM/CASP2/CLSPN/TTK/PRKDC/ZWINT/AURKB/BRCA1/KNTC1/TIPIN/EME1/RFWD3/ORC1/TICRR/BUB1/BUB1B/MAD2L1/FANCD2/RINT1/TRIP13/MSH2/CDC6/RAD17/CDT1/NDC80/CDK2/RPL26/TOPBP1/BRCC3/ZWILCH/DYNC1LI1/ZNF207/BUB3/GEN1/TRIAP1/NBN/SPDL1/PLK1
GOBP_SPINDLE_ORGANIZATION	189	0.518992	1.97666	3.97568e-10	1.85612e-08	4282	tags=43%, list=20%, signal=35%	DLGAP5/NEK2/KIF11/CCNB2/KIF15/STMN1/CCNB1/KIF23/STIL/SPC25/CENPE/RACGAP1/AURKA/KIF4A/TTK/AURKB/NUF2/HAUS4/KIFC1/CDC20/TUBB/ASPM/MAP10/KNSTRN/AUNIP/SPAG5/BORA/RHOA/RAN/CKAP5/CLTC/MLH1/HAUS2/NDC80/CENPH/ESPL1/RAE1/STAG2/SMC3/SMC1A/ZNF207/HAUS1/TPX2/PRC1/EZR/MZT1/LSM14A/KPNB1/CLASP2/PLK1/TUBGCP5/CENPJ/RMDN1/RNF4/DRG1/FBXO5/RCC1/TRIM36/TUBGCP3/STAG1/PDCD6IP/DYNC1H1/WDR62/CHMP2B/OFD1/MYBL2/CEP97/CHMP4…
GOBP_CHROMOSOME_SEPARATION	89	0.622894	2.19952	4.44918e-10	2.0283e-08	4191	tags=51%, list=19%, signal=41%	CENPF/DLGAP5/CCNB1/TOP2A/CENPE/TTK/ZWINT/NCAPH/AURKB/KNTC1/RMI1/EME1/BUB1/BUB1B/MAD2L1/TRIP13/SMARCAD1/CDC6/CDC23/CDT1/PTTG1/MLH1/TOP2B/NDC80/CENPS/ESPL1/ZWILCH/DYNC1LI1/ZNF207/ANAPC5/BUB3/GEN1/ERCC4/UBE2C/SPDL1/PLK1/FBXO5/TOP3A/ANAPC1/NSMCE2/RIOK2/PSMG2/ANAPC4/CDC27/TPR
GOBP_REGULATION_OF_MITOTIC_CELL_CYCLE_PHASE_TRANSITION	278	0.473911	1.85694	6.81328e-10	2.96646e-08	3477	tags=32%, list=16%, signal=27%	CENPF/DLGAP5/E2F7/DTL/CDK1/CCNB1/EZH2/STIL/CENPE/RPA2/GTSE1/ANLN/AURKA/BLM/CASP2/RRM2/CLSPN/TTK/PRKDC/ZWINT/CDC25A/AURKB/BRCA1/CPSF3/KNTC1/STOX1/RFWD3/ORC1/TICRR/BUB1/BUB1B/MAD2L1/CDCA5/CDC7/RINT1/TRIP13/MTBP/CDC25C/TMOD3/CDK7/ECD/CDC6/SASS6/CDC23/RAD17/CDT1/ATAD5/RRM1/KIF14/NDC80/CDK2/RPL26/TOPBP1/ESPL1/RDX/PINX1/TMEM14B/BRCC3/ZWILCH/TFDP1/MNAT1/DYNC1LI1/ZNF207/ANAPC5/BUB3/GEN1/UBE2C/TRIAP1/NBN/…
GOBP_MEIOTIC_CELL_CYCLE	197	0.505018	1.92922	1.19814e-09	5.10199e-08	3327	tags=37%, list=15%, signal=31%	NEK2/CCNB2/EXO1/RAD51AP1/TOP2A/MND1/AURKA/CKS2/TTK/CDC25A/NCAPH/NUF2/BRCA2/NCAPD2/RMI1/EME1/SMC4/KIF18A/CCNE2/BUB1/CDC20/RAD54L/BUB1B/ASPM/XRCC2/MSH6/SMC2/FANCD2/TRIP13/CDC25C/FBXO43/MASTL/BRIP1/PTTG1/SGO2/MLH1/TOP2B/NDC80/CDK2/CENPS/ESPL1/ACTR2/MCMDC2/SMC3/SGO1/SMC1A/PSMC3IP/BUB3/MEIOC/ERCC4/HSF2BP/NBN/YTHDC2/PDIK1L/PLK1/NDC1/RAD51C/TUBGCP5/PKMYT1/RBBP8/FBXO5/TUBGCP3/OSGIN2/SMC1B/RAD1/TOP3A/RPA1…
GOBP_REGULATION_OF_MITOTIC_CELL_CYCLE	422	0.425401	1.70034	2.5533e-09	9.60588e-08	3173	tags=27%, list=15%, signal=24%	CENPF/DLGAP5/E2F7/DTL/MKI67/NEK2/CDK1/CKS1B/CCNB1/EZH2/STIL/CENPE/RPA2/GTSE1/ANLN/AURKA/BLM/CASP2/CKS2/RRM2/CLSPN/TTK/PRKDC/ZWINT/CDC25A/AURKB/NUSAP1/BRCA1/BRCA2/CPSF3/KNTC1/TIPIN/EME1/STOX1/RFWD3/ORC1/TICRR/BUB1/BUB1B/YWHAE/IQGAP1/ASAH2/MAD2L1/CDCA5/CDC7/FANCD2/RINT1/TRIP13/MTBP/CDC25C/TMOD3/CDK7/FBXO43/MSH2/THAP1/BORA/ECD/CDC6/SASS6/CDC23/RAD17/CDT1/RPA3/ATAD5/RRM1/TP73/KIF14/NDC80/CDK2/RPL26/T…
GOBP_MITOTIC_SPINDLE_ORGANIZATION	125	0.550862	2.0193	4.22355e-09	1.44834e-07	4233	tags=48%, list=20%, signal=39%	DLGAP5/NEK2/KIF11/KIF15/STMN1/CCNB1/KIF23/STIL/SPC25/CENPE/RACGAP1/AURKA/KIF4A/TTK/AURKB/NUF2/KIFC1/CDC20/MAP10/BORA/RHOA/RAN/CKAP5/CLTC/NDC80/CENPH/RAE1/STAG2/SMC3/SMC1A/ZNF207/TPX2/PRC1/MZT1/LSM14A/KPNB1/CLASP2/PLK1/RMDN1/DRG1/RCC1/STAG1/PDCD6IP/DYNC1H1/WDR62/CHMP2B/OFD1/MYBL2/CEP97/CHMP4C/TUBG1/CHMP3/PLK2/CEP192/TOGARAM1/TBCE/RAB11A/TPR/CHEK2/ABRAXAS2
GOBP_DNA_CONFORMATION_CHANGE	253	0.467734	1.81949	4.35726e-09	1.48109e-07	4440	tags=34%, list=21%, signal=27%	NCAPG/ASF1B/MCM4/CDK1/EZH2/TOP2A/MCM6/DHX9/BLM/WAPL/NCAPH/NUSAP1/OIP5/HJURP/NCAPD2/RFC5/RFC4/SMC4/HELLS/SSBP1/RAD54L/CBX3/RBBP4/ASCC3/ERCC6L/SMC2/CDCA5/CHD1L/SMARCAD1/MCM9/SUPV3L1/SUV39H1/HP1BP3/CHAF1B/GINS2/BRIP1/HAT1/SMARCA5/SPTY2D1/CHRAC1/NCAPG2/POLE3/SRPK1/TOP2B/POLQ/RFC2/CDK2/MCMDC2/BEND3/PPHLN1/CDC45/DNAJC9/XRCC5/MNAT1/GINS1/DNA2/NBN/HMGB1/ATF7IP/PLK1/CENPW/MCM7/DDX1/WRN/TOP3A/RPA1/CHD8/TP5…
GOBP_NON_MEMBRANE_BOUNDED_ORGANELLE_ASSEMBLY	356	0.434785	1.72635	5.28945e-09	1.737e-07	4484	tags=37%, list=21%, signal=30%	CENPF/DLGAP5/NEK2/KIF11/CCNB2/KIF15/KIF23/STIL/CENPE/RACGAP1/ANLN/RPS27/AURKA/KIF4A/PRKDC/PLK4/AURKB/BRCA1/HAUS4/KNTC1/KIFC1/CENPK/CDC20/TUBB/MRPS7/ASPM/DHX29/CNOT1/MAP10/SPAG5/TMOD3/RHOA/SASS6/RPL24/MLH1/CEP135/HAUS2/NDC80/CDK2/LSM4/CENPS/CENPH/MRPL22/CNOT7/C1QBP/PRKAA1/RPL11/STAG2/STYXL1/CEP152/RNF213/XRCC5/BRIX1/NIP7/CAPG/SMC3/RTTN/EIF2S1/SMC1A/ZNF207/HAUS1/TPX2/PRC1/EZR/MZT1/CEP295/LSM14A/KPN…
GOBP_TELOMERE_ORGANIZATION	132	0.546138	2.0183	6.77318e-09	2.18717e-07	5165	tags=45%, list=24%, signal=35%	NEK2/EXO1/EZH2/RPA2/CCT5/TCP1/BLM/CCT3/PRKDC/AURKB/BRCA2/PCNA/CCT6A/CCNE2/CCT8/CCT4/PARN/PARP1/DCP2/RPA3/NHP2/ZNF365/PINX1/DCLRE1C/NOP10/XRCC5/GNL3/RFC1/ERCC4/SMARCAL1/DNA2/NBN/RAD51C/WRN/TINF2/DCLRE1A/XRN1/EXOSC10/MAPKAPK5/PKIB/APEX1/SMG1/MAPK1/HSP90AA1/RPA1/NSMCE2/XRCC1/USP7/HNRNPC/TNKS2/SP100/XRCC6/SMC6/DCLRE1B/CCT7/DKC1/CCT2/ATM/HSP90AB1/SMC5
GOBP_RNA_LOCALIZATION	180	0.500765	1.90286	7.83794e-09	2.48951e-07	5241	tags=42%, list=24%, signal=32%	NUP62CL/CCT5/DHX9/TCP1/CCT3/RANBP17/POLR2D/CCT6A/NUP155/CCT8/PHAX/XPO1/CCT4/NUP37/GLE1/NUP205/PARN/RAN/SSB/DCP2/CKAP5/NCBP1/NHP2/RTRAF/NUP153/LRPPRC/NUP188/SRSF1/HNRNPA3/NCBP2/NUP58/ENY2/RAE1/THOC2/NOP10/NUP133/NUP160/NUP35/TOMM20/SETD2/THOC7/KPNB1/NPIPA1/NDC1/EXOSC10/XPO5/PNPT1/NUP98/SMG1/NUP43/ALYREF/RBM15B/SHQ1/NUP107/RANBP2/MRPL18/SRSF3/MX2/CETN3/ZC3H11A/RUVBL1/TPR/CCT7/EIF5A/DKC1/CCT2/FYTTD1…
GOBP_RNA_SPLICING_VIA_TRANSESTERIFICATION_REACTIONS	289	0.451542	1.77245	7.93893e-09	2.50109e-07	5401	tags=42%, list=25%, signal=32%	DHX9/RNU5A-1/RNVU1-4/HSPA8/LSM2/RNU6ATAC/SMN1/RNU4-2/FRG1/HNRNPK/RNU5B-1/RNU4-1/SNRPC/RNVU1-1/RBM5/PPIL1/BCAS2/RNU4ATAC/PPIH/CLNS1A/SNRPF/PRPF8/SNRNP40/SNRPG/LSM5/HNRNPL/PRPF40A/NCBP1/RBM41/RBM11/SRPK1/USP4/HNRNPR/METTL14/MAGOH/LSM4/SNRPD1/SF3B6/PRPF3/SRSF1/C1QBP/RBM22/HNRNPA3/NCBP2/RBMX/SF3B4/SMNDC1/PRPF4B/SNRPA1/SNRPD3/SRPK2/SF3B1/PRPF39/HNRNPH3/WTAP/REST/SRSF10/DDX20/SNRPD2/RNVU1-7/SF3B3/CDC5L…
GOBP_TELOMERE_MAINTENANCE	128	0.543561	2.0008	1.00941e-08	3.15442e-07	5165	tags=46%, list=24%, signal=35%	NEK2/EXO1/RPA2/CCT5/TCP1/BLM/CCT3/PRKDC/AURKB/BRCA2/PCNA/CCT6A/CCNE2/CCT8/CCT4/PARN/PARP1/DCP2/RPA3/NHP2/ZNF365/PINX1/DCLRE1C/NOP10/XRCC5/GNL3/RFC1/ERCC4/SMARCAL1/DNA2/NBN/RAD51C/WRN/TINF2/DCLRE1A/XRN1/EXOSC10/MAPKAPK5/PKIB/APEX1/SMG1/MAPK1/HSP90AA1/RPA1/NSMCE2/XRCC1/USP7/HNRNPC/TNKS2/SP100/XRCC6/SMC6/DCLRE1B/CCT7/DKC1/CCT2/ATM/HSP90AB1/SMC5
GOBP_ATP_METABOLIC_PROCESS	240	0.466729	1.80736	1.11457e-08	3.42775e-07	5082	tags=44%, list=24%, signal=34%	CDK1/CCNB1/ATP5F1A/ENO1/ATP5MF/HSPA8/ATP6V1A/CHCHD2/UQCRB/NDUFA4/ATP5MC1/TMSB4X/GHITM/ATP5PF/PARK7/UQCRC1/BPGM/NDUFB2/MT-ATP8/COX7A2/MSH2/RHOA/COX7C/NUDT2/ATP5F1B/PARP1/NDUFB5/NDUFS4/NDUFAB1/ATP5F1E/LDHA/NDUFS3/PSEN1/MT-ND4L/PRKAA1/BEND3/GAPDH/NDUFB4/COA6/MT-ND4/MT-ATP6/PDE12/NDUFB8/COX6A1/PPIF/NUDT5/COX15/COX5A/PARG/HKDC1/NDUFA12/ATP5F1C/MT-CO1/MT-CO3/OLA1/ATP5PO/OGT/MT-ND3/DLD/STOML2/MT-ND5/NDU…
GOBP_REGULATION_OF_DNA_METABOLIC_PROCESS	367	0.429461	1.70906	1.38927e-08	4.1411e-07	4136	tags=31%, list=19%, signal=26%	NEK2/RAD51AP1/PARPBP/RPA2/ZNF93/CCT5/DHX9/TCP1/FOXM1/BLM/CCT3/KPNA2/PRKDC/RMI2/AURKB/BRCA1/PCNA/RFC5/RFC4/CCT6A/STOX1/TICRR/ACTL6A/CCT8/UBE2V2/CCT4/MSH6/FANCB/NSD2/AUNIP/WDR70/SMARCAD1/MSH2/PARN/DTX3L/GINS2/POLH/CDT1/PARP4/TRIP12/PARP1/DCP2/MLH1/ATAD5/CCDC117/POLQ/UBE2N/RFC2/PRIM2/CDK2/ZNF365/EYA3/ACTR2/SLC15A4/ING3/INO80C/NDFIP1/WDR48/PINX1/BRCC3/ACTR8/NVL/TIMELESS/OTUD4/XRCC5/GNL3/TFDP1/EXOSC3/…
GOBP_REGULATION_OF_CHROMOSOME_SEGREGATION	83	0.599973	2.09976	1.73752e-08	5.10068e-07	4427	tags=53%, list=21%, signal=42%	CENPF/DLGAP5/MKI67/CCNB1/CENPE/TTK/WAPL/ZWINT/RMI2/AURKB/KNTC1/KIF2C/BUB1/BUB1B/MAD2L1/TRIP13/CDC6/CDC23/CDT1/PTTG1/NDC80/ESPL1/ZWILCH/DYNC1LI1/ZNF207/ANAPC5/BUB3/GEN1/UBE2C/SPDL1/PLK1/FBXO5/PUM1/ANAPC1/CDCA2/NSMCE2/RIOK2/PSMG2/ANAPC4/CDC27/TPR/SMC6/RAD18/RAD21
GOBP_MRNA_PROCESSING	448	0.410505	1.6438	1.88437e-08	5.49017e-07	5429	tags=38%, list=25%, signal=29%	ADAR/DHX9/RNU5A-1/RNVU1-4/HSPA8/LSM2/RNU6ATAC/POLR2D/SMN1/RNU4-2/CPSF3/FRG1/HNRNPK/PTBP3/RNU5B-1/RNU4-1/SNRPC/RNVU1-1/RBM5/PPIL1/BCAS2/PPP1R8/RNU4ATAC/PPIH/CLNS1A/SNRPF/PRPF8/SNRNP40/SNRPG/ECD/LSM5/HNRNPL/PRPF40A/NCBP1/RBM41/RBM11/SRPK1/TENT2/CSTF2/FASTKD5/USP4/HNRNPR/METTL14/MAGOH/LSM4/SNRPD1/CPSF2/PAPOLA/SF3B6/PRPF3/SRSF1/C1QBP/BARD1/RBM22/HNRNPA3/GRSF1/NCBP2/RBMX/THOC2/SF3B4/PDE12/SMNDC1/CSTF3…
GOBP_ATP_SYNTHESIS_COUPLED_ELECTRON_TRANSPORT	85	0.592172	2.08264	2.14772e-08	6.16474e-07	4321	tags=52%, list=20%, signal=42%	CDK1/CCNB1/CHCHD2/UQCRB/NDUFA4/GHITM/PARK7/NDUFB2/COX7C/NDUFB5/NDUFS4/NDUFAB1/NDUFS3/MT-ND4L/NDUFB4/COA6/MT-ND4/NDUFB8/COX6A1/COX15/COX5A/NDUFA12/MT-CO1/MT-CO3/MT-ND3/DLD/MT-ND5/NDUFA5/UQCRQ/NDUFB9/NDUFA8/MT-ND2/MT-CO2/NDUFAF1/MTCO2P12/MT-CYB/MT-ND1/NDUFA9/UQCRFS1/NDUFA2/NDUFA1/NDUFC2/UQCR10/COX7A2L
GOBP_MEIOTIC_CELL_CYCLE_PROCESS	154	0.51032	1.91561	3.6049e-08	9.76851e-07	2548	tags=31%, list=12%, signal=27%	CCNB2/RAD51AP1/TOP2A/MND1/AURKA/CKS2/TTK/CDC25A/NCAPH/NUF2/BRCA2/NCAPD2/RMI1/EME1/SMC4/KIF18A/CCNE2/BUB1/CDC20/RAD54L/BUB1B/ASPM/MSH6/SMC2/FANCD2/TRIP13/CDC25C/FBXO43/MASTL/BRIP1/PTTG1/SGO2/MLH1/TOP2B/NDC80/CENPS/ESPL1/ACTR2/SGO1/PSMC3IP/MEIOC/ERCC4/HSF2BP/PLK1/NDC1/RAD51C/FBXO5
GOBP_MICROTUBULE_CYTOSKELETON_ORGANIZATION_INVOLVED_IN_MITOSIS	152	0.5071	1.89824	5.16574e-08	1.33448e-06	4301	tags=45%, list=20%, signal=37%	DLGAP5/NEK2/KIF11/KIF15/STMN1/CCNB1/KIF23/STIL/SPC25/CENPE/DYNLT1/RACGAP1/AURKA/KIF4A/TTK/AURKB/NUSAP1/NUF2/KIFC1/CDC20/MAD2L1/MAP10/BORA/RHOA/HTT/RAN/CKAP5/CLTC/NDC80/CENPH/ESPL1/RAE1/STAG2/SMC3/SMC1A/ZNF207/TPX2/SETD2/PRC1/MZT1/LSM14A/KPNB1/SPDL1/CLASP2/PLK1/RMDN1/DRG1/RCC1/STAG1/PDCD6IP/DYNC1H1/WDR62/CHMP2B/OFD1/MYBL2/CEP97/CHMP4C/TUBG1/CHMP3/PLK2/CEP192/TOGARAM1/TBCE/CENPA/RAB11A/TPR/CHEK2/AB…
GOBP_DNA_INTEGRITY_CHECKPOINT_SIGNALING	119	0.541498	1.97259	5.61688e-08	1.44013e-06	3477	tags=38%, list=16%, signal=32%	DTL/CDK1/RPA2/GTSE1/WDR76/BLM/CASP2/CLSPN/PRKDC/BRCA1/TIPIN/EME1/RFWD3/ORC1/TICRR/INTS7/FANCD2/RINT1/MSH2/RHNO1/CDC6/BRIP1/RAD17/CDT1/CDK2/RPL26/TOPBP1/BRCC3/CDC45/TIMELESS/MAPK14/TRIAP1/DNA2/CDC5L/NBN/PLK1/RPS27L/ATRIP/ATF2/RAD1/E2F1/CUL4A/RAD9B/NAE1/TP53
GOBP_SPLICEOSOMAL_SNRNP_ASSEMBLY	45	0.686456	2.17051	5.64903e-08	1.44013e-06	2753	tags=53%, list=13%, signal=47%	RNU5A-1/LSM2/RNU6ATAC/SMN1/RNU4-2/RNU5B-1/RNU4-1/SNRPC/RNU4ATAC/CLNS1A/SNRPF/PRPF8/SNRPG/USP4/LSM4/SNRPD1/PRPF3/SNRPD3/SRSF10/DDX20/SNRPD2/TGS1/RNU5F-1/COIL
GOBP_RNA_SPLICING	394	0.416997	1.66375	6.3539e-08	1.59879e-06	4516	tags=34%, list=21%, signal=27%	DHX9/RNU5A-1/RPS26/RNVU1-4/HSPA8/LSM2/RNU6ATAC/SMN1/RNU4-2/METTL4/TMBIM6/FRG1/HNRNPK/PTBP3/RNU5B-1/RNU4-1/SNRPC/RNVU1-1/RBM5/PPIL1/BCAS2/PPP1R8/RNU4ATAC/PPIH/RPS13/CLNS1A/SNRPF/PRPF8/SNRNP40/SNRPG/ECD/LSM5/HNRNPL/PRPF40A/NCBP1/RBM41/RBM11/SRPK1/RTRAF/USP4/HNRNPR/METTL14/MAGOH/LSM4/SNRPD1/HNRNPH2/SF3B6/PRPF3/SRSF1/C1QBP/RBM22/HNRNPA3/GRSF1/NCBP2/RBMX/THOC2/SF3B4/SMNDC1/PRPF4B/SNRPA1/SNRPD3/SRPK2/C…
GOBP_METAPHASE_ANAPHASE_TRANSITION_OF_CELL_CYCLE	62	0.624953	2.08861	7.09805e-08	1.74082e-06	4653	tags=58%, list=22%, signal=46%	CENPF/DLGAP5/CCNB1/CENPE/TTK/ZWINT/AURKB/KNTC1/BUB1/BUB1B/MAD2L1/TRIP13/CDC6/CDC23/CDT1/NDC80/ESPL1/ZWILCH/DYNC1LI1/ZNF207/ANAPC5/BUB3/GEN1/UBE2C/SPDL1/PLK1/FBXO5/ANAPC1/NSMCE2/RIOK2/PSMG2/ANAPC4/CDC27/TPR/RAD21/APC
GOBP_REGULATION_OF_DNA_REPLICATION	125	0.526368	1.92952	9.13059e-08	2.17062e-06	2548	tags=34%, list=12%, signal=30%	E2F7/ESCO2/CDK1/DHX9/BLM/WAPL/S100A11/BRCA2/METTL4/PCNA/TIPIN/DBF4/RFC5/RFC4/SSBP1/TICRR/ACTL6A/CCNA2/CDC7/PDS5A/CDC6/GINS2/SMARCA5/RAD17/CHRAC1/CDT1/ATAD5/POLE3/RFC2/CDK2/USP37/INO80C/ACTR8/TIMELESS/SMC3/GINS1/SMARCAL1/DNA2/NBN/E2F8/STOML2/FBXO5
GOBP_ATTACHMENT_OF_SPINDLE_MICROTUBULES_TO_KINETOCHORE	37	0.697533	2.13913	1.03872e-07	2.45429e-06	2477	tags=54%, list=12%, signal=48%	NEK2/CCNB1/SPC25/CENPE/KNL1/RACGAP1/AURKB/NUF2/KIF2C/KNSTRN/SPAG5/ECT2/CDT1/NDC80/SGO1/ZNF207/BUB3/SPC24/CHAMP1/RMDN1
GOBP_PROTON_TRANSMEMBRANE_TRANSPORT	125	0.524244	1.92173	1.1369e-07	2.63802e-06	5202	tags=48%, list=24%, signal=37%	ATP5F1A/ATP5MF/ATP6V1A/SLC17A5/NDUFA4/ATP5MC1/TMSB4X/ATP5PF/PARK7/UQCRC1/MT-ATP8/ATP5F1B/ATP6V1G1/ATP5F1E/SLC30A5/COX6B1/SLC15A4/NNT/ATP6V0E1/MT-ND4/MT-ATP6/COX7B/COX6A1/CLCN5/PPIF/COX15/COX5A/ATP5F1C/MT-CO1/MT-CO3/ATP5PO/STOML2/MT-ND5/SLC25A5/ATP5PB/SLC11A2/ATP5PD/MT-CO2/ATP6V0A4/MTCO2P12/MT-CYB/ATP6V1B2/SLC9A7/UQCRFS1/ATP6V1E1/SLC25A3/ATP1A1/CLCN4/UQCR10/ATP6V1F/COX7A2L/ATP6V0C/ATP5MC3/ATP5MG/C…
GOBP_RESPIRATORY_ELECTRON_TRANSPORT_CHAIN	106	0.551819	1.98902	1.16969e-07	2.68198e-06	4410	tags=47%, list=20%, signal=38%	CDK1/CCNB1/CHCHD2/UQCRB/NDUFA4/GHITM/PARK7/NDUFB2/COX7C/NDUFB5/NDUFS4/ETFA/NDUFAB1/NDUFS3/MT-ND4L/NDUFB4/COA6/MT-ND4/NDUFB8/COX6A1/COX15/COX5A/NDUFA12/MT-CO1/MT-CO3/GPD2/MT-ND3/DLD/SDHB/MT-ND5/NDUFA5/UQCRQ/NDUFB9/NDUFA8/MT-ND2/MT-CO2/NDUFAF1/MTCO2P12/MT-CYB/MT-ND1/SLC25A13/NDUFA9/UQCRFS1/NDUFA2/IMMP2L/NDUFA1/NDUFC2/UQCR10/COX7A2L/ETFDH
GOBP_POSITIVE_REGULATION_OF_CELL_CYCLE_PROCESS	206	0.465691	1.78208	1.29334e-07	2.91377e-06	4440	tags=34%, list=21%, signal=28%	DLGAP5/E2F7/DTL/RAD51AP1/CDK1/CCNB1/EZH2/KIF23/STIL/RACGAP1/AURKA/RRM2/CDC25A/PLK4/AURKB/NUSAP1/CPSF3/DBF4/STOX1/MAD2L1/CDCA5/CDC7/MAP10/MTBP/SPAG5/CDC25C/CIT/TMOD3/RHOA/ECT2/RHNO1/CDC6/SASS6/CDC23/CDT1/ATAD5/RRM1/KIF14/NDC80/ESPL1/RDX/KIF20B/TFDP1/DYNC1LI1/MED1/ANAPC5/GEN1/UBE2C/CEP295/E2F8/RAD51C/CENPJ/FBXO5/APEX1/DYNC1H1/SLF2/CUL4B/NSMCE2/CUL4A/SLF1/ANAPC4/CDC27/RRM2B/RAB11A/TPR/EGF/CHEK2/UBXN…
GOBP_NEGATIVE_REGULATION_OF_CHROMOSOME_ORGANIZATION	82	0.578953	2.01503	1.50341e-07	3.31006e-06	2623	tags=41%, list=12%, signal=37%	CENPF/CCNB1/TOP2A/TTK/WAPL/ZWINT/AURKB/KNTC1/BUB1/BUB1B/MAD2L1/TRIP13/SMARCA5/CDT1/PARP1/PTTG1/DCP2/NDC80/ESPL1/PINX1/ZWILCH/MNAT1/DYNC1LI1/ZNF207/BUB3/GEN1/ERCC4/NBN/SPDL1/PLK1/TINF2/FBXO5/XRN1/EXOSC10
GOBP_DNA_GEOMETRIC_CHANGE	94	0.561893	1.98549	1.97098e-07	4.17352e-06	4551	tags=45%, list=21%, signal=35%	MCM4/TOP2A/MCM6/DHX9/BLM/RFC5/RFC4/SSBP1/RAD54L/ASCC3/ERCC6L/CHD1L/SMARCAD1/MCM9/SUPV3L1/GINS2/BRIP1/POLQ/RFC2/MCMDC2/CDC45/XRCC5/MNAT1/GINS1/DNA2/NBN/HMGB1/MCM7/DDX1/WRN/RPA1/CHD8/CHD1/G3BP1/DDX12P/DSCC1/RUVBL1/XRCC6/HMGA1/RFC3/HMGB3/RECQL
GOBP_SPINDLE_ASSEMBLY	123	0.526755	1.92545	2.02912e-07	4.27328e-06	4282	tags=46%, list=20%, signal=37%	NEK2/KIF11/CCNB2/KIF15/KIF23/RACGAP1/AURKA/KIF4A/AURKB/HAUS4/KIFC1/CDC20/TUBB/ASPM/MAP10/SPAG5/RHOA/MLH1/HAUS2/NDC80/STAG2/SMC3/SMC1A/ZNF207/HAUS1/TPX2/PRC1/MZT1/LSM14A/KPNB1/CLASP2/PLK1/TUBGCP5/RNF4/DRG1/FBXO5/RCC1/TUBGCP3/STAG1/PDCD6IP/DYNC1H1/CHMP2B/OFD1/MYBL2/CEP97/CHMP4C/CHMP3/CEP192/NCOR1/TOGARAM1/HAUS6/RAB11A/TPR/CHEK2/ABRAXAS2/TUBGCP4
GOBP_REGULATION_OF_CHROMOSOME_SEPARATION	68	0.60537	2.0576	2.28882e-07	4.76838e-06	4653	tags=54%, list=22%, signal=43%	CENPF/DLGAP5/CCNB1/CENPE/TTK/ZWINT/AURKB/KNTC1/BUB1/BUB1B/MAD2L1/TRIP13/CDC6/CDC23/CDT1/PTTG1/NDC80/ESPL1/ZWILCH/DYNC1LI1/ZNF207/ANAPC5/BUB3/GEN1/UBE2C/SPDL1/PLK1/FBXO5/ANAPC1/NSMCE2/RIOK2/PSMG2/ANAPC4/CDC27/TPR/RAD21/APC
GOBP_MEIOTIC_CHROMOSOME_SEGREGATION	69	0.599898	2.04205	3.04721e-07	6.02046e-06	2433	tags=41%, list=11%, signal=36%	TOP2A/TTK/NCAPH/NUF2/RMI1/EME1/SMC4/CCNE2/BUB1/BUB1B/SMC2/FANCD2/TRIP13/BRIP1/PTTG1/SGO2/MLH1/TOP2B/CENPS/ESPL1/ACTR2/SGO1/PSMC3IP/MEIOC/ERCC4/PLK1/NDC1/RAD51C
GOBP_REGULATION_OF_UBIQUITIN_PROTEIN_TRANSFERASE_ACTIVITY	52	0.637661	2.06102	3.06378e-07	6.02046e-06	2588	tags=38%, list=12%, signal=34%	CDC20/BUB1B/MAD2L1/PARK7/MASTL/DTX3L/RPS7/TRIB3/UBE2N/RPL37/PSEN1/RPL11/BUB3/RPL23/UBE2C/BAG5/PLK1/RPL5/FBXO5/RPS20
GOBP_MITOCHONDRIAL_TRANSLATION	69	0.598766	2.0382	3.55933e-07	6.93086e-06	6341	tags=59%, list=29%, signal=42%	GFM2/IARS2/MRPS7/QRSL1/MRPL47/MRPL57/DARS2/CDK5RAP1/LRPPRC/C1QBP/MRPL51/GATC/MTIF2/MRPS16/RMND1/COA3/FASTKD3/MRPS27/MRPS11/MRPS34/FASTKD2/MRPL44/LARS2/RARS2/MRPS6/MRPS17/MRPS18B/ALKBH1/NSUN3/PTCD3/SHMT2/MRPS15/MRPL58/TRUB2/MRPS21/GATB/MTRF1L/MRPL16/MRPL2/MRPS14/TSFM
GOBP_MITOCHONDRIAL_RESPIRATORY_CHAIN_COMPLEX_ASSEMBLY	92	0.562897	1.98937	4.6645e-07	8.77424e-06	4198	tags=45%, list=20%, signal=36%	SDHAF3/SMIM20/C12orf73/TMEM186/TMEM126A/NDUFB2/NDUFB5/NDUFS4/TFAM/NDUFAB1/COX16/NDUFS3/NDUFB4/MT-ND4/COA5/NDUFB8/COX14/NDUFAF4/NDUFA12/COA3/MT-ND5/NDUFA5/NDUFB9/FASTKD3/NDUFB11/NDUFA8/MT-ND2/SDHAF4/DMAC2/NDUFAF6/NDUFAF1/MT-ND1/AIFM1/TIMM21/COA4/NDUFA9/UQCRFS1/NDUFA2/IMMP2L/NDUFA1/NDUFC2
GOBP_MITOCHONDRIAL_GENE_EXPRESSION	99	0.543826	1.93138	5.11572e-07	9.48488e-06	6341	tags=55%, list=29%, signal=39%	GFM2/METTL4/IARS2/MRPS7/QRSL1/MRPL47/SUPV3L1/MRPL57/DARS2/FASTKD5/CDK5RAP1/TFAM/LRPPRC/C1QBP/PRKAA1/MRPL51/GATC/MTIF2/MRPS16/RMND1/COA3/TRMT5/FASTKD3/MRPS27/PNPT1/TEFM/MRPS11/MRPS34/FASTKD2/MRPL44/LARS2/RARS2/TFB2M/MRPS6/MRPS17/MRPS18B/ALKBH1/FASTKD1/NSUN3/PTCD3/TRMT61B/SHMT2/MTERF1/MRPS15/MRPL58/TRUB2/TRNT1/MRPS21/GATB/MTRF1L/MRPL16/MRPL2/MRPS14/TSFM
GOBP_MITOCHONDRION_ORGANIZATION	482	0.386081	1.55267	5.21367e-07	9.62047e-06	4506	tags=30%, list=21%, signal=24%	SDHAF3/SMIM20/CISD2/AURKA/LRBA/TIMM8B/BLOC1S2/CHCHD2/HSPA4/STOX1/SSBP1/GABPB1/C12orf73/GHITM/PMPCB/MTCH2/C11orf65/TMEM186/FUNDC1/PARK7/TMEM126A/MTFR2/TIMM9/NDUFB2/COX7A2/HSPD1/SUPV3L1/MTX3/HTT/IMMT/AGK/RAB32/PARP1/TIMM8A/ATG5/NDUFB5/NDUFS4/SAE1/TFAM/AP3B1/NDUFAB1/MTX2/APOO/HSPA9/OPA1/COX16/NDUFS3/PSMD10/TIMM22/TOMM34/PRKAA1/STAT2/VDAC2/NDUFB4/MT-ND4/COA5/NDUFB8/COX14/BAG4/MYO19/LMAN1/MAIP1/PPIF/T…
GOBP_REGULATION_OF_DNA_DEPENDENT_DNA_REPLICATION	51	0.639537	2.07	5.46894e-07	1.00437e-05	2548	tags=45%, list=12%, signal=40%	E2F7/BLM/BRCA2/METTL4/PCNA/TIPIN/DBF4/RFC5/RFC4/SSBP1/TICRR/CDC7/GINS2/CDT1/RFC2/CDK2/TIMELESS/GINS1/SMARCAL1/NBN/E2F8/STOML2/FBXO5
GOBP_NEGATIVE_REGULATION_OF_CELL_CYCLE_PROCESS	262	0.433879	1.69191	5.77296e-07	1.05025e-05	3477	tags=29%, list=16%, signal=25%	CENPF/E2F7/DTL/NEK2/CDK1/CCNB1/EZH2/RPA2/GTSE1/WDR76/BLM/CASP2/CLSPN/TTK/WAPL/PRKDC/ZWINT/AURKB/BRCA1/KNTC1/TIPIN/EME1/RFWD3/ORC1/TICRR/BUB1/INTS7/BUB1B/MAD2L1/FANCD2/RINT1/TRIP13/MTBP/FBXO43/MSH2/RHNO1/CDC6/BRIP1/SMARCA5/RAD17/CDT1/PTTG1/NDC80/CDK2/RPL26/TOPBP1/ESPL1/PINX1/BRCC3/CDC45/ZWILCH/TIMELESS/NME6/DYNC1LI1/ZNF207/BUB3/MAPK14/GEN1/TRIAP1/DNA2/CDC5L/NBN/SPDL1/E2F8/PLK1/FBXO5/RPS27L/ATRIP/A…
GOBP_ESTABLISHMENT_OF_PROTEIN_LOCALIZATION_TO_ORGANELLE	398	0.401517	1.60365	6.10629e-07	1.09546e-05	5181	tags=36%, list=24%, signal=28%	CDK1/NUP62CL/CCT5/TCP1/CCT3/KPNA2/HSPA8/M6PR/RANBP17/TXNIP/TIMM8B/GNPTAB/PEX2/BRCA2/CCT6A/HSPA4/CSE1L/PMPCB/NUP155/SUMO1/CCT8/C11orf65/CCT4/HIKESHI/TIMM9/VPS25/HSPD1/ECT2/AGK/TNPO1/RAN/TIMM8A/SAE1/PEX1/SRP9/AP3B1/CD68/NUP153/LAMP2/TRAM1L1/SEC61B/NUP188/SRP54/NIPBL/IPO5/SYK/TIMM22/NXT2/PSEN1/TOMM34/SPCS2/PRKAA1/RBM22/NUP58/PEX19/SRP14/NUP133/NCOA4/EDEM1/BAG4/MED1/LMAN1/NUP35/TSPAN10/MAIP1/RPL23/TI…
GOBP_NEGATIVE_REGULATION_OF_MITOTIC_CELL_CYCLE	202	0.453885	1.7393	7.17758e-07	1.26423e-05	2384	tags=26%, list=11%, signal=24%	CENPF/E2F7/DTL/CDK1/CCNB1/EZH2/RPA2/GTSE1/BLM/CASP2/CLSPN/TTK/PRKDC/ZWINT/AURKB/BRCA1/KNTC1/TIPIN/EME1/RFWD3/ORC1/TICRR/BUB1/BUB1B/MAD2L1/FANCD2/RINT1/TRIP13/MTBP/MSH2/CDC6/RAD17/CDT1/NDC80/CDK2/RPL26/TOPBP1/PINX1/BTG3/BRCC3/ZWILCH/ANGEL2/NME6/DYNC1LI1/ZNF207/BUB3/MEIOC/GEN1/TRIAP1/NBN/YTHDC2/SPDL1/PLK1
GOBP_SPLICEOSOMAL_TRI_SNRNP_COMPLEX_ASSEMBLY	21	0.78741	2.14842	7.99016e-07	1.39468e-05	2722	tags=62%, list=13%, signal=54%	RNU5A-1/LSM2/RNU6ATAC/RNU4-2/RNU5B-1/RNU4-1/RNU4ATAC/PRPF8/USP4/PRPF3/SRSF10/DDX20/RNU5F-1
GOBP_REGULATION_OF_MITOTIC_NUCLEAR_DIVISION	103	0.543248	1.9495	8.16117e-07	1.41814e-05	2566	tags=35%, list=12%, signal=31%	CENPF/DLGAP5/MKI67/NEK2/CCNB1/AURKA/TTK/ZWINT/AURKB/NUSAP1/KNTC1/BUB1/BUB1B/MAD2L1/TRIP13/MTBP/CDC25C/FBXO43/BORA/CDC23/CDT1/NDC80/ESPL1/KIF20B/ZWILCH/NME6/DYNC1LI1/ZNF207/ANAPC5/BUB3/GEN1/SPDL1/PLK1/PKMYT1/FBXO5/RCC1
GOBP_REGULATION_OF_DNA_RECOMBINATION	113	0.528381	1.92125	1.10795e-06	1.84245e-05	4494	tags=37%, list=21%, signal=30%	RAD51AP1/PARPBP/RPA2/BLM/KPNA2/RMI2/ACTL6A/MSH6/FANCB/NSD2/SMARCAD1/MSH2/PARP1/MLH1/ATAD5/POLQ/ZNF365/ACTR2/SLC15A4/ING3/NDFIP1/WDR48/TIMELESS/EXOSC3/MORF4L2/SETD2/SHLD1/RBBP8/ALYREF/VPS72/TFRC/PAXIP1/MSH3/BRD8/SHLD2/EPC1/POGZ/TRRAP/KDM1A/RUVBL1/CHEK1/MEAF6
GOBP_MITOTIC_DNA_INTEGRITY_CHECKPOINT_SIGNALING	82	0.554182	1.92881	1.13857e-06	1.87744e-05	3477	tags=38%, list=16%, signal=32%	DTL/CDK1/RPA2/GTSE1/BLM/CASP2/CLSPN/PRKDC/BRCA1/TIPIN/EME1/RFWD3/ORC1/TICRR/FANCD2/RINT1/MSH2/CDC6/RAD17/CDK2/RPL26/TOPBP1/BRCC3/TRIAP1/NBN/PLK1/RPS27L/ATF2/RAD9B/NAE1/TP53
GOBP_GOLGI_VESICLE_TRANSPORT	283	0.4234	1.65835	1.24629e-06	2.04634e-05	6002	tags=44%, list=28%, signal=32%	ARF4/COPG2/DNAJC28/MIA2/KDELR2/COPZ1/RINT1/CNST/VPS35L/SEC24A/HTT/PPP6C/EXOC2/AP3S2/TMED10/VAMP3/SLC10A7/NSF/KLHL20/SNAP23/LYPLA1/CCDC93/ACSL3/SEC23IP/SEC24C/TMED2/VAMP5/CREB3L2/COPA/CRYZL2P-SEC16B/TMED7/TRAPPC2B/GOLGA4/STX17/TRIP11/TRAPPC2/LMAN1/TMED6/SCAMP2/RANGRF/ATL3/COG2/EXOC4/KLHL12/EXOC6/VPS13C/TMED1/COPB1/GOLPH3L/TRAPPC11/ARF3/EXOC1/VAPB/MIA3/TMED4/AP3S1/AP1G1/DOP1A/ARF5/GCC2/SEC16B/GOLGA…
GOBP_MEIOSIS_I_CELL_CYCLE_PROCESS	96	0.542338	1.92024	1.31845e-06	2.14664e-05	2548	tags=34%, list=12%, signal=30%	CCNB2/RAD51AP1/TOP2A/MND1/AURKA/CKS2/CDC25A/BRCA2/RMI1/EME1/CCNE2/RAD54L/MSH6/FANCD2/TRIP13/CDC25C/BRIP1/PTTG1/SGO2/MLH1/TOP2B/NDC80/CENPS/ESPL1/SGO1/PSMC3IP/MEIOC/ERCC4/HSF2BP/PLK1/NDC1/RAD51C/FBXO5
GOBP_NEGATIVE_REGULATION_OF_CELL_CYCLE_PHASE_TRANSITION	223	0.445631	1.71612	1.3989e-06	2.2681e-05	3477	tags=30%, list=16%, signal=25%	CENPF/E2F7/DTL/CDK1/CCNB1/EZH2/RPA2/GTSE1/WDR76/BLM/CASP2/CLSPN/TTK/PRKDC/ZWINT/AURKB/BRCA1/KNTC1/TIPIN/EME1/RFWD3/ORC1/TICRR/BUB1/INTS7/BUB1B/MAD2L1/FANCD2/RINT1/TRIP13/MSH2/RHNO1/CDC6/BRIP1/RAD17/CDT1/NDC80/CDK2/RPL26/TOPBP1/PINX1/BRCC3/CDC45/ZWILCH/TIMELESS/DYNC1LI1/ZNF207/BUB3/MAPK14/GEN1/TRIAP1/DNA2/CDC5L/NBN/SPDL1/PLK1/FBXO5/RPS27L/ATRIP/ATF2/RAD1/E2F1/CHMP4C/CUL4A/RAD9B/NAE1/TP53
GOBP_MEIOTIC_CHROMOSOME_SEPARATION	20	0.799677	2.15702	1.42131e-06	2.29483e-05	2155	tags=50%, list=10%, signal=45%	TOP2A/TTK/NCAPH/RMI1/EME1/MLH1/TOP2B/CENPS/ESPL1/ERCC4
GOBP_POSITIVE_REGULATION_OF_MITOTIC_CELL_CYCLE_PHASE_TRANSITION	86	0.558545	1.96965	1.47429e-06	2.35097e-05	4162	tags=41%, list=19%, signal=33%	DLGAP5/DTL/CDK1/CCNB1/STIL/RRM2/CDC25A/CPSF3/STOX1/CDCA5/CDC7/MTBP/CDC25C/TMOD3/CDC6/SASS6/CDC23/CDT1/RRM1/ESPL1/RDX/TFDP1/ANAPC5/UBE2C/RAD51C/CENPJ/FBXO5/APEX1/CUL4B/NSMCE2/CUL4A/ANAPC4/CDC27/RRM2B/RAB11A
GOBP_REGULATION_OF_CELL_CYCLE_G2_M_PHASE_TRANSITION	100	0.527678	1.87707	1.60529e-06	2.50827e-05	4911	tags=44%, list=23%, signal=34%	CENPF/DTL/CDK1/CCNB1/AURKA/BLM/CLSPN/CDC25A/AURKB/BRCA1/STOX1/ORC1/TICRR/CDC7/RINT1/CDC25C/CDC6/RAD17/ATAD5/RRM1/KIF14/CDK2/TOPBP1/PINX1/BRCC3/NBN/PLK1/RAD51C/FBXO5/PKIA/CCNB3/CHMP4C/CCNQ/PAXIP1/NAE1/TP53/RRM2B/RAB11A/CHEK1/RAD21/SIN3A/NABP1/INIP/ATM
GOBP_NUCLEIC_ACID_PHOSPHODIESTER_BOND_HYDROLYSIS	236	0.436373	1.68675	1.6609e-06	2.57619e-05	4756	tags=34%, list=22%, signal=27%	EXO1/NEIL3/RPS21/TDP1/CPSF3/EXO5/EME1/ASTE1/LACTB2/CNOT1/EXOSC8/SLFN13/PPP1R8/PARN/DCP2/NCBP1/ATAD5/NHP2/CSTF2/HARBI1/CPSF2/CNOT7/DCLRE1C/NCBP2/ANGEL1/EXOSC3/N4BP2/PDE12/ANGEL2/CSTF3/RMRP/REXO5/RAG1/GEN1/TSN/PXDNL/POLR2I/ERCC4/DNA2/EXOSC9/RNASE6/CNOT6/XRN2/ST20/DDX1/WRN/DCLRE1A/RBBP8/NUDT12/ENDOD1/XRN1/EXOSC10/CPSF7/PNPT1/APEX1/RIDA/RAD1/NUDT21/RNASEL/POP4/SND1/ABT1/APEX2/G3BP1/AIFM1/MRPL44/TATDN…
GOBP_METAPHASE_PLATE_CONGRESSION	66	0.588521	1.98507	1.8601e-06	2.83776e-05	3173	tags=41%, list=15%, signal=35%	CENPF/CCNB1/CENPE/CEP55/AURKB/NUF2/CDCA8/KIFC1/KIF18A/KIF2C/CDCA5/SPAG5/CDC23/CDT1/MLH1/KIF14/NDC80/PINX1/MEIOC/KPNB1/SPDL1/CHAMP1/RMDN1/PDCD6IP/DYNC1H1/CHMP2B/CHMP4C
GOBP_RRNA_METABOLIC_PROCESS	253	0.428836	1.66817	1.86921e-06	2.84046e-05	6246	tags=40%, list=29%, signal=29%	RPS21/RPS27/RPL27/PRKDC/POLR1B/SRFBP1/FRG1/C1D/PWP1/RPL35A/METTL5/NIFK/EXOSC8/SLFN13/RPS16/UTP15/SUV39H1/DDX21/RPS7/DDX18/NHP2/UTP25/RPS24/GTF3C6/RPL26/UTP6/RPL11/NOP10/NVL/BRIX1/EXOSC3/RMRP/EXOSC1/NSA2/WDR12/EXOSC9/XRN2/RPL5/PA2G4/HEATR1/XRN1/EXOSC10/UTP11/RPL7L1/RPUSD2/WDR3/MRM2/MRPS11/MTOR/MTREX/RNASEL/POP4/SHQ1/EMG1/TAF1B/ABT1/TP53/MDN1/MRPL44/RIOK2/UTP20/TFB2M/DIMT1/RPS14/TSR1/DROSHA/DCAF13/…
GOBP_CELL_CYCLE_G2_M_PHASE_TRANSITION	144	0.485478	1.80329	1.8918e-06	2.86357e-05	4440	tags=38%, list=21%, signal=31%	CENPF/DTL/CCNB2/CDK1/CCNB1/MELK/FOXM1/AURKA/BLM/CLSPN/CDC25A/AURKB/SKP2/BRCA1/STOX1/ORC1/TICRR/CCNA2/CDC7/RINT1/CDC25C/CIT/MASTL/CDC6/RAD17/ATAD5/RRM1/KIF14/NDC80/CDK2/TOPBP1/PINX1/BRCC3/NBN/PLK1/RAD51C/PKMYT1/FBXO5/ARPP19/PKIA/CCNB3/CHMP4C/CCNQ/PPME1/PAXIP1/NAE1/TP53/LATS1/RRM2B/RAB11A/CHEK2/CALM1/CHEK1/RAD21/SIN3A
GOBP_KINETOCHORE_ORGANIZATION	23	0.756065	2.10809	1.91007e-06	2.87997e-05	2480	tags=61%, list=12%, signal=54%	CENPF/DLGAP5/CENPE/NUF2/KNTC1/SMC4/CENPK/SMC2/CDT1/NDC80/CENPS/CENPH/CENPW/RNF4
GOBP_DNA_REPLICATION_INITIATION	37	0.660838	2.0266	2.12158e-06	3.13783e-05	2827	tags=51%, list=13%, signal=45%	MCM4/MCM6/MCM10/ORC6/ORC1/CCNE2/TICRR/PRIM1/CDC6/CDT1/PRIM2/CDK2/TOPBP1/POLA1/CDC45/ORC4/NBN/MCM7/POLA2
GOBP_POSITIVE_REGULATION_OF_CHROMOSOME_ORGANIZATION	83	0.55603	1.94597	2.17983e-06	3.19956e-05	5393	tags=49%, list=25%, signal=37%	NCAPG/NEK2/CCT5/TCP1/CCT3/NCAPH/AURKB/NCAPD2/CCT6A/SMC4/SSBP1/CCT8/CCT4/SMC2/LIG4/PARN/CDT1/CDK2/PPHLN1/XRCC5/GNL3/NBN/ATF7IP/MAPKAPK5/PKIB/MAPK1/SLF2/NSMCE2/SLF1/TNKS2/TPR/RAD21/SIN3A/CCT7/DKC1/CCT2/ATM/TAL1/SMC5/CTNNB1/ZNF304
GOBP_CHROMOSOME_CONDENSATION	32	0.706703	2.10641	2.31206e-06	3.38084e-05	1005	tags=38%, list=5%, signal=36%	NCAPG/CDK1/TOP2A/WAPL/NCAPH/NUSAP1/NCAPD2/SMC4/SMC2/CDCA5/SMARCA5/NCAPG2
GOBP_REGULATION_OF_NUCLEAR_DIVISION	121	0.505308	1.84647	2.53097e-06	3.68703e-05	2566	tags=31%, list=12%, signal=28%	CENPF/DLGAP5/MKI67/NEK2/RAD51AP1/CCNB1/AURKA/TTK/ZWINT/AURKB/NUSAP1/KNTC1/BUB1/CDC20/BUB1B/MAD2L1/TRIP13/MTBP/CDC25C/FBXO43/BORA/CDC23/CDT1/NDC80/ESPL1/KIF20B/ZWILCH/NME6/DYNC1LI1/ZNF207/ANAPC5/BUB3/GEN1/SPDL1/PLK1/PKMYT1/FBXO5/RCC1
GOBP_DNA_BIOSYNTHETIC_PROCESS	179	0.456244	1.73288	2.67821e-06	3.87241e-05	4911	tags=35%, list=23%, signal=27%	CENPF/DTL/NEK2/CCT5/TCP1/CCT3/TYMS/AURKB/POLE2/PCNA/RFC5/RFC4/CCT6A/CCT8/CCT4/LIG4/TK1/PARN/GINS2/POLH/CHRAC1/PARP4/DCP2/POLE3/NHP2/POLQ/RFC2/PINX1/POLA1/NOP10/NVL/XRCC5/TFDP1/GINS1/RFC1/POLI/ERCC4/WRN/TINF2/XRN1/EXOSC10/MAPKAPK5/PKIB/MAPK1/HSP90AA1/RPA1/PCLAF/TP53/POLK/POLD3/HNRNPC/DSCC1/TNKS2/LIN9/RFC3/CHEK1/MEAF6/CCT7/DKC1/CCT2/NOX4/ATM
GOBP_TRNA_METABOLIC_PROCESS	163	0.465405	1.75364	4.23126e-06	5.96223e-05	5185	tags=39%, list=24%, signal=30%	IARS2/QRSL1/EXOSC8/FARSB/SLFN13/MARS2/DARS2/CDKAL1/SSB/RTRAF/CDK5RAP1/GTF3C6/BCDIN3D/GRSF1/GATC/OSGEPL1/EXOSC3/PUS7/CLP1/RTCB/EXOSC9/C9orf64/SEPSECS/TRMT10A/TRMT5/DUS4L/TRMO/DDX1/EXOSC10/ELP3/METTL2A/TRUB1/THUMPD3/PUS3/FARS2/THADA/ADAT1/POP4/LAGE3/DALRD3/TP53RK/LARS2/MOCS3/RARS2/METTL1/TRMT2B/PUS10/NSUN6/TYW5/ALKBH1/THUMPD1/NSUN3/DTWD2/TRMT61B/ZBTB8OS/METTL6/TRMT12/ALKBH8/DPH3/DTD2/RPP38/POLR3K/T…
GOBP_MITOTIC_SPINDLE_ASSEMBLY	70	0.567182	1.92882	5.04394e-06	6.95561e-05	4233	tags=53%, list=20%, signal=43%	NEK2/KIF11/KIF15/KIF23/RACGAP1/KIF4A/AURKB/KIFC1/CDC20/MAP10/RHOA/STAG2/SMC3/SMC1A/ZNF207/TPX2/PRC1/MZT1/LSM14A/KPNB1/CLASP2/PLK1/DRG1/STAG1/PDCD6IP/CHMP2B/OFD1/MYBL2/CEP97/CHMP4C/CHMP3/CEP192/TOGARAM1/RAB11A/TPR/CHEK2/ABRAXAS2
GOBP_NEGATIVE_REGULATION_OF_UBIQUITIN_PROTEIN_TRANSFERASE_ACTIVITY	22	0.754001	2.06897	5.7665e-06	7.78577e-05	2588	tags=68%, list=12%, signal=60%	CDC20/BUB1B/MAD2L1/PARK7/DTX3L/RPS7/RPL37/PSEN1/RPL11/BUB3/RPL23/BAG5/RPL5/FBXO5/RPS20
GOBP_POSITIVE_REGULATION_OF_DNA_METABOLIC_PROCESS	220	0.43195	1.66091	5.88837e-06	7.92272e-05	4136	tags=32%, list=19%, signal=26%	NEK2/RAD51AP1/CCT5/DHX9/TCP1/FOXM1/CCT3/PRKDC/AURKB/BRCA1/PCNA/RFC5/RFC4/CCT6A/ACTL6A/CCT8/UBE2V2/CCT4/FANCB/NSD2/MSH2/PARN/DTX3L/GINS2/PARP1/MLH1/ATAD5/CCDC117/UBE2N/RFC2/PRIM2/CDK2/EYA3/ACTR2/ING3/WDR48/BRCC3/NVL/TIMELESS/OTUD4/XRCC5/GNL3/EXOSC3/MORF4L2/GINS1/SHLD1/NBN/HMGB1/ST20/WRN/RBBP8/MAPKAPK5/PKIB/MAPK1/HSP90AA1/SLF2/VPS72/TFRC/PAXIP1/XRCC1/BRD8/USP7/SHLD2/SLF1/EPC1/DSCC1/TNKS2/POGZ/TRRAP…
GOBP_REGULATION_OF_UBIQUITIN_PROTEIN_LIGASE_ACTIVITY	23	0.741225	2.06671	6.04498e-06	8.02202e-05	2588	tags=52%, list=12%, signal=46%	CDC20/MAD2L1/MASTL/RPS7/RPL37/RPL11/RPL23/UBE2C/PLK1/RPL5/FBXO5/RPS20
GOBP_MITOTIC_METAPHASE_PLATE_CONGRESSION	53	0.600248	1.94584	6.31075e-06	8.34613e-05	3173	tags=42%, list=15%, signal=35%	CCNB1/CENPE/CEP55/AURKB/NUF2/CDCA8/KIFC1/KIF18A/KIF2C/CDCA5/CDC23/CDT1/KIF14/NDC80/PINX1/KPNB1/SPDL1/CHAMP1/RMDN1/PDCD6IP/CHMP2B/CHMP4C
GOBP_PROTEIN_LOCALIZATION_TO_CONDENSED_CHROMOSOME	19	0.776438	2.0673	6.99919e-06	9.04032e-05	2450	tags=68%, list=11%, signal=61%	CDK1/KNL1/TTK/AURKB/KNTC1/MTBP/CDT1/NDC80/ZWILCH/BUB3/HASPIN/SPDL1/CHAMP1
GOBP_DNA_DOUBLE_STRAND_BREAK_PROCESSING	15	0.811888	2.0484	7.02228e-06	9.04032e-05	2536	tags=53%, list=12%, signal=47%	BLM/UBE2V2/WDR70/SMARCAD1/BRIP1/UBE2N/DNA2/RBBP8
GOBP_POSITIVE_REGULATION_OF_CELL_CYCLE	281	0.415359	1.62556	7.04854e-06	9.04407e-05	3018	tags=25%, list=14%, signal=22%	DLGAP5/E2F7/DTL/RAD51AP1/CDK1/CKS1B/CCNB1/EZH2/KIF23/STIL/RACGAP1/AURKA/CKS2/RRM2/CDC25A/PLK4/AURKB/NUSAP1/BRCA2/CPSF3/DBF4/STOX1/MAD2L1/CDCA5/CDC7/MAP10/MTBP/SPAG5/CDC25C/CIT/TMOD3/RHOA/ECT2/RPS15A/RHNO1/CDC6/SASS6/CDC23/CDT1/ATAD5/RRM1/KIF14/NDC80/ESPL1/CDK5R1/PSMD10/RDX/EIF4E/KIF20B/TFDP1/MNAT1/DYNC1LI1/MED1/ANAPC5/MEIOC/SRPK2/CCNYL1/GEN1/UBE2C/CEP295/YTHDC2/E2F8/RAD51C/CENPJ/FBXO5/CCNT2/APEX1…
GOBP_POSITIVE_REGULATION_OF_CELL_CYCLE_PHASE_TRANSITION	106	0.511044	1.84205	7.47332e-06	9.46376e-05	4231	tags=36%, list=20%, signal=29%	DLGAP5/DTL/CDK1/CCNB1/EZH2/STIL/RRM2/CDC25A/CPSF3/STOX1/CDCA5/CDC7/MTBP/CDC25C/TMOD3/CDC6/SASS6/CDC23/CDT1/ATAD5/RRM1/ESPL1/RDX/TFDP1/ANAPC5/UBE2C/RAD51C/CENPJ/FBXO5/APEX1/CUL4B/NSMCE2/CUL4A/ANAPC4/CDC27/RRM2B/RAB11A/CHEK2
GOBP_PROTEIN_FOLDING	183	0.450884	1.7141	8.1416e-06	0.000100795	5200	tags=43%, list=24%, signal=33%	HSP90AB3P/CCT5/TCP1/CCT3/HSPA8/HSP90B2P/NGLY1/CCT6A/UGGT1/PPID/CCT8/ERP44/CCT4/PPIL1/TXNDC9/PPIA/HSPD1/PPIH/PFDN4/PDIA6/ERP29/HSPA9/HSPA13/VBP1/PEX19/PFDN5/HSP90AA2P/BAG4/PDIA3/B2M/LMAN1/HSPE1/PPIF/TOR1A/DNAJA1/HSP90B1/BAG5/ZMYND10/HSPA14/DNAJA3/DNAJC3/HSP90AB4P/PFDN1/HSP90AA1/GRPEL2/HSP90AB2P/SDF2L1/AHSA1/RANBP2/DNAJC19/SELENOF/DNAJC10/TOR1B/PDCD5/TBCE/PPIG/PDRG1/NKTR/HSPA5/NUDCD2/CWC27/PRDX4/TB…
GOBP_INNER_MITOCHONDRIAL_MEMBRANE_ORGANIZATION	36	0.6564	1.99942	8.68377e-06	0.000106486	2561	tags=42%, list=12%, signal=37%	TIMM8B/GHITM/TIMM9/MTX3/IMMT/AGK/TIMM8A/MTX2/APOO/HSPA9/OPA1/TIMM22/MAIP1/TIMM10/APOOL
GOBP_NEGATIVE_REGULATION_OF_MITOTIC_CELL_CYCLE_PHASE_TRANSITION	157	0.468834	1.75754	8.7591e-06	0.000107071	2687	tags=29%, list=12%, signal=25%	CENPF/E2F7/DTL/CDK1/CCNB1/EZH2/RPA2/GTSE1/BLM/CASP2/CLSPN/TTK/PRKDC/ZWINT/AURKB/BRCA1/KNTC1/RFWD3/ORC1/TICRR/BUB1/BUB1B/MAD2L1/RINT1/TRIP13/CDC6/RAD17/CDT1/NDC80/CDK2/RPL26/TOPBP1/PINX1/BRCC3/ZWILCH/DYNC1LI1/ZNF207/BUB3/GEN1/TRIAP1/NBN/SPDL1/PLK1/FBXO5/RPS27L
GOBP_NEGATIVE_REGULATION_OF_METAPHASE_ANAPHASE_TRANSITION_OF_CELL_CYCLE	40	0.647174	1.99828	9.80337e-06	0.000119085	2548	tags=50%, list=12%, signal=44%	CENPF/CCNB1/TTK/ZWINT/AURKB/KNTC1/BUB1/BUB1B/MAD2L1/TRIP13/CDT1/NDC80/ZWILCH/DYNC1LI1/ZNF207/BUB3/GEN1/SPDL1/PLK1/FBXO5
GOBP_NUCLEOSIDE_MONOPHOSPHATE_BIOSYNTHETIC_PROCESS	37	0.642201	1.96944	9.93425e-06	0.000120298	3797	tags=49%, list=18%, signal=40%	DCTD/TYMS/HPRT1/TK1/ATIC/GART/NUDT2/GMPS/ADK/RFK/IMPDH2/PAICS/SHMT1/PRPS1/CAD/PRPS2/CMPK1/DCK
GOBP_PROTEIN_LOCALIZATION_TO_CHROMATIN	28	0.705902	2.05156	1.06911e-05	0.000127587	2384	tags=36%, list=11%, signal=32%	ESCO2/EZH2/WAPL/CDCA5/MCM9/MSH2/NIPBL/PPHLN1/SETD2/PLK1
GOBP_SISTER_CHROMATID_COHESION	58	0.583947	1.92537	1.17221e-05	0.000138064	3983	tags=52%, list=19%, signal=42%	ESCO2/WAPL/BUB1/CDC20/BUB1B/CDCA5/STAG3L1/PDS5A/SGO2/NIPBL/ESPL1/STAG2/SMC3/SGO1/SMC1A/HASPIN/PLK1/RAD51C/STAG1/SMC1B/NAA50/SLF2/ESCO1/NSMCE2/SLF1/DDX12P/MCMBP/STAG3L4/DSCC1/POGZ
GOBP_TELOMERASE_RNA_LOCALIZATION	19	0.769055	2.04765	1.18726e-05	0.000139413	4855	tags=84%, list=23%, signal=65%	CCT5/TCP1/CCT3/CCT6A/CCT8/CCT4/PARN/DCP2/NHP2/NOP10/EXOSC10/SHQ1/RUVBL1/CCT7/DKC1/CCT2
GOBP_ENERGY_DERIVATION_BY_OXIDATION_OF_ORGANIC_COMPOUNDS	287	0.408635	1.60432	1.36786e-05	0.000157752	5202	tags=40%, list=24%, signal=31%	CDK1/CCNB1/ATP5F1A/MRPS36/ATP5MF/CHCHD2/SUCLG2/UQCRB/NDUFA4/GHITM/ATP5PF/SLC25A14/MDH1B/PARK7/UQCRC1/MTFR2/MDH1/NDUFB2/MT-ATP8/COX7A2/MSH2/IDH2/RHOA/COX7C/COQ10B/ATP5F1B/NDUFB5/NDUFS4/FH/ETFA/NDUFAB1/ATP5F1E/PDHB/SELENOS/NDUFS3/MT-ND4L/NNT/NDUFB4/COA6/ACADM/MT-ND4/MT-ATP6/PDE12/CS/IDE/NDUFB8/COX6A1/PPIF/COX15/DLST/COX5A/PHKA2/NDUFA12/ATP5F1C/CISD1/MT-CO1/MT-CO3/ATP5PO/GPD2/MT-ND3/PHKB/DLD/STOML2/…
GOBP_MRNA_5_SPLICE_SITE_RECOGNITION	16	0.788784	2.01756	1.55332e-05	0.000177033	2175	tags=50%, list=10%, signal=45%	RNVU1-4/RNU6ATAC/SNRPC/RNVU1-1/RNU4ATAC/SRSF1/PRPF39/RNVU1-7
GOBP_ELECTRON_TRANSPORT_CHAIN	154	0.459605	1.72524	1.83823e-05	0.000203518	5723	tags=44%, list=27%, signal=33%	CDK1/CCNB1/CHCHD2/UQCRB/NDUFA4/AKR7A2/GHITM/PARK7/SRD5A1/NDUFB2/COX7C/NDUFB5/NDUFS4/ETFA/NDUFAB1/NDUFS3/MT-ND4L/NDUFB4/COA6/MT-ND4/NDUFB8/COX6A1/COX15/COX5A/IDO1/NDUFA12/MT-CO1/MT-CO3/GPD2/ENOX2/MT-ND3/DLD/SDHB/MT-ND5/NDUFA5/UQCRQ/NDUFB9/NDUFA8/MT-ND2/MT-CO2/NDUFAF1/QDPR/GLRX2/MTCO2P12/MT-CYB/MT-ND1/SLC25A13/NDUFA9/UQCRFS1/NDUFA2/IMMP2L/NDUFA1/NDUFC2/UQCR10/COX7A2L/ETFDH/AKR7A3/NOX4/DGUOK/P4HA2/N…
GOBP_ESTABLISHMENT_OF_RNA_LOCALIZATION	146	0.467909	1.74354	1.98129e-05	0.000216879	6516	tags=47%, list=30%, signal=33%	NUP62CL/DHX9/RANBP17/POLR2D/NUP155/PHAX/XPO1/NUP37/GLE1/NUP205/RAN/SSB/CKAP5/NCBP1/RTRAF/NUP153/LRPPRC/NUP188/SRSF1/HNRNPA3/NCBP2/NUP58/ENY2/RAE1/THOC2/NUP133/NUP160/NUP35/TOMM20/SETD2/THOC7/KPNB1/NPIPA1/NDC1/XPO5/PNPT1/NUP98/SMG1/NUP43/ALYREF/RBM15B/NUP107/RANBP2/MRPL18/SRSF3/MX2/CETN3/ZC3H11A/TPR/EIF5A/FYTTD1/ATM/SARNP/PEG10/FMR1/UPF2/SLBP/SMG7/CHTOP/NUP93/THOC1/ATR/HNRNPA2B1/THOC3/SMG5/AGFG1/P…
GOBP_CELL_CYCLE_DNA_REPLICATION	43	0.622939	1.94889	2.28376e-05	0.000244463	2548	tags=42%, list=12%, signal=37%	E2F7/MCM4/MCM6/BLM/BRCA2/PCNA/TIPIN/DBF4/CDC7/CDT1/ATAD5/POLA1/CDC45/GINS1/DNA2/E2F8/WRN/FBXO5
GOBP_SIGNAL_TRANSDUCTION_IN_RESPONSE_TO_DNA_DAMAGE	168	0.452245	1.70616	2.51788e-05	0.00026513	4231	tags=32%, list=20%, signal=26%	E2F7/DTL/CDK1/RPA2/GTSE1/WDR76/FOXM1/BLM/CASP2/EEF1E1/CLSPN/PRKDC/SMYD2/BRCA1/BRCA2/COPS3/TIPIN/EME1/RFWD3/TICRR/INTS7/FANCD2/RINT1/MSH2/RHNO1/BRIP1/RAD17/ATAD5/CDK2/RPL26/TOPBP1/PSMD10/BRCC3/MAPK14/TRIAP1/CDC5L/NBN/PLK1/RPS27L/ATRIP/ATF2/RAD1/E2F1/PAXIP1/CUL4A/RAD9B/TP53/PLK2/TFAP4/EIF2AK4/SP100/KDM1A/CHEK2
GOBP_DNA_REPLICATION_CHECKPOINT_SIGNALING	17	0.772423	2.00989	2.85278e-05	0.000295575	3443	tags=76%, list=16%, signal=64%	CLSPN/TIPIN/ORC1/TICRR/CDC6/RAD17/CDT1/TOPBP1/CDC45/TIMELESS/DNA2/RAD9B/NAE1
GOBP_RIBOSOME_ASSEMBLY	59	0.562798	1.86042	3.06456e-05	0.000315829	4428	tags=46%, list=21%, signal=36%	RPS27/PRKDC/MRPS7/DHX29/RPL24/MRPL22/C1QBP/RPL11/XRCC5/BRIX1/NIP7/RPL5/RPS27L/RPL10/MRPS11/RPL6/RPS5/FASTKD2/ABT1/EFL1/RPL38/MDN1/EIF2A/RPS14/MTERF3/RPLP0/RPLP0P6
GOBP_MITOTIC_CYTOKINESIS	69	0.546036	1.85871	3.08901e-05	0.000317504	4653	tags=43%, list=22%, signal=34%	KIF20A/STMN1/JTB/KIF23/RACGAP1/ANLN/CEP55/CKAP2/KIF4A/NUSAP1/CIT/RHOA/ECT2/MITD1/ESPL1/KIF20B/PLK1/TRIM36/PDCD6IP/CHMP2B/CHMP4C/CHMP3/STAMBP/DCDC1/USP8/CENPA/ANK3/ARF1/MAP9/APC
GOBP_MITOTIC_CHROMOSOME_CONDENSATION	19	0.752442	2.00341	3.14823e-05	0.000321036	976	tags=42%, list=5%, signal=40%	NCAPG/NCAPH/NUSAP1/NCAPD2/SMC4/SMC2/CDCA5/SMARCA5
GOBP_PROTEIN_LOCALIZATION_TO_CHROMOSOME_CENTROMERIC_REGION	25	0.697173	1.98111	3.39236e-05	0.000343221	2450	tags=52%, list=11%, signal=46%	CDK1/KNL1/TTK/AURKB/KNTC1/MTBP/CDT1/NDC80/ZWILCH/BUB3/HASPIN/SPDL1/CHAMP1
GOBP_RNA_MODIFICATION	155	0.451061	1.68993	3.4078e-05	0.000343886	4786	tags=37%, list=22%, signal=29%	ADAR/METTL4/APOBEC3H/METTL5/PARN/CDKAL1/SSB/HENMT1/NHP2/CDK5RAP1/METTL14/BCDIN3D/NOP10/OSGEPL1/PUS7/WTAP/C9orf64/TGS1/TRMT10A/TRMT5/DUS4L/TRMO/ELP3/RPUSD2/MRM2/METTL2A/APOBEC3B/TRUB1/THUMPD3/PUS3/RBM15B/CMTR2/THADA/RAMAC/EMG1/DALRD3/MOCS3/TFB2M/METTL1/RBM15/DIMT1/TRMT2B/APOBEC3D/PUS10/NSUN6/TYW5/ALKBH1/THUMPD1/NSUN3/DTWD2/PUS7L/TRMT61B/METTL6/TRMT12/ALKBH8/DPH3/DKC1
GOBP_REGULATION_OF_DOUBLE_STRAND_BREAK_REPAIR	105	0.491184	1.7657	3.71749e-05	0.000370315	4494	tags=35%, list=21%, signal=28%	RAD51AP1/PARPBP/RPA2/FOXM1/PRKDC/RMI2/ACTL6A/UBE2V2/FANCB/NSD2/AUNIP/DTX3L/TRIP12/PARP1/POLQ/UBE2N/ZNF365/ACTR2/ING3/WDR48/TIMELESS/MORF4L2/SETD2/SHLD1/RBBP8/SLF2/VPS72/BRD8/SHLD2/SLF1/EPC1/POGZ/TRRAP/KDM1A/RUVBL1/CHEK1/MEAF6
GOBP_REGULATION_OF_DOUBLE_STRAND_BREAK_REPAIR_VIA_HOMOLOGOUS_RECOMBINATION	66	0.547713	1.84743	3.82593e-05	0.000378201	4494	tags=41%, list=21%, signal=32%	RAD51AP1/PARPBP/RPA2/RMI2/ACTL6A/FANCB/PARP1/POLQ/ZNF365/ACTR2/ING3/WDR48/TIMELESS/MORF4L2/SETD2/SHLD1/RBBP8/VPS72/BRD8/SHLD2/EPC1/POGZ/TRRAP/KDM1A/RUVBL1/CHEK1/MEAF6
GOBP_TRICARBOXYLIC_ACID_CYCLE	30	0.658647	1.94196	4.04545e-05	0.000394865	4651	tags=53%, list=22%, signal=42%	MRPS36/SUCLG2/MDH1B/MDH1/IDH2/FH/PDHB/NNT/CS/DLST/SDHB/DHTKD1/SUCLG1/IDH3A/IREB2/MDH2
GOBP_DNA_DEPENDENT_DNA_REPLICATION_MAINTENANCE_OF_FIDELITY	46	0.604629	1.91821	4.17917e-05	0.000404938	3083	tags=37%, list=14%, signal=32%	BLM/TRAIP/BRCA2/PCNA/TIPIN/EME1/RFWD3/MCM9/ZNF365/CENPS/TIMELESS/MMS22L/GEN1/SMARCAL1/DNA2/WRN/ALYREF
GOBP_CENTROMERE_COMPLEX_ASSEMBLY	29	0.676553	1.98176	4.19104e-05	0.000404938	4084	tags=55%, list=19%, signal=45%	CENPF/DLGAP5/CENPE/CENPI/OIP5/HJURP/KNTC1/CENPK/HELLS/CENPS/CENPH/CENPW/RNF4/MIS18A/POGZ/CENPA
GOBP_REGULATION_OF_MITOTIC_SISTER_CHROMATID_SEGREGATION	44	0.614473	1.92722	4.2009e-05	0.000404938	2548	tags=48%, list=12%, signal=42%	CENPF/CCNB1/TTK/ZWINT/AURKB/KNTC1/BUB1/BUB1B/MAD2L1/TRIP13/CDT1/PTTG1/NDC80/ZWILCH/DYNC1LI1/ZNF207/BUB3/GEN1/SPDL1/PLK1/FBXO5
GOBP_ENDOPLASMIC_RETICULUM_TO_GOLGI_VESICLE_MEDIATED_TRANSPORT	124	0.480472	1.75884	4.25624e-05	0.000409053	6002	tags=48%, list=28%, signal=35%	ARF4/COPG2/MIA2/KDELR2/RINT1/SEC24A/PPP6C/TMED10/SEC23IP/SEC24C/TMED2/CREB3L2/COPA/CRYZL2P-SEC16B/TMED7/TRAPPC2B/STX17/TRIP11/TRAPPC2/LMAN1/TMED6/RANGRF/ATL3/KLHL12/TMED1/COPB1/TRAPPC11/VAPB/MIA3/TMED4/SEC16B/PGAP1/RAB2A/SAR1B/TMED3/IER3IP1/ARCN1/PDCD6/SEC24B/SEC22C/SEC23B/COPB2/GOSR2/TRAPPC6A/SAR1A/SCFD1/SEC31A/TRAPPC3/TRAPPC1/ERGIC2/PEF1/RAB1A/SEC22B/TRAPPC8/TMED9/TRAPPC6B/TEX261/SEC24D/TMED5
GOBP_SOMATIC_DIVERSIFICATION_OF_IMMUNE_RECEPTORS	76	0.525675	1.8149	4.37568e-05	0.00041866	3729	tags=34%, list=17%, signal=28%	EXO1/ADAR/PRKDC/XRCC4/MSH6/LIG4/NSD2/PMS2P1/HSPD1/MSH2/MLH1/ATAD5/POLQ/SLC15A4/NDFIP1/DCLRE1C/EXOSC3/RAG1/SHLD1/NBN/HMGB1/UNG/TFRC/PAXIP1/MSH3/SHLD2
GOBP_GENERATION_OF_PRECURSOR_METABOLITES_AND_ENERGY	436	0.364416	1.45777	4.76749e-05	0.000445157	5808	tags=39%, list=27%, signal=29%	CDK1/CCNB1/ATP5F1A/ENO1/MRPS36/ATP5MF/CHCHD2/SUCLG2/UQCRB/NDUFA4/AKR7A2/GHITM/ATP5PF/SLC25A14/MDH1B/PARK7/UQCRC1/SRD5A1/MTFR2/MDH1/BPGM/NDUFB2/MT-ATP8/COX7A2/MSH2/IDH2/RHOA/COX7C/COQ10B/ATP5F1B/NDUFB5/NDUFS4/FH/ETFA/NDUFAB1/ATP5F1E/ETFBKMT/LDHA/PDHB/SELENOS/NDUFS3/PSEN1/MT-ND4L/PRKAA1/NNT/GAPDH/NDUFB4/COA6/ACADM/MT-ND4/MT-ATP6/PDE12/CS/IDE/NDUFB8/COX6A1/PGD/PPIF/COX15/DLST/COX5A/IDO1/RPE/PHKA2/HK…
GOBP_MRNA_CIS_SPLICING_VIA_SPLICEOSOME	33	0.652906	1.95217	4.83813e-05	0.000450668	2739	tags=45%, list=13%, signal=40%	RNVU1-4/RNU6ATAC/SNRPC/RNVU1-1/RNU4ATAC/CLNS1A/PRPF40A/NCBP1/SRSF1/RBM22/NCBP2/PRPF4B/PRPF39/RNVU1-7/CWC15
GOBP_PROTEIN_DNA_COMPLEX_ASSEMBLY	119	0.475878	1.73355	4.96656e-05	0.000459514	4084	tags=35%, list=19%, signal=29%	CENPF/DLGAP5/ASF1B/TAF7/CENPE/CENPI/OIP5/HJURP/KNTC1/CENPK/HELLS/RRN3/HP1BP3/PSMC6/CHAF1B/SMARCA5/SPTY2D1/CHRAC1/CDT1/POLE3/GTF2B/CENPS/TAF9/CENPH/CDC45/DNAJC9/HMGB1/ATF7IP/CENPW/RAD51C/RNF4/TAF11/DR1/TAF1B/TP53/GTF2A2/MIS18A/TBP/BAZ1A/POGZ/GMNN/CENPA
GOBP_TELOMERE_MAINTENANCE_VIA_TELOMERE_LENGTHENING	77	0.516404	1.78134	5.3555e-05	0.000487045	5041	tags=43%, list=23%, signal=33%	NEK2/CCT5/TCP1/CCT3/AURKB/CCT6A/CCT8/CCT4/PARN/PARP1/DCP2/NHP2/PINX1/NOP10/XRCC5/RFC1/ERCC4/TINF2/XRN1/EXOSC10/MAPKAPK5/PKIB/MAPK1/HSP90AA1/RPA1/HNRNPC/TNKS2/DCLRE1B/CCT7/DKC1/CCT2/ATM/HSP90AB1
GOBP_NUCLEOBASE_CONTAINING_COMPOUND_TRANSPORT	193	0.432348	1.64727	5.97234e-05	0.000532019	5594	tags=38%, list=26%, signal=29%	NUP62CL/DHX9/RANBP17/POLR2D/NUP155/PHAX/XPO1/NUP37/GLE1/NUP205/SLC35A4/RAN/SSB/CKAP5/NCBP1/RTRAF/NUP153/LRPPRC/NUP188/SRSF1/SLC35D1/HNRNPA3/NCBP2/NUP58/ENY2/RAE1/THOC2/NUP133/NUP160/SLC35B1/NUP35/TOMM20/SETD2/THOC7/KPNB1/SLC28A3/NPIPA1/NDC1/SLC25A5/XPO5/PNPT1/NUP98/SMG1/CD47/SLC35A5/NUP43/ALYREF/RIPK1/SLC25A24/RBM15B/NUP107/RANBP2/MRPL18/SRSF3/MX2/CETN3/ZC3H11A/SLC29A3/LRRC8D/TPR/EIF5A/LRRC8C/SLC…
GOBP_CHROMOSOME_LOCALIZATION	79	0.527606	1.82921	6.0674e-05	0.000539247	3327	tags=38%, list=15%, signal=32%	CENPF/DLGAP5/CCNB1/CENPE/CEP55/AURKB/NUF2/CDCA8/KIFC1/KIF18A/KIF2C/CDCA5/SPAG5/CDC23/CDT1/MLH1/KIF14/NDC80/ACTR2/PINX1/MEIOC/KPNB1/SPDL1/CHAMP1/RMDN1/PDCD6IP/DYNC1H1/CHMP2B/CHMP4C/ACTR3
GOBP_NADH_DEHYDROGENASE_COMPLEX_ASSEMBLY	57	0.561423	1.84238	6.26234e-05	0.000555299	4198	tags=47%, list=20%, signal=38%	TMEM186/TMEM126A/NDUFB2/NDUFB5/NDUFS4/NDUFAB1/NDUFS3/NDUFB4/MT-ND4/NDUFB8/NDUFAF4/NDUFA12/MT-ND5/NDUFA5/NDUFB9/NDUFB11/NDUFA8/MT-ND2/DMAC2/NDUFAF6/NDUFAF1/MT-ND1/TIMM21/NDUFA9/NDUFA2/NDUFA1/NDUFC2
GOBP_REPLICATION_FORK_PROCESSING	38	0.618226	1.8978	6.4453e-05	0.000565057	3083	tags=37%, list=14%, signal=32%	BLM/TRAIP/BRCA2/PCNA/EME1/RFWD3/ZNF365/CENPS/MMS22L/GEN1/SMARCAL1/DNA2/WRN/ALYREF
GOBP_POSITIVE_REGULATION_OF_TELOMERASE_RNA_LOCALIZATION_TO_CAJAL_BODY	15	0.769348	1.94108	7.03317e-05	0.000611066	4855	tags=87%, list=23%, signal=67%	CCT5/TCP1/CCT3/CCT6A/CCT8/CCT4/NHP2/NOP10/SHQ1/RUVBL1/CCT7/DKC1/CCT2
GOBP_RNA_EXPORT_FROM_NUCLEUS	75	0.51669	1.7794	9.58876e-05	0.000783891	6516	tags=55%, list=30%, signal=38%	NUP62CL/DHX9/POLR2D/NUP155/PHAX/GLE1/RAN/SSB/NCBP1/NUP153/NUP188/NCBP2/ENY2/RAE1/THOC2/NUP133/NUP160/SETD2/THOC7/XPO5/SMG1/ALYREF/RBM15B/NUP107/SRSF3/ZC3H11A/TPR/FYTTD1/SARNP/UPF2/SMG7/CHTOP/NUP93/THOC1/HNRNPA2B1/THOC3/SMG5/AGFG1/PCID2/KHDRBS1/MCM3AP
GOBP_POSTREPLICATION_REPAIR	34	0.6283	1.88726	0.000105581	0.000850576	3646	tags=41%, list=17%, signal=34%	DTL/BRCA1/POLE2/PCNA/UBE2V2/MSH2/POLH/UBE2N/POLI/UBE2A/NSMCE1/PCLAF/POLK/POLD3
GOBP_RNA_DEPENDENT_DNA_BIOSYNTHETIC_PROCESS	68	0.527663	1.79348	0.000110182	0.000879347	5041	tags=44%, list=23%, signal=34%	NEK2/CCT5/TCP1/CCT3/AURKB/CCT6A/CCT8/CCT4/PARN/DCP2/NHP2/PINX1/NOP10/XRCC5/RFC1/TINF2/XRN1/EXOSC10/MAPKAPK5/PKIB/MAPK1/HSP90AA1/RPA1/HNRNPC/TNKS2/CCT7/DKC1/CCT2/ATM/HSP90AB1
GOBP_PROTEASOMAL_PROTEIN_CATABOLIC_PROCESS	464	0.358833	1.43948	0.000110514	0.000879347	5175	tags=34%, list=24%, signal=26%	DTL/PBK/BFAR/AURKA/SKP2/PSMB4/NGLY1/CDC20/SMARCC1/SVIP/UGGT1/SUMO1/PSMA4/XPO1/F8A1/ASCC3/PSMA3/PSMB3/PARK7/PSMC1/PSMD6/PSMC6/PSMA6/RBX1/CDC23/PSMB5/PSMB7/TRIB3/PSMB6/TMF1/RNF5/PSMC2/PSMA5/KIF14/CDK2/UFL1/PSMB1/FBXO45/KLHL20/SEC61B/TAF9/NUB1/SELENOS/PSMD10/PSEN1/COP1/RPL11/FBXO38/ERLEC1/UBQLN2/CUL1/DDI2/GLMN/FBXL13/ERLIN1/EDEM1/FBXO22/FBXL5/TRIM13/UBR1/ANAPC5/PSMB8/STYX/TOR1A/HSP90B1/UBE2C/BAG5/UB…
GOBP_NEGATIVE_REGULATION_OF_NUCLEAR_DIVISION	52	0.558164	1.80407	0.000135012	0.00105054	2548	tags=44%, list=12%, signal=39%	CENPF/CCNB1/TTK/ZWINT/AURKB/KNTC1/BUB1/BUB1B/MAD2L1/TRIP13/MTBP/FBXO43/CDT1/NDC80/ZWILCH/NME6/DYNC1LI1/ZNF207/BUB3/GEN1/SPDL1/PLK1/FBXO5
GOBP_RNA_3_END_PROCESSING	101	0.478599	1.70677	0.000138227	0.00107218	5299	tags=42%, list=25%, signal=31%	RPS21/POLR2D/CPSF3/INTS7/EXOSC8/INTS14/SUPV3L1/PARN/SSB/NCBP1/TENT2/CSTF2/CPSF2/PAPOLA/BARD1/GRSF1/NCBP2/EXOSC3/CSTF3/CLP1/CSTF1/EXOSC9/INTS2/EXOSC10/CPSF7/PNPT1/NUDT21/CCNT1/LEO1/ZNF473/TOE1/INTS5/TUT4/CSTF2T/DKC1/SNRPA/POLR3K/TRNT1/RPRD2/PAPOLG/SLBP/INTS12
GOBP_PROTEIN_TARGETING	290	0.38488	1.51208	0.000138928	0.00107454	5569	tags=37%, list=26%, signal=27%	HSPA8/M6PR/AP4E1/TIMM8B/GNPTAB/PEX2/CHM/SSR2/HSPA4/YWHAB/PMPCB/YWHAE/C11orf65/ARL6IP1/TIMM9/RTP4/HSPD1/ZDHHC20/AGK/TIMM8A/SAE1/PEX1/SRP9/AP3B1/LAMP2/TRAM1L1/SEC61B/SRP54/CDK5R1/TIMM22/TOMM34/SPCS2/PRKAA1/RPL11/NACA2/PEX19/SRP14/NCOA4/EDEM1/BAG4/LMAN1/ZDHHC18/TIMM10/TOMM20/AP3M1/ARL6/VPS13C/SPCS1/ICMT/TRAM1/PEX3/UBL4A/GABARAP/RAB3IP/ARIH2/SSR1/SRP72/HSP90AA1/TCAF2/GCC2/ZDHHC6/GRPEL2/PITRM1/SSR3/DN…
GOBP_REGULATION_OF_DNA_REPAIR	145	0.442851	1.64943	0.000139989	0.00108059	4586	tags=34%, list=21%, signal=27%	RAD51AP1/PARPBP/RPA2/DHX9/FOXM1/PRKDC/RMI2/BRCA1/PCNA/ACTL6A/UBE2V2/FANCB/NSD2/AUNIP/DTX3L/POLH/TRIP12/PARP1/CCDC117/POLQ/UBE2N/ZNF365/EYA3/ACTR2/ING3/WDR48/BRCC3/TIMELESS/MORF4L2/SETD2/SHLD1/PARG/HMGB1/RBBP8/SLF2/VPS72/CUL4A/XRCC1/BRD8/SHLD2/SLF1/EPC1/POGZ/TRRAP/KDM1A/RUVBL1/CHEK1/MEAF6/ERCC8
GOBP_CYTOKINESIS	144	0.439728	1.63335	0.000155875	0.00118667	4653	tags=35%, list=22%, signal=28%	E2F7/KIF20A/STMN1/JTB/KIF23/RACGAP1/ANLN/CEP55/AURKA/CKAP2/KIF4A/PLK4/AURKB/NUSAP1/BRCA2/MAP10/CIT/RHOA/ECT2/MITD1/CDC6/PRPF40A/KIF14/ESPL1/ACTR2/KIF20B/BIRC6/MYO19/SETD2/PRC1/E2F8/PLK1/TRIM36/PDCD6IP/CHMP2B/CHMP4C/ACTR3/CHMP3/PLK2/STAMBP/DCDC1/USP8/CENPA/RAB11A/PIK3R4/CALM1/ANK3/ARF1/MAP9/PIK3C3/APC
GOBP_PROTEIN_DEGLYCOSYLATION	24	0.679766	1.91828	0.000159163	0.00120171	2246	tags=38%, list=10%, signal=34%	NGLY1/AGA/UGGT1/PARK7/RNF5/MAN1A2/EDEM1/TRIM13/EDEM3
GOBP_HOMOLOGOUS_RECOMBINATION	45	0.589476	1.86386	0.000160221	0.00120321	2433	tags=36%, list=11%, signal=32%	RAD51AP1/TOP2A/MND1/RMI1/EME1/RAD54L/FANCD2/TRIP13/BRIP1/MLH1/TOP2B/CENPS/PSMC3IP/ERCC4/HSF2BP/RAD51C
GOBP_NEGATIVE_REGULATION_OF_DNA_RECOMBINATION	34	0.618147	1.85676	0.000185116	0.00136894	2124	tags=29%, list=10%, signal=27%	PARPBP/BLM/RMI2/MSH6/FANCB/MSH2/MLH1/POLQ/NDFIP1/SHLD1
GOBP_NEGATIVE_REGULATION_OF_CELL_CYCLE	335	0.371661	1.47009	0.000186999	0.00137499	2384	tags=22%, list=11%, signal=20%	CENPF/E2F7/DTL/NEK2/CDK1/CCNB1/EZH2/CASP3/RPA2/GTSE1/WDR76/BLM/CASP2/CLSPN/TTK/WAPL/PRKDC/ZWINT/AURKB/BRCA1/KNTC1/TIPIN/EME1/RFWD3/ORC1/TICRR/BUB1/INTS7/BUB1B/MAD2L1/FANCD2/RINT1/TRIP13/MTBP/FBXO43/MSH2/SUV39H1/RHNO1/CDC6/BRIP1/SMARCA5/RAD17/CDT1/PTTG1/CDK5RAP1/NDC80/CDK2/RPL26/TOPBP1/IPO5/ESPL1/PINX1/BTG3/BRCC3/CDC45/ZWILCH/TIMELESS/ANGEL2/NME6/DYNC1LI1/ZNF207/BUB3/MEIOC/MAPK14/GEN1/TRIAP1/DNA2/…
GOBP_MITOCHONDRIAL_TRANSPORT	183	0.416894	1.58488	0.000188925	0.00138501	4892	tags=37%, list=23%, signal=29%	ATP5F1A/ATP5MF/TIMM8B/BLOC1S2/HSPA4/PMPCB/ATP5PF/SLC25A14/C11orf65/TIMM9/MT-ATP8/HSPD1/AGK/ATP5F1B/TIMM8A/SAE1/ATP5F1E/MTX2/TIMM22/PSEN1/TOMM34/PRKAA1/VDAC2/MT-ATP6/BAG4/LMAN1/MAIP1/SLC25A20/PPIF/TIMM10/TOMM20/ATP5F1C/ATP5PO/VPS35/STOML2/MAPK8/ARIH2/SLC25A5/ATF2/ATP5PB/HSP90AA1/TMEM14A/GRPEL2/SLC25A24/ATP5PD/GZMB/PITRM1/DNAJC19/TP53/TIMM17A/AIFM1/TIMM21/UBL5/SLC25A13/BAK1/BCL2L11/IMMP2L/MFF/PDCD5…
GOBP_NUCLEOSIDE_TRIPHOSPHATE_BIOSYNTHETIC_PROCESS	75	0.505547	1.74102	0.000195418	0.00142876	4954	tags=49%, list=23%, signal=38%	ATP5F1A/ENO1/TYMS/ATP5MF/ATP6V1A/ATP5MC1/TMSB4X/ATP5PF/MT-ATP8/NUDT2/ATP5F1B/PARP1/ATP5F1E/ADK/MT-ATP6/NME6/IMPDH2/ATP5F1C/ATP5PO/STOML2/NME1/ATP5PB/CAD/ATP5PD/MT-CO2/MTCO2P12/CMPK1/CMPK2/SLC25A13/DTYMK/CTPS1/ATP6V0C/ATP5MC3/ATP5MG/ATP5ME/AK5/DGUOK
GOBP_ATP_SYNTHESIS_COUPLED_PROTON_TRANSPORT	23	0.68064	1.89779	0.000201487	0.00146484	4892	tags=78%, list=23%, signal=61%	ATP5F1A/ATP5MF/ATP6V1A/ATP5MC1/ATP5PF/MT-ATP8/ATP5F1B/ATP5F1E/MT-ATP6/ATP5F1C/ATP5PO/STOML2/ATP5PB/ATP5PD/ATP6V0C/ATP5MC3/ATP5MG/ATP5ME
GOBP_POSITIVE_REGULATION_OF_MITOTIC_CELL_CYCLE	114	0.459968	1.67164	0.000218274	0.00155195	3363	tags=29%, list=16%, signal=25%	DLGAP5/DTL/CDK1/CCNB1/STIL/RRM2/CDC25A/BRCA2/CPSF3/STOX1/CDCA5/CDC7/MTBP/CDC25C/TMOD3/CDC6/SASS6/CDC23/CDT1/RRM1/ESPL1/RDX/EIF4E/TFDP1/ANAPC5/UBE2C/RAD51C/CENPJ/FBXO5/APEX1/CUL4B/NSMCE2/CUL4A
GOBP_NUCLEOBASE_CONTAINING_SMALL_MOLECULE_METABOLIC_PROCESS	486	0.351935	1.41647	0.000237052	0.00167014	4954	tags=32%, list=23%, signal=25%	HINT1/TDO2/ATP5F1A/DCTD/ENO1/MTHFD1/TYMS/ATP5MF/RRM2/HMGCR/ATP6V1A/TGDS/APOBEC3H/SUCLG2/ERH/ATP5MC1/TMSB4X/UGGT1/ATP5PF/HPRT1/PANK1/PARK7/PPT1/TK1/ATIC/BPGM/GART/MT-ATP8/PUDP/OXSM/RHOA/NUDT2/RAN/ATP5F1B/PARP1/TDG/RRM1/ADORA2B/ACSL1/PMM2/GMPS/ATP5F1E/SULT1B1/NAXE/OPA1/LDHA/PDHB/PSEN1/CASK/PRKAA1/ACSL3/GAPDH/ELOVL6/ADK/GNPNAT1/MT-ATP6/NME6/RFK/AMD1/IMPDH2/NUDT5/DLST/IDO1/PAICS/SHMT1/PARG/PPT2/HKDC1…
GOBP_MRNA_TRANSPORT	114	0.458364	1.66581	0.000243802	0.00170942	5594	tags=43%, list=26%, signal=32%	DHX9/RANBP17/POLR2D/NUP155/XPO1/NUP37/GLE1/NUP205/NCBP1/NUP153/LRPPRC/NUP188/SRSF1/HNRNPA3/NCBP2/NUP58/ENY2/RAE1/THOC2/NUP133/NUP160/NUP35/SETD2/THOC7/NPIPA1/NDC1/NUP98/SMG1/NUP43/ALYREF/RBM15B/NUP107/RANBP2/SRSF3/MX2/CETN3/ZC3H11A/TPR/EIF5A/FYTTD1/SARNP/PEG10/FMR1/UPF2/SLBP/SMG7/CHTOP/NUP93/THOC1
GOBP_MITOTIC_SISTER_CHROMATID_COHESION	26	0.653191	1.87436	0.000244388	0.00170942	4427	tags=62%, list=21%, signal=49%	CDC20/CDCA5/PDS5A/NIPBL/SMC3/SGO1/SMC1A/HASPIN/SMC1B/NAA50/SLF2/NSMCE2/SLF1/DSCC1/POGZ/RAD21
GOBP_PROTEIN_DNA_COMPLEX_SUBUNIT_ORGANIZATION	166	0.419498	1.58213	0.000244392	0.00170942	4136	tags=31%, list=19%, signal=26%	CENPF/DLGAP5/ASF1B/TAF7/CENPE/CENPI/OIP5/HJURP/KNTC1/CENPK/HELLS/SMARCC1/ACTL6A/RRN3/HP1BP3/PSMC6/CHAF1B/SMARCA5/SPTY2D1/CHRAC1/CDT1/POLE3/GTF2B/CENPS/TAF9/CENPH/INO80C/ACTR8/CDC45/DNAJC9/RPL23/SETD2/HMGB1/ATF7IP/CENPW/RAD51C/RNF4/TAF11/VPS72/DR1/TAF1B/TP53/GTF2A2/MIS18A/TBP/SSRP1/BAZ1A/POGZ/GMNN/SMARCD1/CENPA/RUVBL1
GOBP_TRANSLATIONAL_INITIATION	112	0.463904	1.68103	0.00025603	0.00178118	6494	tags=56%, list=30%, signal=39%	RPS3A/POLR2D/ABCE1/POLR2G/DHX29/GLE1/DENR/NCBP1/IMPACT/EIF1B/EIF4G3/MCTS1/EIF2S3/NCBP2/TMED2/EIF2S3B/EIF2S1/COPS5/EIF2AK1/EIF2AK2/MTIF2/EIF1AX/DDX1/DNAJC3/MTOR/EIF4A2/EIF3E/EIF3H/RPS5/BZW1/CDC123/EIF4H/UHMK1/EIF2A/EIF2AK4/YTHDF3/EIF2S2/ALKBH1/EIF4E2/TPR/CSDE1/EIF2B2/EIF2B3/EIF4EBP2/RPS6KB1/FMR1/YTHDF2/SLBP/EIF2B1/CCL5/RPL13A/EIF3I/EIF4E3/EIF2D/EIF3M/PPP1R15B/PAIP2/EIF4G2/EIF2B5/EIF4B/EIF3L/NCK1/K…
GOBP_DEOXYRIBONUCLEOTIDE_BIOSYNTHETIC_PROCESS	15	0.7415	1.87081	0.000260577	0.00180956	4954	tags=80%, list=23%, signal=62%	DCTD/TYMS/RRM2/RRM1/ADK/SHMT1/CMPK2/DTYMK/DCK/RRM2B/AK5/DGUOK
GOBP_MITOCHONDRIAL_TRANSMEMBRANE_TRANSPORT	93	0.481953	1.70273	0.000271328	0.00187081	5037	tags=42%, list=23%, signal=32%	ATP5F1A/ATP5MF/PMPCB/ATP5PF/SLC25A15/MT-ATP8/HSPD1/ATP5F1B/ATP5F1E/MICU1/MT-ATP6/MICU2/MAIP1/SLC25A20/TOMM20/ATP5F1C/ATP5PO/STOML2/SLC25A5/ABCB7/PNPT1/VDAC1/ATP5PB/SFXN1/GRPEL2/ATP5PD/MRPL18/DNAJC19/TIMM17A/AIFM1/TIMM21/MCU/SLC25A13/SLC25A3/CPT2/SLC39A8/ATP5MG/ATP5ME/TIMM17B
GOBP_MITOCHONDRIAL_ATP_SYNTHESIS_COUPLED_PROTON_TRANSPORT	16	0.729441	1.86577	0.000300478	0.00203558	3162	tags=75%, list=15%, signal=64%	ATP5F1A/ATP5MF/ATP5PF/MT-ATP8/ATP5F1B/ATP5F1E/MT-ATP6/ATP5F1C/ATP5PO/STOML2/ATP5PB/ATP5PD
GOBP_NUCLEOSIDE_PHOSPHATE_BIOSYNTHETIC_PROCESS	216	0.399654	1.53922	0.000305544	0.00206629	4954	tags=37%, list=23%, signal=29%	ATP5F1A/DCTD/ENO1/MTHFD1/TYMS/ATP5MF/RRM2/ATP6V1A/ATP5MC1/TMSB4X/ATP5PF/HPRT1/PANK1/PPT1/TK1/ATIC/GART/MT-ATP8/NUDT2/ATP5F1B/PARP1/RRM1/ADORA2B/ACSL1/GMPS/ATP5F1E/PDHB/ACSL3/ELOVL6/ADK/MT-ATP6/NME6/RFK/IMPDH2/IDO1/PAICS/SHMT1/PPT2/ATP5F1C/ATP5PO/HACD2/PRPS1/DLD/STOML2/NUDT12/NME1/PDK3/PRPSAP2/ATP5PB/FLAD1/HTD2/CAD/ATP5PD/MT-CO2/SLC26A2/PRPS2/MTCO2P12/KYNU/CMPK1/PAPSS1/NMNAT2/NMNAT1/CMPK2/SLC25A13…
GOBP_POSITIVE_REGULATION_OF_DNA_RECOMBINATION	64	0.520434	1.74643	0.000317006	0.00213537	4494	tags=41%, list=21%, signal=32%	RAD51AP1/ACTL6A/FANCB/NSD2/MSH2/PARP1/MLH1/ATAD5/ACTR2/ING3/WDR48/TIMELESS/EXOSC3/MORF4L2/SHLD1/RBBP8/VPS72/TFRC/PAXIP1/BRD8/SHLD2/EPC1/POGZ/TRRAP/RUVBL1/MEAF6
GOBP_SOMATIC_DIVERSIFICATION_OF_IMMUNOGLOBULINS	64	0.520728	1.74742	0.000317006	0.00213537	3729	tags=34%, list=17%, signal=29%	EXO1/PRKDC/XRCC4/MSH6/LIG4/NSD2/PMS2P1/HSPD1/MSH2/MLH1/ATAD5/POLQ/SLC15A4/NDFIP1/EXOSC3/SHLD1/NBN/UNG/TFRC/PAXIP1/MSH3/SHLD2
GOBP_FEMALE_MEIOTIC_NUCLEAR_DIVISION	27	0.645934	1.86182	0.000329863	0.00221145	2548	tags=52%, list=12%, signal=46%	CCNB2/TOP2A/AURKA/TTK/NCAPH/TRIP13/MASTL/MLH1/NDC80/MEIOC/HSF2BP/PLK1/RAD51C/FBXO5
GOBP_GLYCOSYL_COMPOUND_METABOLIC_PROCESS	77	0.492519	1.69895	0.00034184	0.00227869	6019	tags=47%, list=28%, signal=34%	APOBEC3H/ERH/AKR7A2/HPRT1/TK1/ATIC/FUCA2/ADK/AMD1/GUSB/PRPS1/ICMT/NT5C2/PRPSAP2/AKR1C3/APOBEC3B/ENPP4/PRPS2/FUCA1/DTYMK/APOBEC3D/TYW5/OARD1/PTGDR/CBR4/GLA/ADA2/NT5C3A/DERA/BLOC1S6/DGUOK/UMPS/DNPH1/AKR1B1/AKR1A1/ABHD10
GOBP_RNA_PHOSPHODIESTER_BOND_HYDROLYSIS	134	0.443109	1.63698	0.000355343	0.00235377	4450	tags=35%, list=21%, signal=28%	EXO1/RPS21/CPSF3/LACTB2/CNOT1/EXOSC8/SLFN13/PPP1R8/PARN/DCP2/NCBP1/NHP2/CSTF2/CPSF2/CNOT7/NCBP2/ANGEL1/EXOSC3/PDE12/ANGEL2/CSTF3/RMRP/POLR2I/EXOSC9/RNASE6/CNOT6/XRN2/NUDT12/XRN1/EXOSC10/CPSF7/PNPT1/APEX1/RIDA/NUDT21/RNASEL/POP4/SND1/ABT1/UTP20/TOE1/TSR1/DROSHA/EDC3/RRP36/NOCT/CNOT8
GOBP_KINETOCHORE_ASSEMBLY	18	0.707096	1.86339	0.000357308	0.00236275	2480	tags=50%, list=12%, signal=44%	CENPF/DLGAP5/CENPE/KNTC1/CENPK/CENPS/CENPH/CENPW/RNF4
GOBP_CYTOSKELETON_DEPENDENT_CYTOKINESIS	84	0.491012	1.72174	0.000380125	0.00248815	4653	tags=39%, list=22%, signal=31%	KIF20A/STMN1/JTB/KIF23/RACGAP1/ANLN/CEP55/CKAP2/KIF4A/AURKB/NUSAP1/CIT/RHOA/ECT2/MITD1/ESPL1/ACTR2/KIF20B/PLK1/TRIM36/PDCD6IP/CHMP2B/CHMP4C/ACTR3/CHMP3/STAMBP/DCDC1/USP8/CENPA/ANK3/ARF1/MAP9/APC
GOBP_POSITIVE_REGULATION_OF_TYPE_I_INTERFERON_PRODUCTION	55	0.549071	1.79234	0.000381095	0.00249029	3502	tags=36%, list=16%, signal=31%	DHX9/OAS2/POLR3C/CHUK/HSPD1/MYD88/POLR3B/STAT1/TLR3/SYK/GAPDH/OAS3/SETD2/POLR3F/POLR3A/HSP90AA1/DDX58/TLR2/IFIH1/G3BP1
GOBP_POSITIVE_REGULATION_OF_CELL_CYCLE_G2_M_PHASE_TRANSITION	30	0.619335	1.82605	0.000389846	0.00252531	2548	tags=37%, list=12%, signal=32%	DTL/CDK1/CCNB1/CDC25A/STOX1/CDC7/CDC25C/ATAD5/RRM1/RAD51C/FBXO5
GOBP_NUCLEOSIDE_MONOPHOSPHATE_METABOLIC_PROCESS	70	0.505133	1.71781	0.000392948	0.00253779	5535	tags=41%, list=26%, signal=31%	DCTD/TYMS/HPRT1/TK1/ATIC/GART/NUDT2/GMPS/CASK/ADK/RFK/IMPDH2/PAICS/SHMT1/PRPS1/NT5C2/CAD/PRPS2/CMPK1/CMPK2/DTYMK/DCK/AK6/NT5M/AK5/DGUOK/UMPS/DNPH1/AK9
GOBP_REGULATION_OF_CELLULAR_AMIDE_METABOLIC_PROCESS	416	0.350051	1.39973	0.000395545	0.00255031	4874	tags=32%, list=23%, signal=26%	CASP3/DHX9/TYMS/PRKDC/POLR2D/ABCE1/POLR2G/DHX29/METTL5/ORMDL2/CNOT1/EXOSC8/GLE1/DHFR/PARN/RHOA/SELENOT/DCP2/NCBP1/MLH1/USP16/TMED10/IMPACT/CDK5RAP1/SRP9/METTL14/MAGOH/EIF1B/RPL26/EIF4G3/LRPPRC/EIF2S3/CNOT7/C1QBP/PRKAA1/EIF4E/NCBP2/GAPDH/RPS4X/TMED2/EIF2S3B/EXOSC3/PDE12/EIF2S1/EIF2AK1/PUS7/EIF2AK2/MTIF2/MOV10/SHMT1/LSM14A/RMND1/RBM3/EXOSC9/CNOT6/SEPSECS/PATL1/RPL5/COA3/SP1/DDX1/DPH6/PA2G4/TIA1/XRN…
GOBP_DNA_PACKAGING	157	0.426596	1.59919	0.000417179	0.00267201	1752	tags=20%, list=8%, signal=18%	NCAPG/ASF1B/CDK1/EZH2/TOP2A/WAPL/NCAPH/NUSAP1/OIP5/HJURP/NCAPD2/SMC4/HELLS/CBX3/RBBP4/SMC2/CDCA5/SUV39H1/HP1BP3/CHAF1B/HAT1/SMARCA5/SPTY2D1/CHRAC1/NCAPG2/POLE3/SRPK1/CDK2/BEND3/PPHLN1/DNAJC9
GOBP_REGULATION_OF_TELOMERE_MAINTENANCE	77	0.487729	1.68243	0.000434818	0.00276185	4911	tags=40%, list=23%, signal=31%	NEK2/CCT5/TCP1/CCT3/AURKB/CCT6A/CCT8/CCT4/PARN/PARP1/DCP2/PINX1/XRCC5/GNL3/ERCC4/NBN/TINF2/XRN1/EXOSC10/MAPKAPK5/PKIB/SMG1/MAPK1/XRCC1/USP7/HNRNPC/TNKS2/CCT7/DKC1/CCT2/ATM
GOBP_SNRNA_METABOLIC_PROCESS	51	0.539951	1.74767	0.000449194	0.00282111	5299	tags=51%, list=25%, signal=39%	METTL4/INTS7/EXOSC8/INTS14/CDK7/ICE1/NHP2/NOP10/INTS4/EXOSC3/INTS10/RPAP2/EXOSC9/INTS2/EXOSC10/ZNF143/MTREX/ZCCHC8/SNAPC5/TOE1/ICE2/INTS5/ZC3H8/DKC1/USPL1/INTS12
GOBP_DEFENSE_RESPONSE_TO_SYMBIONT	238	0.391179	1.51385	0.000532805	0.003257	6623	tags=43%, list=31%, signal=30%	ADAR/DHX9/SKP2/APOBEC3H/OAS2/POLR3C/IRF2/GBP3/SLFN13/RTP4/DTX3L/DDX21/MYD88/ATG5/IFIT3/NCBP1/SELENOK/POLR3B/VAMP8/STAT1/TLR3/CNOT7/C1QBP/STAT2/OAS3/PDE12/TRIM13/CXCL10/EIF2AK2/SETD2/DDX60/MOV10/POLR3F/LSM14A/NDUFAF4/GBP1/RNASE6/ITCH/DDX1/GPAM/EXOC1/IFIT5/DNAJC3/POLR3A/PUM1/MICB/HSP90AA1/DDX58/APOBEC3B/ZC3HAV1/IL23A/TRIM27/TLR2/RNASEL/IFIH1/G3BP1/CHMP3/MX2/F2RL1/PRF1/APOBEC3D/HYAL2/EIF2AK4/SENP7/T…
GOBP_TRANSCRIPTION_BY_RNA_POLYMERASE_III	52	0.533645	1.72482	0.000533728	0.003257	5578	tags=44%, list=26%, signal=33%	POLR3C/ICE1/DDX21/SMARCA5/GTF3C6/SF3B1/POLR3F/IVNS1ABP/POLR2K/ZNF143/MTOR/CHD8/SNAPC5/TBP/ICE2/BDP1/POLR1C/ZC3H8/CEBPA/ZNF345/POLR3K/POLR3G/BAZ1B
GOBP_MISMATCH_REPAIR	28	0.636959	1.8512	0.000536828	0.00326563	3646	tags=61%, list=17%, signal=50%	EXO1/RPA2/PCNA/MSH6/MCM9/PMS2P1/MSH2/TDG/RPA3/MLH1/TP73/SETD2/HMGB1/PMS1/RPA1/MSH3/POLD3
GOBP_TRNA_PROCESSING	119	0.443796	1.61668	0.000562682	0.00340686	7602	tags=54%, list=35%, signal=35%	CDKAL1/SSB/RTRAF/CDK5RAP1/BCDIN3D/GRSF1/OSGEPL1/PUS7/CLP1/RTCB/C9orf64/TRMT10A/TRMT5/DUS4L/TRMO/DDX1/ELP3/METTL2A/TRUB1/THUMPD3/PUS3/FARS2/THADA/ADAT1/POP4/LAGE3/DALRD3/TP53RK/MOCS3/METTL1/TRMT2B/PUS10/NSUN6/TYW5/ALKBH1/THUMPD1/NSUN3/DTWD2/TRMT61B/ZBTB8OS/METTL6/TRMT12/ALKBH8/DPH3/RPP38/POLR3K/TRNT1/ADAT2/KTI12/TRMT13/TRMT11/RPP30/THG1L/ELAC1/MTO1/PUSL1/ELP1/TRMT10C/TPRKB/TRMT112/WDR6/ELP4/LSM6/P…
GOBP_CHROMOSOME_ORGANIZATION_INVOLVED_IN_MEIOTIC_CELL_CYCLE	49	0.553495	1.77389	0.000575295	0.00345623	2433	tags=35%, list=11%, signal=31%	NCAPH/NCAPD2/SMC4/CCNE2/BUB1/BUB1B/SMC2/FANCD2/TRIP13/BRIP1/SGO2/MLH1/SGO1/PSMC3IP/MEIOC/NDC1/RAD51C
GOBP_MITOCHONDRIAL_ELECTRON_TRANSPORT_NADH_TO_UBIQUINONE	49	0.553438	1.7737	0.000575295	0.00345623	4198	tags=49%, list=20%, signal=40%	NDUFA4/PARK7/NDUFB2/NDUFB5/NDUFS4/NDUFAB1/NDUFS3/MT-ND4L/NDUFB4/MT-ND4/NDUFB8/MT-ND3/DLD/MT-ND5/NDUFA5/NDUFB9/NDUFA8/MT-ND2/NDUFAF1/MT-ND1/NDUFA9/NDUFA2/NDUFA1/NDUFC2
GOBP_NEGATIVE_REGULATION_OF_DNA_METABOLIC_PROCESS	99	0.459013	1.63017	0.000593041	0.00354635	3953	tags=31%, list=18%, signal=26%	PARPBP/ZNF93/BLM/RMI2/MSH6/FANCB/AUNIP/MSH2/TRIP12/PARP1/DCP2/MLH1/POLQ/NDFIP1/PINX1/XRCC5/SHLD1/ERCC4/GZMA/NBN/TINF2/XRN1/EXOSC10/ZNF91/TP53/XRCC1/MSH3/SHLD2/HNRNPC/SUB1/TNKS2
GOBP_ATTACHMENT_OF_MITOTIC_SPINDLE_MICROTUBULES_TO_KINETOCHORE	15	0.721468	1.82027	0.000631849	0.00373234	2477	tags=53%, list=12%, signal=47%	CENPE/AURKB/NUF2/KIF2C/CDT1/NDC80/CHAMP1/RMDN1
GOBP_NUCLEOSIDE_METABOLIC_PROCESS	55	0.54055	1.76452	0.000637323	0.00375894	5404	tags=45%, list=25%, signal=34%	APOBEC3H/ERH/HPRT1/TK1/ATIC/ADK/AMD1/PRPS1/ICMT/NT5C2/PRPSAP2/APOBEC3B/ENPP4/PRPS2/DTYMK/APOBEC3D/OARD1/PTGDR/ADA2/NT5C3A/DERA/BLOC1S6/DGUOK/UMPS/DNPH1
GOBP_REGULATION_OF_TELOMERE_MAINTENANCE_VIA_TELOMERE_LENGTHENING	58	0.518755	1.71042	0.000656523	0.00384876	2908	tags=34%, list=14%, signal=30%	NEK2/CCT5/TCP1/CCT3/AURKB/CCT6A/CCT8/CCT4/PARN/PARP1/DCP2/PINX1/XRCC5/ERCC4/TINF2/XRN1/EXOSC10/MAPKAPK5/PKIB/MAPK1
GOBP_POSITIVE_REGULATION_OF_VIRAL_GENOME_REPLICATION	30	0.607597	1.79144	0.00068483	0.00398456	3391	tags=43%, list=16%, signal=37%	ADAR/TOP2A/PPID/PPIA/PPIH/SRPK1/TOP2B/CNOT7/PDE12/SRPK2/DDB1/VAPB/HACD3
GOBP_REGULATION_OF_RESPONSE_TO_DNA_DAMAGE_STIMULUS	237	0.38399	1.48624	0.000723288	0.00417075	4231	tags=29%, list=20%, signal=24%	RAD51AP1/PARPBP/RPA2/WDR76/DHX9/FOXM1/EEF1E1/PRKDC/SMYD2/RMI2/BRCA1/COPS3/PCNA/HNRNPK/RFWD3/ACTL6A/UBE2V2/DDIAS/FANCB/NSD2/AUNIP/SKIL/DTX3L/POLH/TRIP12/PARP1/ATAD5/CCDC117/POLQ/UBE2N/NEK4/ZNF365/RPL26/EYA3/TAF9/ACTR2/PSMD10/ING3/WDR48/BRCC3/TIMELESS/MORF4L2/SETD2/SHLD1/ERCC4/PARG/TRIAP1/NSMCE1/HMGB1/RBBP8/FBXO5/BCLAF1/SMG1/SLF2/VPS72/FXR1/PAXIP1/CUL4A/TP53/XRCC1/BRD8/SHLD2/SLF1/EPC1/POGZ/TRRAP/KD…
GOBP_PURINE_RIBONUCLEOSIDE_METABOLIC_PROCESS	19	0.681295	1.81398	0.000730027	0.00420335	4954	tags=53%, list=23%, signal=41%	HPRT1/ADK/AMD1/ICMT/NT5C2/ENPP4/PTGDR/ADA2/BLOC1S6/DGUOK
GOBP_RNA_PHOSPHODIESTER_BOND_HYDROLYSIS_EXONUCLEOLYTIC	41	0.562204	1.75151	0.000756067	0.00434039	4450	tags=46%, list=21%, signal=37%	CPSF3/CNOT1/EXOSC8/PARN/DCP2/CNOT7/ANGEL1/EXOSC3/PDE12/ANGEL2/EXOSC9/CNOT6/XRN2/XRN1/EXOSC10/PNPT1/TOE1/NOCT/CNOT8
GOBP_POSITIVE_REGULATION_OF_DOUBLE_STRAND_BREAK_REPAIR	62	0.508375	1.69901	0.00077917	0.0044598	4136	tags=40%, list=19%, signal=33%	RAD51AP1/FOXM1/PRKDC/ACTL6A/UBE2V2/FANCB/DTX3L/PARP1/UBE2N/ACTR2/ING3/WDR48/TIMELESS/MORF4L2/SHLD1/RBBP8/SLF2/VPS72/BRD8/SHLD2/SLF1/EPC1/POGZ/TRRAP/RUVBL1
GOBP_PROTEIN_INSERTION_INTO_MEMBRANE	53	0.524751	1.70109	0.000812729	0.00461101	5411	tags=49%, list=25%, signal=37%	TIMM8B/HSPA4/TIMM9/RTP4/AGK/TIMM8A/TRAM1L1/TIMM22/MAIP1/TIMM10/TRAM1/MMGT1/UBL4A/MAPK8/MAL/EMC1/HSP90AA1/GZMB/EMC4/PDCD5/EMC9/EMC2/EMC3/CCDC47/TIMM10B/MOAP1
GOBP_RIBONUCLEOSIDE_MONOPHOSPHATE_BIOSYNTHETIC_PROCESS	29	0.618667	1.8122	0.000819456	0.00464239	3464	tags=45%, list=16%, signal=38%	HPRT1/ATIC/GART/NUDT2/GMPS/ADK/RFK/IMPDH2/PAICS/PRPS1/CAD/PRPS2/CMPK1
GOBP_RIBONUCLEOSIDE_TRIPHOSPHATE_BIOSYNTHETIC_PROCESS	64	0.5017	1.68357	0.000885228	0.00496419	4954	tags=48%, list=23%, signal=37%	ATP5F1A/ENO1/ATP5MF/ATP6V1A/ATP5MC1/TMSB4X/ATP5PF/MT-ATP8/NUDT2/ATP5F1B/PARP1/ATP5F1E/MT-ATP6/NME6/IMPDH2/ATP5F1C/ATP5PO/STOML2/NME1/ATP5PB/CAD/ATP5PD/MT-CO2/MTCO2P12/SLC25A13/CTPS1/ATP6V0C/ATP5MC3/ATP5MG/ATP5ME/DGUOK
GOBP_ESTABLISHMENT_OF_PROTEIN_LOCALIZATION_TO_CHROMOSOME	23	0.650447	1.8136	0.000957174	0.00532145	1411	tags=35%, list=7%, signal=33%	CCT5/TCP1/CCT3/BRCA2/CCT6A/CCT8/CCT4/NIPBL
GOBP_RIBOSOMAL_SMALL_SUBUNIT_BIOGENESIS	71	0.496316	1.69151	0.000982679	0.00541662	4986	tags=41%, list=23%, signal=31%	RPS21/RPS27/PRKDC/SRFBP1/MRPS7/RPS16/RPS7/UTP25/RPS24/UTP6/XRCC5/HEATR1/RPS27L/WDR3/MRPS11/RPS5/EMG1/ABT1/RPL38/RIOK2/METTL17/UTP20/RPS14/TSR1/DCAF13/RRP36/NOL11/RPS8/GTF2H5
GOBP_REGULATION_OF_CYTOKINESIS	77	0.475146	1.63902	0.00100584	0.00552074	2384	tags=29%, list=11%, signal=25%	E2F7/KIF20A/KIF23/RACGAP1/AURKA/PLK4/AURKB/BRCA2/MAP10/CIT/RHOA/ECT2/CDC6/PRPF40A/KIF14/KIF20B/BIRC6/MYO19/SETD2/PRC1/E2F8/PLK1
GOBP_NUCLEOSIDE_TRIPHOSPHATE_METABOLIC_PROCESS	100	0.450811	1.60364	0.00102993	0.00562904	5883	tags=48%, list=27%, signal=35%	ATP5F1A/ENO1/TYMS/ATP5MF/ATP6V1A/ATP5MC1/TMSB4X/ATP5PF/MT-ATP8/RHOA/NUDT2/RAN/ATP5F1B/PARP1/ATP5F1E/OPA1/ADK/MT-ATP6/NME6/IMPDH2/ATP5F1C/ATP5PO/STOML2/NME1/ATP5PB/CAD/ATP5PD/MT-CO2/MTCO2P12/CMPK1/EFL1/CMPK2/SLC25A13/DTYMK/CTPS1/RRM2B/ATP6V0C/ATP5MC3/ATP5MG/ATP5ME/AK5/DGUOK/NUDT15/AK9/SLC25A12/ENTPD3/ENTPD4/MFN1
GOBP_BASE_EXCISION_REPAIR	42	0.548779	1.71773	0.00108803	0.00588844	3560	tags=36%, list=17%, signal=30%	NEIL3/RPA2/PCNA/TDG/RPA3/POLQ/PARG/DNA2/WRN/UNG/APEX1/MBD4/RPA1/APEX2/XRCC1
GOBP_PROTEIN_MODIFICATION_BY_SMALL_PROTEIN_REMOVAL	148	0.406066	1.51544	0.00114157	0.0061524	6683	tags=44%, list=31%, signal=30%	HINT1/TAF7/CDK1/UCHL3/COPS3/SENP1/PARK7/USP18/USP16/USP4/USP37/TAF9/OTULIN/WDR48/ENY2/BRCC3/OTUD4/COPS5/COPS4/TOR1A/USP45/SF3B3/USP40/ITCH/SUPT20H/SENP5/COPS2/USP13/USP7/STAMBP/COPS6/SENP7/USP34/USP8/TRRAP/TAF5L/ABRAXAS2/USP3/USP15/USP53/SHMT2/USP24/USP48/PSMD14/USPL1/USP38/TADA1/MYSM1/MINDY3/COPS7A/DESI2/ATXN7/USP10/USP47/COPS8/USP9X/TAF12/USP25/USP1/TADA3/USP28/USP30/TAF2/SUPT3H/USP54
GOBP_RIBOSOMAL_SMALL_SUBUNIT_ASSEMBLY	18	0.684399	1.80358	0.00114768	0.00616818	3806	tags=56%, list=18%, signal=46%	RPS27/PRKDC/MRPS7/XRCC5/RPS27L/MRPS11/RPS5/ABT1/RPL38/RPS14
GOBP_ESTABLISHMENT_OF_PROTEIN_LOCALIZATION_TO_TELOMERE	17	0.701517	1.82539	0.00115105	0.00617773	569	tags=41%, list=3%, signal=40%	CCT5/TCP1/CCT3/BRCA2/CCT6A/CCT8/CCT4
GOBP_ATP_BIOSYNTHETIC_PROCESS	48	0.538673	1.72641	0.00115911	0.00620445	4954	tags=54%, list=23%, signal=42%	ATP5F1A/ENO1/ATP5MF/ATP6V1A/ATP5MC1/TMSB4X/ATP5PF/MT-ATP8/NUDT2/ATP5F1B/PARP1/ATP5F1E/MT-ATP6/ATP5F1C/ATP5PO/STOML2/ATP5PB/ATP5PD/MT-CO2/MTCO2P12/SLC25A13/ATP6V0C/ATP5MC3/ATP5MG/ATP5ME/DGUOK
GOBP_DNA_STRAND_ELONGATION_INVOLVED_IN_DNA_REPLICATION	15	0.705678	1.78044	0.00117486	0.00627509	4369	tags=67%, list=20%, signal=53%	MCM4/PCNA/RFC4/POLE3/POLA1/GINS1/DNA2/MCM7/POLD3/RFC3
GOBP_RESPONSE_TO_X_RAY	30	0.594913	1.75404	0.00117839	0.00628097	2345	tags=37%, list=11%, signal=33%	CASP3/BLM/BRCA2/XRCC2/XRCC4/LIG4/MSH2/NIPBL/BRCC3/XRCC5/HAMP
GOBP_PURINE_CONTAINING_COMPOUND_BIOSYNTHETIC_PROCESS	170	0.40633	1.53422	0.00118528	0.00630038	4954	tags=37%, list=23%, signal=29%	ATP5F1A/ENO1/MTHFD1/ATP5MF/ATP6V1A/ATP5MC1/TMSB4X/ATP5PF/HPRT1/PANK1/PPT1/ATIC/GART/MT-ATP8/NUDT2/ATP5F1B/PARP1/ADORA2B/ACSL1/GMPS/ATP5F1E/PDHB/ACSL3/ELOVL6/ADK/MT-ATP6/NME6/AMD1/IMPDH2/PAICS/SHMT1/PPT2/ATP5F1C/ATP5PO/HACD2/PRPS1/DLD/STOML2/NME1/PDK3/PRPSAP2/ATP5PB/HTD2/ATP5PD/MT-CO2/SLC26A2/PRPS2/MTCO2P12/PAPSS1/SLC25A13/DCK/ACSL4/PPCS/ATP6V0C/ATP5MC3/ATP5MG/SHMT2/SLC26A1/ADA2/SLC35B2/ATP5ME/AK5…
GOBP_NUCLEAR_TRANSCRIBED_MRNA_CATABOLIC_PROCESS_EXONUCLEOLYTIC	19	0.667027	1.77599	0.0012167	0.00642332	2338	tags=42%, list=11%, signal=38%	POLR2G/EXOSC8/DCP2/CNOT7/EXOSC3/TTC37/EXOSC9/CNOT6
GOBP_POSITIVE_REGULATION_OF_TELOMERE_MAINTENANCE_VIA_TELOMERE_LENGTHENING	37	0.557893	1.7109	0.0012196	0.00642985	5917	tags=57%, list=28%, signal=41%	NEK2/CCT5/TCP1/CCT3/AURKB/CCT6A/CCT8/CCT4/PARN/XRCC5/MAPKAPK5/PKIB/MAPK1/TNKS2/CCT7/DKC1/CCT2/ATM/CTNNB1/ATR/HNRNPA2B1
GOBP_REGULATION_OF_MITOCHONDRIAL_GENE_EXPRESSION	27	0.618026	1.78138	0.00123124	0.00648241	5017	tags=52%, list=23%, signal=40%	METTL4/CDK5RAP1/LRPPRC/C1QBP/PRKAA1/RMND1/COA3/FASTKD3/MRPS27/FASTKD2/ALKBH1/NSUN3/SHMT2/TRUB2
GOBP_TETRAHYDROFOLATE_METABOLIC_PROCESS	19	0.666069	1.77344	0.00124301	0.006509	2174	tags=42%, list=10%, signal=38%	MTHFD1/TYMS/MTHFD2/ATIC/DHFR/GART/AASDHPPT/SHMT1
GOBP_NUCLEOTIDE_EXCISION_REPAIR	58	0.50651	1.67005	0.00124947	0.006534	6826	tags=52%, list=32%, signal=35%	RPA2/BRCA2/SLC30A9/LIG4/BRIP1/RPA3/POLA1/MNAT1/POLR2I/ERCC4/USP45/DDB1/RPA1/CUL4A/TP53/POLK/POLD3/USP7/COMMD1/ERCC8/RNF111/GTF2H5/MMS19/SIRT1/POLB/GTF2H2C/GTF2H1/RAD23B/GTF2H2/ERCC3
GOBP_POSITIVE_REGULATION_OF_DNA_REPAIR	90	0.467933	1.65511	0.00126373	0.00658206	4136	tags=37%, list=19%, signal=30%	RAD51AP1/DHX9/FOXM1/PRKDC/BRCA1/PCNA/ACTL6A/UBE2V2/FANCB/DTX3L/PARP1/CCDC117/UBE2N/EYA3/ACTR2/ING3/WDR48/BRCC3/TIMELESS/MORF4L2/SHLD1/HMGB1/RBBP8/SLF2/VPS72/XRCC1/BRD8/SHLD2/SLF1/EPC1/POGZ/TRRAP/RUVBL1
GOBP_DNA_UNWINDING_INVOLVED_IN_DNA_REPLICATION	22	0.650824	1.78585	0.00140204	0.0071674	4551	tags=55%, list=21%, signal=43%	MCM4/MCM6/BLM/SSBP1/GINS2/CDC45/GINS1/MCM7/WRN/RPA1/HMGA1/RECQL
GOBP_RIBONUCLEOSIDE_TRIPHOSPHATE_METABOLIC_PROCESS	79	0.475947	1.65011	0.00144027	0.00734348	4954	tags=44%, list=23%, signal=34%	ATP5F1A/ENO1/ATP5MF/ATP6V1A/ATP5MC1/TMSB4X/ATP5PF/MT-ATP8/RHOA/NUDT2/RAN/ATP5F1B/PARP1/ATP5F1E/OPA1/MT-ATP6/NME6/IMPDH2/ATP5F1C/ATP5PO/STOML2/NME1/ATP5PB/CAD/ATP5PD/MT-CO2/MTCO2P12/EFL1/SLC25A13/CTPS1/ATP6V0C/ATP5MC3/ATP5MG/ATP5ME/DGUOK
GOBP_DOUBLE_STRAND_BREAK_REPAIR_VIA_NONHOMOLOGOUS_END_JOINING	69	0.480193	1.63458	0.00147992	0.00749632	6561	tags=46%, list=30%, signal=32%	PRKDC/XRCC4/LIG4/NSD2/AUNIP/DTX3L/MLH1/POLQ/ACTR2/DCLRE1C/POLA1/XRCC5/SHLD1/ERCC4/SMARCAL1/HMGB1/DCLRE1A/NSMCE2/XRCC1/SHLD2/XRCC6/DCLRE1B/ERCC8/ATM/PSMD14/SMC5/POLB/PRPF19/POT1/RIF1/RNF8/PARP9
GOBP_PROTEIN_POLYUBIQUITINATION	221	0.375178	1.44248	0.0014901	0.00752822	7089	tags=46%, list=33%, signal=31%	DTL/UBE2T/BFAR/SKP2/BRCA1/UBE2V2/BLMH/PPIA/DTX3L/RBX1/CDC23/TRIP12/RNF5/UBE3C/UBE2N/KLHL20/UBE2Q1/BARD1/TPP2/FBXO38/CUL1/RNF213/UBE2L6/FBXO22/ZNF738/ANAPC5/UBE2C/UBE2A/MKRN1/ITCH/RNF4/GABARAP/ARIH2/AREL1/LNPEP/RC3H1/RNF6/ANAPC1/TRIM27/FBXO28/UBE2D4/RNF14/RNF41/ANKIB1/UBE4A/UBE2K/TRIM68/TNKS2/UBE3A/AKTIP/ANAPC4/CDC27/UBE3B/TRIM38/HUWE1/PTPN22/RC3H2/NPEPPS/NHLRC3/CBFB/ERCC8/RNF111/TRAF6/TRIM32/TTC3…
GOBP_DNA_DAMAGE_RESPONSE_SIGNAL_TRANSDUCTION_RESULTING_IN_TRANSCRIPTION	18	0.676422	1.78256	0.00149734	0.00755494	4231	tags=50%, list=20%, signal=40%	FOXM1/BRCA2/COPS3/RPL26/RPS27L/TP53/TFAP4/SP100/CHEK2
GOBP_POSITIVE_REGULATION_OF_DOUBLE_STRAND_BREAK_REPAIR_VIA_HOMOLOGOUS_RECOMBINATION	35	0.582882	1.75956	0.00150297	0.00756729	5819	tags=57%, list=27%, signal=42%	RAD51AP1/ACTL6A/FANCB/PARP1/ACTR2/ING3/WDR48/TIMELESS/MORF4L2/RBBP8/VPS72/BRD8/EPC1/POGZ/TRRAP/RUVBL1/MEAF6/MORF4L1/MMS19/EPC2
GOBP_SPERM_EGG_RECOGNITION	27	0.608776	1.75472	0.00158632	0.00791118	2529	tags=37%, list=12%, signal=33%	CCT5/TCP1/CCT3/CCT8/CCT4/VDAC2/SPA17/SPESP1/B4GALT1/POMZP3
GOBP_GMP_METABOLIC_PROCESS	26	0.610085	1.75067	0.00175672	0.00869387	2164	tags=31%, list=10%, signal=28%	HPRT1/ATIC/GART/GMPS/CASK/ADK/IMPDH2/PAICS
GOBP_PROTEIN_N_LINKED_GLYCOSYLATION	65	0.488876	1.64265	0.00176304	0.008714	6961	tags=54%, list=32%, signal=37%	ALG10/OSTC/UGGT1/ALG5/MGAT4A/TMEM258/RFT1/PMM2/EXT2/ALG6/ALG8/B4GALT1/RPN2/DAD1/DDOST/MGAT5/STT3B/STT3A/FUT8/PGM3/TUSC3/GFPT1/SLC39A8/RPN1/ALG11/ALG10B/UGGT2/NUS1/ALG14/MLEC/UBE2J1/OST4/MAGT1/DERL3/MGAT3
GOBP_MICROTUBULE_ORGANIZING_CENTER_ORGANIZATION	139	0.409842	1.51764	0.00177569	0.00874333	4484	tags=35%, list=21%, signal=28%	NEK2/KIF11/CDK1/STIL/AURKA/PLK4/BRCA1/BRCA2/HAUS4/XPO1/XRCC2/SASS6/CKAP5/CEP135/HAUS2/NDC80/CDK2/CEP152/SGO1/RTTN/HAUS1/GEN1/CEP295/CLASP2/PLK1/CENPJ/CEP85/CEP44/PDCD6IP/UXT/CEP76/C2CD3/WDR62/CHMP2B/OFD1/GCC2/CHMP4C/PCLAF/CHMP3/CETN3/PLK2/CEP192/ALMS1/PATJ/HAUS6/UBXN2B/RANBP1/CHEK1/MAP9
GOBP_RIBOSE_PHOSPHATE_BIOSYNTHETIC_PROCESS	167	0.394492	1.48822	0.00180282	0.00885413	4954	tags=37%, list=23%, signal=28%	ATP5F1A/ENO1/ATP5MF/ATP6V1A/ATP5MC1/TMSB4X/ATP5PF/HPRT1/PANK1/PPT1/ATIC/GART/MT-ATP8/NUDT2/ATP5F1B/PARP1/ACSL1/GMPS/ATP5F1E/PDHB/ACSL3/ELOVL6/ADK/MT-ATP6/NME6/RFK/IMPDH2/PAICS/PPT2/ATP5F1C/ATP5PO/HACD2/PRPS1/DLD/STOML2/NME1/PDK3/PRPSAP2/ATP5PB/HTD2/CAD/ATP5PD/MT-CO2/SLC26A2/PRPS2/MTCO2P12/CMPK1/PAPSS1/SLC25A13/ACSL4/CTPS1/PPCS/ATP6V0C/ATP5MC3/ATP5MG/SLC26A1/SLC35B2/ATP5ME/TKT/AK5/DGUOK
GOBP_DEOXYRIBOSE_PHOSPHATE_METABOLIC_PROCESS	41	0.544922	1.69767	0.00185463	0.00909706	5535	tags=49%, list=26%, signal=36%	DCTD/TYMS/RRM2/TDG/RRM1/ADK/SHMT1/PGM2/UNG/MBD4/CMPK2/DTYMK/DCK/RRM2B/NT5M/DERA/AK5/DGUOK/NUDT15/AK9
GOBP_POST_GOLGI_VESICLE_MEDIATED_TRANSPORT	103	0.438182	1.57246	0.00187013	0.00914282	6894	tags=49%, list=32%, signal=33%	CNST/VPS35L/EXOC2/AP3S2/VAMP3/NSF/KLHL20/SNAP23/LYPLA1/CCDC93/ACSL3/VAMP5/GOLGA4/SCAMP2/EXOC4/EXOC6/VPS13C/GOLPH3L/EXOC1/AP3S1/AP1G1/DOP1A/GCC2/VTI1B/SYS1/EPS15/ANK3/SCFD1/COMMD1/PREPL/SCAMP1/RABIF/EXOC5/RAB14/KRT18/GGA2/RP2/ARFGEF2/EXOC6B/VPS52/ARL3/SCAMP3/ATP2C1/STXBP6/VPS13A/LAMP1/RACK1/BLZF1/GBF1/RABEP1
GOBP_POSITIVE_REGULATION_OF_VIRAL_PROCESS	58	0.498179	1.64258	0.00190338	0.00927748	4145	tags=34%, list=19%, signal=28%	ADAR/TOP2A/DHX9/KPNA2/PPID/PPIA/PPIH/ATG5/SRPK1/TOP2B/CNOT7/PDE12/SRPK2/KPNA6/DDB1/VAPB/MDFIC/HACD3/TSG101/TRIM38
GOBP_DNA_STRAND_ELONGATION	37	0.546663	1.67646	0.00191994	0.00933472	4926	tags=46%, list=23%, signal=35%	MCM4/PCNA/RFC4/ACTL6A/POLE3/INO80C/ACTR8/POLA1/GINS1/DNA2/NBN/MCM7/POLD3/RUVBL1/RFC3/DCLRE1B/INO80
GOBP_SIGNAL_TRANSDUCTION_BY_P53_CLASS_MEDIATOR	160	0.402469	1.51037	0.00196134	0.00950841	4231	tags=31%, list=20%, signal=25%	E2F7/HINT1/GTSE1/FOXM1/AURKA/CASP2/EEF1E1/SMYD2/AURKB/BRCA2/COPS3/HNRNPK/RRN3/RPS7/ATAD5/TP73/RPL26/TAF9/TRIM24/PSMD10/RPL37/RPL11/URB2/E2F2/RPL23/TRIAP1/NBN/PAK1IP1/RPL5/RPS20/RPS27L/MAPKAPK5/MLF1/E2F1/MTOR/SHISA5/MAP2K6/PAXIP1/TP53/TP53RK/TP53BP2/USP7/PLK2/TFAP4/SP100/RRM2B/KDM1A/SETD9/CHEK2
GOBP_REGULATION_OF_CYCLIN_DEPENDENT_PROTEIN_KINASE_ACTIVITY	93	0.449649	1.5886	0.00209442	0.0100444	3302	tags=27%, list=15%, signal=23%	CCNB2/CKS1B/CCNB1/CASP3/BLM/CKS2/CDC25A/STOX1/CCNE2/CCNA2/CDKN3/CDC25C/CDK7/CDC6/CDK5RAP1/IPO5/CDK5R1/PSMD10/MNAT1/CCNYL1/PLK1/PKMYT1/CCNT2/CCNB3/CCNT1
GOBP_MACROAUTOPHAGY	292	0.357582	1.406	0.0021125	0.0101061	6946	tags=42%, list=32%, signal=29%	CASP3/LRBA/ATP6V1A/SNX30/ATP6V0B/SNAPIN/VPS25/HTT/ATP6V1D/ATG5/VTA1/RNF5/ATP6V1G1/VAMP8/LAMP2/UFL1/EI24/CDK5R1/PSEN1/GAPDH/UBQLN2/IFT88/ATP6V0E1/RNF213/SNX14/STX17/SPTLC2/TRIM13/MTMR8/SNX6/EXOC4/VPS13C/RAB3GAP2/C5orf51/SCOC/MTM1/VPS35/CAPNS1/IFT20/GABARAP/SMCR8/EXOC1/MAPK8/SLC25A5/SNAP29/RAB3GAP1/VDAC1/SMG1/CHMP2B/SPTLC1/MTOR/TP53INP1/IKBKG/CHMP4C/RETREG3/RNF41/ATP6V1B2/VPS26A/TP53/CHMP3/TBC1D14/…
GOBP_PURINE_NUCLEOSIDE_MONOPHOSPHATE_BIOSYNTHETIC_PROCESS	19	0.653431	1.73979	0.00212818	0.0101686	3797	tags=53%, list=18%, signal=43%	HPRT1/ATIC/GART/NUDT2/GMPS/ADK/IMPDH2/PAICS/PRPS2/DCK
GOBP_SOMATIC_DIVERSIFICATION_OF_IMMUNOGLOBULINS_INVOLVED_IN_IMMUNE_RESPONSE	49	0.519383	1.66456	0.00227678	0.0108385	3729	tags=35%, list=17%, signal=29%	EXO1/MSH6/LIG4/NSD2/HSPD1/MSH2/MLH1/ATAD5/SLC15A4/NDFIP1/EXOSC3/SHLD1/NBN/UNG/TFRC/PAXIP1/SHLD2
GOBP_MITOCHONDRIAL_DNA_REPLICATION	15	0.688751	1.73773	0.00236133	0.0111181	4131	tags=53%, list=19%, signal=43%	METTL4/SSBP1/RRM1/DNA2/STOML2/DNAJA3/TEFM/RRM2B
GOBP_POSITIVE_REGULATION_OF_DNA_BIOSYNTHETIC_PROCESS	73	0.473774	1.61398	0.00243185	0.0113947	5041	tags=41%, list=23%, signal=32%	NEK2/CCT5/TCP1/CCT3/AURKB/PCNA/RFC5/RFC4/CCT6A/CCT8/CCT4/PARN/GINS2/RFC2/NVL/XRCC5/GINS1/MAPKAPK5/PKIB/MAPK1/HSP90AA1/DSCC1/TNKS2/RFC3/CCT7/DKC1/CCT2/NOX4/ATM/HSP90AB1
GOBP_ESTABLISHMENT_OF_ORGANELLE_LOCALIZATION	377	0.338348	1.34618	0.00244002	0.0114192	5327	tags=32%, list=25%, signal=25%	CENPF/DLGAP5/CCNB1/CENPE/DYNLT1/CEP55/COPG2/AURKB/NUSAP1/NUF2/BLOC1S2/CDCA8/KIFC1/ABCE1/KIF18A/KIF2C/CEP83/XPO1/F8A1/SNAPIN/MAD2L1/CDCA5/SPAG5/HTT/PPP6C/RAN/CDC23/CDT1/CCDC186/STARD3NL/MLH1/AP3S2/TMED10/ADORA2B/KIF14/VAMP3/AP3B1/VAMP8/NDC80/LRPPRC/OPA1/SNAP23/ESPL1/ACTR2/SYK/PSEN1/PINX1/TMED2/CRYZL2P-SEC16B/COPS5/TRIP11/MYO19/MEIOC/LYN/TOR1A/EZR/AP3M1/KPNB1/SNX6/SPDL1/SYNE2/CLASP2/KLHL12/ARL6/PLK…
GOBP_POSITIVE_REGULATION_OF_DNA_REPLICATION	40	0.560085	1.72937	0.00246416	0.0115043	2509	tags=35%, list=12%, signal=31%	E2F7/CDK1/DHX9/PCNA/DBF4/SSBP1/CDC7/SMARCA5/CDT1/ATAD5/CDK2/DNA2/E2F8/STOML2
GOBP_POSITIVE_REGULATION_OF_INTERFERON_BETA_PRODUCTION	37	0.540704	1.65818	0.00249978	0.0115897	3487	tags=32%, list=16%, signal=27%	DHX9/OAS2/POLR3C/POLR3B/TLR3/OAS3/POLR3F/POLR3A/HSP90AA1/DDX58/TLR2/IFIH1
GOBP_NUCLEAR_TRANSPORT	285	0.35621	1.39709	0.00250084	0.0115897	4435	tags=31%, list=21%, signal=25%	CDK1/NUP62CL/DHX9/KPNA2/RANBP17/TXNIP/POLR2D/ABCE1/CSE1L/NUP155/SUMO1/YWHAE/PHAX/XPO1/HIKESHI/PARK7/GLE1/NUP205/ECT2/TNPO1/RAN/SSB/NCBP1/HTATIP2/TXN/HSPA9/NUP153/NUP188/IPO5/SYK/NXT2/PSEN1/BARD1/RBM22/NCBP2/NUP58/ENY2/RAE1/THOC2/CTDSPL2/NUP133/NUP160/FBXO22/MED1/NUP35/STYX/DUSP16/RPL23/MAPK14/KPNA6/SETD2/THOC7/RANGRF/KPNB1/DNAJC27/KPNA5/APPL1/XPO5/STK4/IPO9/NUP98/ATF2/SMG1/XPO4/MDFIC/PKIA/IPO11/A…
GOBP_AMINO_ACID_ACTIVATION	26	0.600586	1.72341	0.00251501	0.011602	3647	tags=38%, list=17%, signal=32%	IARS2/QRSL1/FARSB/MARS2/DARS2/GATC/FARS2/DALRD3/LARS2/RARS2
GOBP_MITOCHONDRIAL_RNA_METABOLIC_PROCESS	46	0.526057	1.66894	0.00256326	0.0117407	5106	tags=46%, list=24%, signal=35%	METTL4/SUPV3L1/DARS2/FASTKD5/CDK5RAP1/TFAM/LRPPRC/PRKAA1/GRSF1/PDE12/TRMT5/FASTKD3/PNPT1/TEFM/FASTKD2/TFB2M/SLIRP/FASTKD1/TRMT61B/MTERF1/TRNT1
GOBP_POSITIVE_REGULATION_OF_TELOMERE_MAINTENANCE	50	0.518446	1.67238	0.00258112	0.0118085	2908	tags=30%, list=14%, signal=26%	NEK2/CCT5/TCP1/CCT3/AURKB/CCT6A/CCT8/CCT4/PARN/XRCC5/GNL3/NBN/MAPKAPK5/PKIB/MAPK1
GOBP_ENDOPLASMIC_RETICULUM_ORGANIZATION	83	0.456629	1.59809	0.00269547	0.012269	5097	tags=40%, list=24%, signal=30%	ESYT1/ARL6IP1/JAGN1/TMEM33/LNPK/GRAMD2A/TRAM1L1/REEP3/TMED2/CRYZL2P-SEC16B/REEP5/LMAN1/ATL3/RAB3GAP2/TRAM1/MMGT1/UBL4A/RAB3GAP1/VAPB/MIA3/EMC1/SEC16B/EMC4/TOR1B/RTN3/TMEM38B/EMC9/TOR1AIP2/EMC2/EMC3/SEC31A/LPCAT3/CCDC47
GOBP_REGULATION_OF_TRANSLATIONAL_INITIATION	74	0.461985	1.57747	0.00269632	0.012269	6494	tags=58%, list=30%, signal=41%	POLR2D/POLR2G/DHX29/GLE1/NCBP1/IMPACT/EIF1B/EIF4G3/NCBP2/TMED2/EIF2S1/EIF2AK1/EIF2AK2/MTIF2/DDX1/DNAJC3/MTOR/EIF4A2/EIF3E/EIF3H/BZW1/CDC123/EIF4H/UHMK1/EIF2AK4/YTHDF3/ALKBH1/TPR/CSDE1/EIF2B2/EIF4EBP2/RPS6KB1/FMR1/YTHDF2/CCL5/RPL13A/PPP1R15B/PAIP2/EIF4G2/EIF2B5/EIF4B/NCK1/KHDRBS1
GOBP_REGULATION_OF_VIRAL_GENOME_REPLICATION	77	0.457529	1.57825	0.00281984	0.0127472	4145	tags=31%, list=19%, signal=25%	ADAR/TOP2A/APOBEC3H/OAS2/PPID/PPIA/PPIH/SRPK1/TOP2B/CNOT7/OAS3/PDE12/SRPK2/EIF2AK2/DDB1/IFIT5/VAPB/APOBEC3B/ZC3HAV1/RNASEL/HACD3/IFIH1/APOBEC3D/TRIM38
GOBP_MITOTIC_G2_M_TRANSITION_CHECKPOINT	47	0.514985	1.64191	0.00282152	0.0127472	2384	tags=30%, list=11%, signal=27%	DTL/CDK1/BLM/CLSPN/BRCA1/ORC1/TICRR/RINT1/CDC6/RAD17/TOPBP1/BRCC3/NBN/PLK1
GOBP_CYTOKINETIC_PROCESS	39	0.549491	1.6946	0.00284327	0.0128112	3588	tags=33%, list=17%, signal=28%	KIF20A/RACGAP1/ANLN/CEP55/AURKB/RHOA/ECT2/MITD1/KIF20B/PDCD6IP/CHMP2B/CHMP4C/CHMP3
GOBP_RNA_CATABOLIC_PROCESS	260	0.360734	1.4064	0.00285033	0.0128282	5241	tags=35%, list=24%, signal=27%	DHX9/LSM2/POLR2D/OAS2/POLR2G/PHAX/CNOT1/EXOSC8/SLFN13/PPP1R8/SUPV3L1/PARN/LSM5/MYD88/SSB/DCP2/NCBP1/MLH1/TENT2/FASTKD5/METTL14/MAGOH/LSM4/LRPPRC/CNOT7/GRSF1/NCBP2/EXOSC3/PDE12/ANGEL2/MEIOC/EXOSC1/MAPK14/MOV10/DNA2/ZCCHC17/TTC37/EXOSC9/RNASE6/CNOT6/XRN2/PATL1/NUDT12/XRN1/EXOSC10/FASTKD3/PNPT1/PUM1/RC3H1/APEX1/SMG1/RIDA/RBM8A/E2F1/EIF3E/CNOT10/ZC3HAV1/MTREX/MYEF2/FXR1/RNASEL/ZCCHC8/FASTKD2/SND1/NBA…
GOBP_POSITIVE_REGULATION_OF_METAPHASE_ANAPHASE_TRANSITION_OF_CELL_CYCLE	15	0.681024	1.71823	0.00288054	0.0129365	4111	tags=53%, list=19%, signal=43%	DLGAP5/CDC23/CDT1/ESPL1/ANAPC5/NSMCE2/ANAPC4/CDC27
GOBP_COPII_COATED_VESICLE_BUDDING	32	0.582539	1.73633	0.00288108	0.0129365	5289	tags=56%, list=25%, signal=42%	SEC24A/PPP6C/TMED10/SEC24C/TMED2/CRYZL2P-SEC16B/KLHL12/VAPB/MIA3/SEC16B/SAR1B/PDCD6/SEC24B/SEC23B/SAR1A/SEC31A/PEF1/RAB1A
GOBP_PSEUDOURIDINE_SYNTHESIS	18	0.656603	1.73033	0.00295525	0.0132083	5017	tags=56%, list=23%, signal=43%	NHP2/NOP10/PUS7/RPUSD2/TRUB1/PUS3/PUS10/PUS7L/DKC1/TRUB2
GOBP_RIBONUCLEOSIDE_METABOLIC_PROCESS	29	0.585901	1.71622	0.00301161	0.0134292	4954	tags=45%, list=23%, signal=35%	APOBEC3H/HPRT1/ADK/AMD1/ICMT/NT5C2/APOBEC3B/ENPP4/APOBEC3D/PTGDR/ADA2/BLOC1S6/DGUOK
GOBP_RIBOSOMAL_LARGE_SUBUNIT_BIOGENESIS	70	0.469237	1.59574	0.00305653	0.0135671	6165	tags=49%, list=29%, signal=35%	RPL35A/NIFK/RPL24/DDX18/NHP2/RPL26/RPL11/NVL/BRIX1/NIP7/NSA2/WDR12/PAK1IP1/RPL5/RPL7L1/RPL10/RPL6/FASTKD2/RPL38/MDN1/RPL7/RPLP0/RPL10A/RPLP0P6/RPL35/RPL14/RSL24D1/RRP15/RPL7A/MRTO4/DDX28/ZNHIT3/RPL26L1/MAK16
GOBP_NEGATIVE_REGULATION_OF_RNA_SPLICING	24	0.609169	1.71906	0.00319449	0.0141148	4077	tags=46%, list=19%, signal=37%	RPS26/TMBIM6/HNRNPK/PTBP3/RPS13/C1QBP/RBMX/SRSF10/SRSF9/SAP18/SRSF6
GOBP_REGULATION_OF_DNA_BIOSYNTHETIC_PROCESS	117	0.421612	1.53544	0.0033082	0.0145214	5323	tags=38%, list=25%, signal=28%	NEK2/CCT5/TCP1/CCT3/AURKB/PCNA/RFC5/RFC4/CCT6A/CCT8/CCT4/PARN/GINS2/PARP4/DCP2/RFC2/PINX1/NVL/XRCC5/TFDP1/GINS1/ERCC4/TINF2/XRN1/EXOSC10/MAPKAPK5/PKIB/MAPK1/HSP90AA1/TP53/HNRNPC/DSCC1/TNKS2/RFC3/CHEK1/MEAF6/CCT7/DKC1/CCT2/NOX4/ATM/HSP90AB1/BMPR2/CTNNB1
GOBP_CELLULAR_RESPONSE_TO_RADIATION	162	0.39101	1.47074	0.00336134	0.014668	5047	tags=35%, list=23%, signal=27%	PBK/RAD51AP1/BLM/CDC25A/AURKB/BRCA1/GPR52/BRCA2/PCNA/INTS7/PPID/LIG4/ECT2/RHNO1/POLH/PARP1/TENT2/IMPACT/RPL26/NIPBL/BARD1/BRCC3/POLA1/XRCC5/EIF2S1/MAPK14/ERCC4/TRIAP1/HAMP/ST20/WRN/DDB1/RHBDD1/OPN3/RAD1/CUL4B/TP53INP1/NET1/RAD9B/TP53/POLK/PTPRK/POLD3/BAK1/HYAL2/EIF2AK4/KDM1A/XRCC6/CHEK2/HSPA5/CHEK1/ATM/INO80/CRY1/GTF2H5/MME
GOBP_MRNA_EXPORT_FROM_NUCLEUS	55	0.502343	1.6398	0.00337758	0.0147223	6516	tags=58%, list=30%, signal=41%	POLR2D/NUP155/GLE1/NCBP1/NCBP2/ENY2/RAE1/THOC2/NUP133/NUP160/SETD2/THOC7/SMG1/ALYREF/RBM15B/NUP107/SRSF3/ZC3H11A/TPR/FYTTD1/SARNP/UPF2/SMG7/CHTOP/NUP93/THOC1/HNRNPA2B1/THOC3/SMG5/AGFG1/PCID2/MCM3AP
GOBP_P_BODY_ASSEMBLY	21	0.625473	1.70659	0.00341823	0.014866	4787	tags=57%, list=22%, signal=44%	CNOT1/LSM4/CNOT7/LSM14A/CNOT6/PATL1/RC3H1/DYNC1H1/EDC3/NOCT/NBDY/DDX6
GOBP_NEGATIVE_REGULATION_OF_CELL_CYCLE_G2_M_PHASE_TRANSITION	59	0.4792	1.58407	0.00345005	0.0149708	2384	tags=27%, list=11%, signal=24%	DTL/CDK1/BLM/CLSPN/AURKB/BRCA1/ORC1/TICRR/RINT1/CDC6/RAD17/TOPBP1/PINX1/BRCC3/NBN/PLK1
GOBP_POSITIVE_REGULATION_OF_RESPONSE_TO_DNA_DAMAGE_STIMULUS	125	0.410512	1.50482	0.00347075	0.0150438	4136	tags=32%, list=19%, signal=26%	RAD51AP1/DHX9/FOXM1/EEF1E1/PRKDC/BRCA1/PCNA/ACTL6A/UBE2V2/FANCB/SKIL/DTX3L/PARP1/CCDC117/UBE2N/RPL26/EYA3/ACTR2/ING3/WDR48/BRCC3/TIMELESS/MORF4L2/SHLD1/NSMCE1/HMGB1/RBBP8/BCLAF1/SLF2/VPS72/FXR1/PAXIP1/XRCC1/BRD8/SHLD2/SLF1/EPC1/POGZ/TRRAP/RUVBL1
GOBP_ESTABLISHMENT_OF_PROTEIN_LOCALIZATION_TO_MEMBRANE	235	0.362709	1.40084	0.00348177	0.0150747	5225	tags=36%, list=24%, signal=27%	TIMM8B/CHM/SSR2/HSPA4/ARL6IP1/CNST/TIMM9/RTP4/ZDHHC20/AGK/TIMM8A/VAMP3/SRP9/AP3B1/NSF/TRAM1L1/ATAD1/SEC61B/SRP54/LYPLA1/CDK5R1/TIMM22/ACSL3/CD24/NACA2/VAMP5/PEX19/SRP14/GOLGA4/MAIP1/ZDHHC18/TIMM10/ARL6/RAB3GAP2/ICMT/GOLPH3L/TRAM1/VPS35/PEX3/MMGT1/UBL4A/RAB3IP/MAPK8/RAB3GAP1/MAL/SSR1/SRP72/EMC1/HSP90AA1/TCAF2/GCC2/ZDHHC6/AKAP5/GZMB/EMC4/ATP6AP1/SSR3/GOLGA7B/CDK5/RN7SL2/MFF/PDCD5/SYS1/RAB11A/EMC9/H…
GOBP_INTERSTRAND_CROSS_LINK_REPAIR	30	0.571094	1.68381	0.00366365	0.0157565	2534	tags=33%, list=12%, signal=29%	NEIL3/RAD51AP1/EXO5/RFWD3/FANCD2/MCM9/CENPS/DCLRE1C/ERCC4/DCLRE1A
GOBP_NUCLEAR_EXPORT	145	0.397272	1.47967	0.00369947	0.015893	6516	tags=47%, list=30%, signal=33%	NUP62CL/DHX9/RANBP17/POLR2D/ABCE1/CSE1L/NUP155/YWHAE/PHAX/XPO1/PARK7/GLE1/RAN/SSB/NCBP1/TXN/HSPA9/NUP153/NUP188/BARD1/RBM22/NCBP2/ENY2/RAE1/THOC2/CTDSPL2/NUP133/NUP160/STYX/DUSP16/SETD2/THOC7/DNAJC27/XPO5/SMG1/XPO4/ALYREF/RBM15B/NUP107/SRSF3/RIOK2/UHMK1/ZC3H11A/CDK5/SP100/TPR/PRKACA/STRADB/NEMF/CHP1/FYTTD1/XPO7/SARNP/UPF2/SMG7/IFI27/CHTOP/NUP93/THOC1/RITA1/HNRNPA2B1/WASHC4/THOC3/SMG5/AGFG1/PCID2/…
GOBP_MITOTIC_CYTOKINETIC_PROCESS	23	0.620105	1.729	0.00376139	0.0160876	4385	tags=43%, list=20%, signal=35%	KIF20A/CEP55/RHOA/MITD1/KIF20B/PDCD6IP/CHMP2B/CHMP4C/CHMP3/ARF1
GOBP_PEPTIDYL_ASPARAGINE_MODIFICATION	23	0.619195	1.72646	0.003814	0.0162845	7442	tags=87%, list=35%, signal=57%	OSTC/UGGT1/ALG5/ALG8/RPN2/DAD1/DDOST/MGAT5/STT3B/STT3A/FUT8/TUSC3/RPN1/UGGT2/UBE2J1/OST4/MAGT1/DERL3/HIF1AN/MGAT2
GOBP_NLS_BEARING_PROTEIN_IMPORT_INTO_NUCLEUS	16	0.664198	1.69889	0.0038624	0.0164316	3422	tags=44%, list=16%, signal=37%	KPNA2/IPO5/NUP35/KPNA6/KPNB1/KPNA5/RANBP2
GOBP_ESTABLISHMENT_OF_PROTEIN_LOCALIZATION_TO_MITOCHONDRIAL_MEMBRANE	30	0.569913	1.68033	0.00386303	0.0164316	3998	tags=43%, list=19%, signal=35%	TIMM8B/HSPA4/TIMM9/AGK/TIMM8A/AP3B1/TIMM22/MAIP1/TIMM10/MAPK8/HSP90AA1/GZMB/PDCD5
GOBP_VESICLE_TARGETING	41	0.529266	1.64889	0.00391996	0.0165647	5256	tags=49%, list=24%, signal=37%	PPP6C/STARD3NL/TMED10/SNAP23/PSEN1/TMED2/CRYZL2P-SEC16B/TRIP11/CLASP2/KLHL12/SNAP29/C17orf75/SEC16B/SAR1B/FAM91A1/PDCD6/SAR1A/WDR11/PEF1/TBC1D23
GOBP_RESPONSE_TO_VIRUS	327	0.347863	1.37508	0.00407612	0.0170756	7535	tags=46%, list=35%, signal=30%	ADAR/STMN1/CCT5/DHX9/ENO1/SKP2/APOBEC3H/OAS2/POLR3C/IRF2/GBP3/SLFN13/CHUK/RTP4/DTX3L/RPS15A/DDX21/MYD88/ATG5/IFIT3/NCBP1/SELENOK/POLR3B/VAMP8/STAT1/TLR3/CNOT7/C1QBP/STAT2/OAS3/PDE12/NPC2/TRIM13/CXCL10/EIF2AK2/MAPK14/SETD2/DDX60/MOV10/POLR3F/LSM14A/NDUFAF4/GBP1/IVNS1ABP/RNASE6/ITCH/DDX1/GPAM/EXOC1/IFIT5/DNAJC3/POLR3A/PUM1/ATF2/MICB/HSP90AA1/PSMA2/DDX58/APOBEC3B/IKBKG/ZC3HAV1/IL23A/TRIM27/TLR2/RNAS…
GOBP_RNA_SURVEILLANCE	15	0.666161	1.68073	0.00408759	0.0170914	3853	tags=47%, list=18%, signal=38%	EXOSC8/SUPV3L1/EXOSC3/EXOSC9/XRN1/EXOSC10/PRPF18
GOBP_NUCLEAR_TRANSCRIBED_MRNA_CATABOLIC_PROCESS	119	0.416009	1.51546	0.00410806	0.0170985	6432	tags=45%, list=30%, signal=31%	DHX9/POLR2D/POLR2G/CNOT1/EXOSC8/PARN/SSB/DCP2/NCBP1/MLH1/TENT2/MAGOH/LSM4/CNOT7/NCBP2/EXOSC3/PDE12/TTC37/EXOSC9/CNOT6/XRN2/PATL1/XRN1/EXOSC10/RC3H1/SMG1/RBM8A/EIF3E/NBAS/PRPF18/EDC3/RC3H2/LSM7/CSDE1/NOCT/CNOT8/TUT4/PYM1/NBDY/DCP1A/ETF1/GSPT1/ATM/UPF2/SMG7/MRTO4/ERI1/DIS3/THRAP3/SMG8/SMG5/TUT7/PCID2
GOBP_MITOTIC_G1_S_TRANSITION_CHECKPOINT_SIGNALING	26	0.584671	1.67774	0.00414042	0.0171963	4231	tags=46%, list=20%, signal=37%	RPA2/GTSE1/CASP2/PRKDC/RFWD3/CDK2/RPL26/TRIAP1/RPS27L/TP53/PLK2/CHEK2
GOBP_PROTEIN_LOCALIZATION_TO_CHROMOSOME_TELOMERIC_REGION	29	0.577755	1.69236	0.00425606	0.0175636	2528	tags=38%, list=12%, signal=34%	CCT5/TCP1/CCT3/BRCA2/CCT6A/CCT8/CCT4/PINX1/XRCC5/GNL3/TINF2
GOBP_CENTROSOME_DUPLICATION	70	0.461345	1.5689	0.00426127	0.0175664	3860	tags=39%, list=18%, signal=32%	STIL/PLK4/BRCA1/BRCA2/XPO1/SASS6/CKAP5/CEP135/NDC80/CDK2/CEP152/RTTN/GEN1/CEP295/CENPJ/CEP44/PDCD6IP/CEP76/C2CD3/WDR62/CHMP2B/OFD1/CHMP4C/CHMP3/PLK2/CEP192/ALMS1
GOBP_RIBONUCLEOSIDE_MONOPHOSPHATE_METABOLIC_PROCESS	53	0.488361	1.58313	0.00436958	0.0179556	3464	tags=28%, list=16%, signal=24%	HPRT1/ATIC/GART/NUDT2/GMPS/CASK/ADK/RFK/IMPDH2/PAICS/PRPS1/NT5C2/CAD/PRPS2/CMPK1
GOBP_MIDBODY_ABSCISSION	17	0.660398	1.71839	0.00448664	0.0183394	3588	tags=41%, list=17%, signal=34%	KIF20A/CEP55/MITD1/PDCD6IP/CHMP2B/CHMP4C/CHMP3
GOBP_RESPONSE_TO_IONIZING_RADIATION	136	0.396928	1.47	0.0045249	0.0184568	4986	tags=36%, list=23%, signal=28%	RAD51AP1/CASP3/BLM/PRKDC/BRCA1/BRCA2/RFWD3/TICRR/RAD54L/INTS7/XRCC2/XRCC4/LIG4/FANCD2/MSH2/ECT2/RHNO1/PARP1/RPL26/TOPBP1/EYA3/NIPBL/BARD1/PRKAA1/COP1/DCLRE1C/BRCC3/XRCC5/TRIM13/CXCL10/MAPK14/HAMP/WRN/RAD1/NET1/PAXIP1/RAD9B/TP53/BAK1/KDM1A/XRCC6/CHEK2/HSPA5/ERCC8/NABP1/INIP/ATM/INO80/GTF2H5
GOBP_GOLGI_ORGANIZATION	143	0.395306	1.46728	0.0046369	0.0188344	3056	tags=24%, list=14%, signal=21%	CDK1/DNAJC28/VRK1/ZFP69B/HIKESHI/CIT/HTT/TMED10/SEC23IP/TMED2/CRYZL2P-SEC16B/TMED7/STX17/TRIP11/LMAN1/TMED6/AKAP9/ATL3/BAG5/COG2/CLASP2/USP6NL/LYSMD3/TMED1/GOLPH3L/TRAPPC11/PDE4DIP/TMED4/MAPK1/GCC2/SEC16B/GOLGA5/RAB2A/TMED3
GOBP_MITOTIC_RECOMBINATION	26	0.580837	1.66674	0.00469924	0.0190079	5596	tags=50%, list=26%, signal=37%	BRCA2/MSH2/MLH1/GEN1/ERCC4/RAD51C/NSMCE2/XRCC1/MSH3/SMC6/DMC1/SMC5/RAD54B
GOBP_NEGATIVE_REGULATION_OF_CELLULAR_MACROMOLECULE_BIOSYNTHETIC_PROCESS	241	0.360361	1.39397	0.00472551	0.0190794	4637	tags=32%, list=22%, signal=25%	DHX9/BLM/TYMS/WAPL/S100A11/POLR2D/BRCA2/TIPIN/POLR2G/CNOT1/EXOSC8/DHFR/PARN/PDS5A/CDC6/RAD17/CDT1/DCP2/MLH1/SRP9/METTL14/SELENOS/CNOT7/EIF4E/PINX1/GAPDH/TIMELESS/EXOSC3/PDE12/EIF2S1/EIF2AK1/PUS7/EIF2AK2/MOV10/ERCC4/SMARCAL1/SHMT1/LSM14A/EXOSC9/CNOT6/PATL1/TINF2/FBXO5/TIA1/XRN1/EXOSC10/PNPT1/PUM1/RC3H1/RIDA/CNOT9/EIF3E/CNOT10/FXR1/MRPL13/GZMB/TP53/MIR205/DBI/HNRNPC/DAPK1/EIF2AK4/GMNN/YTHDF3/EIF4E2…
GOBP_PROTEIN_IMPORT	196	0.370116	1.4138	0.00472676	0.0190794	4373	tags=32%, list=20%, signal=25%	CDK1/NUP62CL/KPNA2/HSPA8/RANBP17/TXNIP/PEX2/HSPA4/CSE1L/NUP155/SUMO1/HIKESHI/HSPD1/ECT2/TNPO1/RAN/PEX1/NUP153/LAMP2/NUP188/IPO5/SYK/NXT2/PSEN1/RBM22/NUP58/PEX19/NUP133/MED1/NUP35/RPL23/MAPK14/KPNA6/TOMM20/RANGRF/KPNB1/KPNA5/PEX3/APPL1/STK4/IPO9/NUP98/ATF2/MDFIC/HSP90AA1/PKIA/IPO11/GRPEL2/NUP107/RANBP2/DNAJC19/TP53/TIMM17A/AIFM1/TIMM21/NF1/HYAL2/PDCD5/TNPO3/TPR/UFM1/STK3
GOBP_TRNA_MODIFICATION	86	0.435534	1.53587	0.00475035	0.0191347	4738	tags=38%, list=22%, signal=30%	CDKAL1/SSB/CDK5RAP1/BCDIN3D/OSGEPL1/PUS7/C9orf64/TRMT10A/TRMT5/DUS4L/TRMO/ELP3/METTL2A/TRUB1/THUMPD3/PUS3/THADA/DALRD3/MOCS3/METTL1/TRMT2B/PUS10/NSUN6/TYW5/ALKBH1/THUMPD1/NSUN3/DTWD2/TRMT61B/METTL6/TRMT12/ALKBH8/DPH3
GOBP_SPLICEOSOMAL_COMPLEX_ASSEMBLY	64	0.465042	1.56055	0.00489836	0.0196492	4359	tags=39%, list=20%, signal=31%	RNVU1-4/RNU6ATAC/SMN1/SNRPC/RNVU1-1/RBM5/RNU4ATAC/SNRPG/NCBP1/SRPK1/SNRPD1/SRSF1/SRPK2/SF3B1/PRPF39/SRSF10/SNRPD2/RNVU1-7/DDX1/ZRSR2/KHDC4/SRSF9/SNRNP200/SRSF6/TXNL4A
GOBP_POSITIVE_REGULATION_OF_MITOCHONDRIAL_TRANSLATION	15	0.66016	1.66559	0.00491058	0.0196779	3369	tags=47%, list=16%, signal=39%	CDK5RAP1/C1QBP/RMND1/COA3/FASTKD3/MRPS27/FASTKD2
GOBP_NEGATIVE_REGULATION_OF_PROTEIN_MODIFICATION_BY_SMALL_PROTEIN_CONJUGATION_OR_REMOVAL	86	0.433462	1.52856	0.00492467	0.0197139	2588	tags=30%, list=12%, signal=27%	CDC20/BUB1B/MAD2L1/PARK7/PPIA/DTX3L/TRIP12/ATG5/RPS7/USP4/UFL1/RPL37/PSEN1/RPL11/PINX1/GLMN/BUB3/RPL23/DNAJA1/BAG5/IVNS1ABP/OGT/RPL5/SVBP/FBXO5/RPS20
GOBP_CENTRIOLE_ASSEMBLY	44	0.519186	1.62836	0.00498504	0.019935	3860	tags=41%, list=18%, signal=34%	STIL/PLK4/BRCA1/SASS6/CEP135/CDK2/CEP152/RTTN/CEP295/CENPJ/CEP44/CEP76/C2CD3/WDR62/OFD1/PLK2/CEP192/ALMS1
GOBP_REGULATION_OF_EXIT_FROM_MITOSIS	16	0.65485	1.67498	0.00517725	0.0204922	2173	tags=31%, list=10%, signal=28%	ANLN/KNTC1/CDCA5/CDC23/UBE2C
GOBP_TRANSCRIPTION_INITIATION_FROM_RNA_POLYMERASE_II_PROMOTER	74	0.450201	1.53723	0.00524012	0.0206777	3844	tags=36%, list=18%, signal=30%	TAF7/POLR2D/POLR2G/CDK7/PSMC6/MED23/GTF2B/TAF9/ZNF451/MED1/E2F2/POLR2I/MED13/HMGB1/ATF7IP/GTF2A1/TAF11/MED14/DR1/MED27/PAXIP1/TP53/GTF2A2/MED7/TBP/MED30/SUB1
GOBP_TYPE_I_INTERFERON_PRODUCTION	89	0.434562	1.5345	0.00526714	0.0207147	3502	tags=26%, list=16%, signal=22%	DHX9/TRAIP/OAS2/POLR3C/CHUK/HSPD1/MYD88/POLR3B/STAT1/TLR3/SYK/GAPDH/POLA1/OAS3/SETD2/POLR3F/ITCH/POLR3A/HSP90AA1/DDX58/TLR2/IFIH1/G3BP1
GOBP_PURINE_CONTAINING_COMPOUND_METABOLIC_PROCESS	352	0.336548	1.33464	0.00543081	0.0212784	4954	tags=31%, list=23%, signal=24%	HINT1/TDO2/ATP5F1A/ENO1/MTHFD1/ATP5MF/HMGCR/ATP6V1A/SUCLG2/ATP5MC1/TMSB4X/ATP5PF/HPRT1/PANK1/PPT1/ATIC/BPGM/GART/MT-ATP8/OXSM/RHOA/NUDT2/RAN/ATP5F1B/PARP1/ADORA2B/ACSL1/GMPS/ATP5F1E/SULT1B1/OPA1/LDHA/PDHB/PSEN1/CASK/PRKAA1/ACSL3/GAPDH/ELOVL6/ADK/MT-ATP6/NME6/AMD1/IMPDH2/DLST/PAICS/SHMT1/PPT2/HKDC1/ATP5F1C/ATP5PO/HACD2/OGT/PRPS1/ICMT/NT5C2/DLD/STOML2/GPAM/NME1/DHTKD1/ACOT9/PDK3/PRPSAP2/ATP5PB/MCCC…
GOBP_PROTEIN_LOCALIZATION_TO_MITOCHONDRION	118	0.404286	1.47295	0.00548434	0.0214232	5569	tags=38%, list=26%, signal=28%	TIMM8B/HSPA4/PMPCB/MTCH2/C11orf65/TIMM9/HSPD1/AGK/TIMM8A/SAE1/AP3B1/TIMM22/TOMM34/PRKAA1/BAG4/LMAN1/MAIP1/TIMM10/TOMM20/DNAJA1/MAPK8/ARIH2/HSP90AA1/GRPEL2/GZMB/PITRM1/DNAJC19/TIMM17A/AIFM1/TIMM21/UBL5/IMMP2L/MFF/PDCD5/HUWE1/LEPROT/NPEPPS/HAX1/ABLIM3/TIMM17B/TIMM10B/GSK3A/MOAP1/PARL/SH3GLB1
GOBP_IMMUNOGLOBULIN_PRODUCTION_INVOLVED_IN_IMMUNOGLOBULIN_MEDIATED_IMMUNE_RESPONSE	67	0.458276	1.5504	0.00558955	0.0217684	4067	tags=28%, list=19%, signal=23%	EXO1/MSH6/LIG4/NSD2/HSPD1/MSH2/MLH1/ATAD5/SLC15A4/NDFIP1/EXOSC3/B2M/SHLD1/NBN/UNG/TFRC/PAXIP1/SHLD2/HLA-DRA
GOBP_CYTOCHROME_COMPLEX_ASSEMBLY	35	0.552806	1.66876	0.00567653	0.0220627	3889	tags=40%, list=18%, signal=33%	SMIM20/C12orf73/HCCS/COX16/COA6/COA5/COX14/COX15/MT-CO3/COA3/FASTKD3/TIMM21/COA4/UQCRFS1
GOBP_POST_TRANSLATIONAL_PROTEIN_MODIFICATION	37	0.523047	1.60403	0.00570713	0.0221519	3935	tags=43%, list=18%, signal=35%	ESCO2/UCHL3/UBA3/RBX1/ATG5/RNF7/COPS5/ICMT/AGTPBP1/RHBDD1/SUMF1/ESCO1/STT3B/STT3A/UBE2F/DSCC1
GOBP_SERINE_FAMILY_AMINO_ACID_BIOSYNTHETIC_PROCESS	17	0.652073	1.69673	0.00584782	0.0224582	2174	tags=35%, list=10%, signal=32%	MTHFD1/PSPH/DHFR/SEPHS1/PSAT1/SHMT1
GOBP_CELLULAR_RESPONSE_TO_LIGHT_STIMULUS	99	0.422372	1.50004	0.00594276	0.0227903	6431	tags=44%, list=30%, signal=31%	PBK/CDC25A/AURKB/GPR52/PCNA/PPID/RHNO1/POLH/PARP1/TENT2/IMPACT/RPL26/POLA1/EIF2S1/ERCC4/TRIAP1/ST20/DDB1/RHBDD1/OPN3/CUL4B/TP53INP1/TP53/POLK/PTPRK/POLD3/BAK1/HYAL2/EIF2AK4/KDM1A/CHEK1/INO80/CRY1/MME/FMR1/SIRT1/RP1/USP47/ACTR5/ATR/ZBTB1/SDE2/USP28/C9orf116
GOBP_PROTEASOME_MEDIATED_UBIQUITIN_DEPENDENT_PROTEIN_CATABOLIC_PROCESS	393	0.331649	1.32273	0.00609574	0.0232704	5099	tags=31%, list=24%, signal=24%	DTL/PBK/BFAR/AURKA/SKP2/CDC20/SMARCC1/SVIP/SUMO1/XPO1/ASCC3/PARK7/PSMC1/PSMD6/PSMC6/RBX1/CDC23/TRIB3/RNF5/PSMC2/KIF14/CDK2/UFL1/FBXO45/KLHL20/SEC61B/TAF9/NUB1/SELENOS/PSMD10/PSEN1/COP1/RPL11/FBXO38/ERLEC1/UBQLN2/CUL1/GLMN/FBXL13/ERLIN1/EDEM1/FBXO22/FBXL5/TRIM13/UBR1/ANAPC5/STYX/HSP90B1/UBE2C/BAG5/UBE2A/EDEM3/PLK1/OGT/ERLIN2/SUMO2/ITCH/RNF4/MTM1/AMN1/PSMD2/GABARAP/ARIH2/AREL1/DDB1/SEL1L/DMAC2/PSMA…
GOBP_TRANSLESION_SYNTHESIS	24	0.594575	1.67787	0.00610735	0.0232704	3646	tags=33%, list=17%, signal=28%	DTL/POLE2/PCNA/POLH/POLI/PCLAF/POLK/POLD3
GOBP_EXIT_FROM_MITOSIS	28	0.569316	1.65461	0.00622836	0.0235923	2309	tags=25%, list=11%, signal=22%	ANLN/KNTC1/CDCA5/RPL24/CDC23/UBE2C/CLASP2
GOBP_REGULATION_OF_PROTEIN_MODIFICATION_BY_SMALL_PROTEIN_CONJUGATION_OR_REMOVAL	229	0.359193	1.38733	0.00628104	0.0237454	5174	tags=32%, list=24%, signal=24%	FANCI/SKP2/BRCA1/CDC20/BUB1B/UBE2V2/MAD2L1/PARK7/MTBP/WDR70/PPIA/UBA2/MASTL/DTX3L/RBX1/TRIP12/ATG5/RPS7/TRIB3/SAE1/USP4/UBE2N/UFL1/CENPS/PSMD10/RPL37/PSEN1/NDFIP1/RPL11/WDR48/PINX1/OTUD4/GNL3/GLMN/BUB3/RPL23/DNAJA1/UBE2C/BAG5/IVNS1ABP/PLK1/OGT/RPL5/ITCH/SVBP/FBXO5/RPS20/GABARAP/HSP90AA1/PAXIP1/PDCD6/PRMT3/HMG20A/CDK5/PIAS3/UBE3A/KDM1A/HUWE1/PTPN22/HSPA5/TBC1D7/COMMD1/RNF111/CHP1/TRAF6/FKBP1A/HIF1…
GOBP_REGULATION_OF_CELLULAR_PROTEIN_CATABOLIC_PROCESS	241	0.356672	1.3797	0.00636573	0.0239953	5206	tags=33%, list=24%, signal=25%	PBK/AURKA/CDC20/SMARCC1/SVIP/SUMO1/XPO1/F8A1/PARK7/PSMC1/PSMC6/RBX1/RPS7/TRIB3/TMF1/PSMC2/ANXA2/CDK2/UFL1/TAF9/NUB1/PSMD10/PSEN1/RDX/COP1/RPL11/UBQLN2/GLMN/FBXO22/FBXL5/STYX/RPL23/EZR/BAG5/HAMP/PLK1/OGT/RPL5/SUMO2/AGTPBP1/MTM1/PSME3/VPS35/GABARAP/ARIH2/PSME1/CTSC/TMTC3/HSP90AA1/LAMP3/USP13/HFE/EIF3H/PSMC4/RNF14/ANKIB1/BBS7/PCSK9/RYBP/USP7/UBE2K/UBE3A/LATS1/MFSD8/ECSCR/EGF/PRKACA/GABARAPL2/COMMD1/…
GOBP_MITOTIC_INTRA_S_DNA_DAMAGE_CHECKPOINT_SIGNALING	17	0.647899	1.68587	0.00650363	0.0243994	4231	tags=47%, list=20%, signal=38%	TIPIN/EME1/FANCD2/MSH2/RAD17/ATF2/RAD9B/CHEK2
GOBP_PROTEIN_EXIT_FROM_ENDOPLASMIC_RETICULUM	47	0.498508	1.58937	0.00652867	0.0244667	7073	tags=55%, list=33%, signal=37%	SVIP/SEC61B/SELENOS/ERLEC1/CRYZL2P-SEC16B/EDEM1/LMAN1/TMEM30A/HSP90B1/RANGRF/RHBDD1/SEL1L/GCC2/SEC16B/SAR1B/SAR1A/HM13/DERL1/DERL2/TMED9/UFD1/UBE2J1/DERL3/TMEM30B/AUP1/SEC13
GOBP_RESPIRATORY_CHAIN_COMPLEX_IV_ASSEMBLY	25	0.578556	1.64404	0.00655577	0.0245446	3675	tags=44%, list=17%, signal=37%	SMIM20/COX16/COA6/COA5/COX14/COX15/MT-CO3/COA3/FASTKD3/TIMM21/COA4
GOBP_BINDING_OF_SPERM_TO_ZONA_PELLUCIDA	23	0.603305	1.68216	0.00692554	0.0257795	2529	tags=39%, list=12%, signal=35%	CCT5/TCP1/CCT3/CCT8/CCT4/VDAC2/SPA17/B4GALT1/POMZP3
GOBP_NUCLEOBASE_BIOSYNTHETIC_PROCESS	19	0.613062	1.63231	0.0069951	0.0260134	6807	tags=74%, list=32%, signal=50%	HPRT1/GART/GMPS/PAICS/SHMT1/PRPS1/MTOR/CAD/CMPK1/CTPS1/SHMT2/UMPS/CPS1/CTPS2
GOBP_NEGATIVE_REGULATION_OF_DNA_REPLICATION	28	0.564231	1.63983	0.00724108	0.0267539	2548	tags=43%, list=12%, signal=38%	BLM/WAPL/S100A11/BRCA2/TIPIN/PDS5A/CDC6/RAD17/CDT1/TIMELESS/SMARCAL1/FBXO5
GOBP_NEGATIVE_REGULATION_OF_CELL_DIVISION	17	0.644112	1.67601	0.00726875	0.0267996	579	tags=35%, list=3%, signal=34%	E2F7/BLM/TXNIP/AURKB/ORC6/ASPM
GOBP_POSITIVE_REGULATION_OF_MRNA_METABOLIC_PROCESS	114	0.405611	1.47409	0.00741011	0.0272431	4603	tags=35%, list=21%, signal=28%	DHX9/HSPA8/POLR2D/POLR2G/CNOT1/EXOSC8/PARN/DCP2/NCBP1/MLH1/METTL14/CNOT7/NCBP2/RBMX/EXOSC3/SF3B4/PDE12/MOV10/RBM3/EXOSC9/CNOT6/PATL1/PNPT1/NUP98/PUM1/RC3H1/RIDA/PRDX6/NUDT21/ZC3HAV1/LEO1/RBMXL1/TRA2B/YTHDF3/RC3H2/CSDE1/NOCT/CNOT8/TUT4/DCP1A
GOBP_CELL_CYCLE_G1_S_PHASE_TRANSITION	213	0.356357	1.36923	0.00814467	0.0296901	3090	tags=23%, list=14%, signal=20%	E2F7/EZH2/STIL/RPA2/GTSE1/CASP2/RRM2/IQGAP3/PRKDC/CDC25A/SKP2/CPSF3/DBF4/RFWD3/CCNE2/CCNA2/CDC7/CDKN3/MTBP/NPAT/CDK7/ECD/CDC6/SASS6/PPP6C/RRM1/KIF14/CDK2/USP37/RPL26/RDX/EIF4E/TMEM14B/CUL1/TFDP1/MNAT1/TRIAP1/CENPJ/PSME3/RBBP8/RCC1/APPL1/RPS27L/PSME1/APEX1/MLF1/E2F1/CUL4B/PPP2CA
GOBP_REGULATION_OF_MACROAUTOPHAGY	150	0.380122	1.42067	0.00843905	0.0306192	5925	tags=38%, list=28%, signal=28%	CASP3/ATP6V1A/SNX30/ATP6V0B/HTT/ATP6V1D/ATG5/ATP6V1G1/CDK5R1/GAPDH/UBQLN2/ATP6V0E1/SPTLC2/TRIM13/MTMR8/SNX6/EXOC4/VPS13C/RAB3GAP2/SCOC/MTM1/VPS35/CAPNS1/SMCR8/EXOC1/MAPK8/SLC25A5/RAB3GAP1/VDAC1/SMG1/SPTLC1/MTOR/IKBKG/RNF41/ATP6V1B2/VPS26A/TP53/CDK5/ATP6V1E1/PIK3R4/PRKACA/SCFD1/RALB/ATP6V0C/PIK3C3/HIF1A/VPS13D/TBK1/CALCOCO2/MOAP1/TMEM39A/SEC22B/SH3GLB1/SIRT1/ATP6V1C1/BECN1/SESN1
GOBP_PURINE_NUCLEOSIDE_METABOLIC_PROCESS	24	0.583743	1.64731	0.00861287	0.031077	4954	tags=46%, list=23%, signal=35%	HPRT1/ADK/AMD1/ICMT/NT5C2/ENPP4/OARD1/PTGDR/ADA2/BLOC1S6/DGUOK
GOBP_RIBOSE_PHOSPHATE_METABOLIC_PROCESS	342	0.330937	1.31058	0.00866073	0.0311899	4954	tags=30%, list=23%, signal=24%	HINT1/TDO2/ATP5F1A/ENO1/ATP5MF/HMGCR/ATP6V1A/SUCLG2/ATP5MC1/TMSB4X/ATP5PF/HPRT1/PANK1/PPT1/ATIC/BPGM/GART/MT-ATP8/OXSM/RHOA/NUDT2/RAN/ATP5F1B/PARP1/ACSL1/GMPS/ATP5F1E/SULT1B1/OPA1/LDHA/PDHB/PSEN1/CASK/PRKAA1/ACSL3/GAPDH/ELOVL6/ADK/MT-ATP6/NME6/RFK/IMPDH2/NUDT5/DLST/PAICS/PPT2/HKDC1/ATP5F1C/ATP5PO/HACD2/OGT/PRPS1/NT5C2/DLD/STOML2/GPAM/NME1/DHTKD1/ACOT9/PDK3/PRPSAP2/ATP5PB/MCCC2/PGK1/HTD2/CAD/ATP5P…
GOBP_PYRIMIDINE_CONTAINING_COMPOUND_METABOLIC_PROCESS	77	0.434378	1.49839	0.00870205	0.0312555	6982	tags=47%, list=32%, signal=32%	DCTD/TYMS/APOBEC3H/ERH/TK1/TDG/NME6/SHMT1/PRPS1/NME1/UNG/MBD4/TPK1/MAPK1/MTOR/APOBEC3B/CAD/CMPK1/CMPK2/DTYMK/DCK/APOBEC3D/TET2/CTPS1/NT5M/NT5C3A/AK5/UMPS/SLC19A3/ENTPD4/CPS1/APOBEC3G/CTPS2/NME7/SMUG1/CDADC1
GOBP_PROTEIN_TARGETING_TO_MITOCHONDRION	96	0.412824	1.46168	0.00870315	0.0312555	6933	tags=49%, list=32%, signal=33%	TIMM8B/HSPA4/PMPCB/C11orf65/TIMM9/HSPD1/AGK/TIMM8A/SAE1/TIMM22/TOMM34/PRKAA1/BAG4/LMAN1/TIMM10/TOMM20/ARIH2/HSP90AA1/GRPEL2/PITRM1/DNAJC19/TIMM17A/AIFM1/TIMM21/UBL5/IMMP2L/MFF/PDCD5/HUWE1/LEPROT/NPEPPS/HAX1/ABLIM3/TIMM17B/TIMM10B/GSK3A/PARL/SH3GLB1/GRPEL1/TIMM23/CHCHD4/BNIP3L/TOMM7/UBE2L3/TSPO/MIPEP/CSNK2A2
GOBP_MITOTIC_G2_DNA_DAMAGE_CHECKPOINT_SIGNALING	35	0.538362	1.62516	0.00873686	0.0313185	2384	tags=31%, list=11%, signal=28%	DTL/CDK1/BLM/CLSPN/BRCA1/TICRR/RINT1/TOPBP1/BRCC3/NBN/PLK1
GOBP_RNA_INTERFERENCE	18	0.622363	1.6401	0.00877322	0.0314198	7060	tags=78%, list=33%, signal=52%	ADAR/DHX9/HENMT1/RMRP/CLP1/TSN/XPO5/AGO4/TSNAX/PRKRA/DICER1/AGO1/AGO2/TARBP2
GOBP_ESTABLISHMENT_OF_PROTEIN_LOCALIZATION_TO_ENDOPLASMIC_RETICULUM	41	0.504309	1.57114	0.00884532	0.0315904	6778	tags=59%, list=32%, signal=40%	SRP9/TRAM1L1/SEC61B/SRP54/SPCS2/SRP14/EDEM1/SPCS1/RAB3GAP2/TRAM1/UBL4A/RAB3GAP1/SRP72/SSR3/RN7SL2/HSPA5/SRP68/SEC61G/SRPRB/RN7SL3/SEC61A1/SPCS3/SRP19/SEC62
GOBP_MEMBRANE_LIPID_CATABOLIC_PROCESS	30	0.543637	1.60286	0.00896639	0.0319345	4858	tags=43%, list=23%, signal=34%	SMPDL3B/ASAH2/PPT1/ASAH1/ASAH2B/HEXB/FUCA1/SGPL1/MGST2/HEXA/GALC/GLA/NEU3
GOBP_POSITIVE_REGULATION_OF_CHROMOSOME_SEPARATION	17	0.639356	1.66364	0.00901759	0.0320874	4111	tags=47%, list=19%, signal=38%	DLGAP5/CDC23/CDT1/ESPL1/ANAPC5/NSMCE2/ANAPC4/CDC27
GOBP_REGULATION_OF_TELOMERE_CAPPING	26	0.558247	1.60192	0.00913858	0.032407	3953	tags=38%, list=18%, signal=31%	NEK2/AURKB/ERCC4/NBN/MAPKAPK5/PKIB/MAPK1/XRCC1/USP7/TNKS2
GOBP_PROTEIN_DEMANNOSYLATION	16	0.634574	1.62312	0.0091944	0.032567	2246	tags=38%, list=10%, signal=34%	UGGT1/RNF5/MAN1A2/EDEM1/TRIM13/EDEM3
GOBP_DNA_DAMAGE_RESPONSE_SIGNAL_TRANSDUCTION_BY_P53_CLASS_MEDIATOR_RESULTING_IN_CELL_CYCLE_ARREST	16	0.633577	1.62057	0.00930451	0.0328669	4911	tags=50%, list=23%, signal=39%	GTSE1/CASP2/RPL26/TRIAP1/TP53/PLK2/CHEK2/ATM
GOBP_GOLGI_TO_PLASMA_MEMBRANE_TRANSPORT	59	0.450322	1.48861	0.00957573	0.03358	5904	tags=46%, list=27%, signal=33%	CNST/VPS35L/EXOC2/VAMP3/NSF/LYPLA1/CCDC93/ACSL3/VAMP5/GOLGA4/EXOC4/EXOC6/GOLPH3L/EXOC1/GCC2/SYS1/ANK3/COMMD1/PREPL/EXOC5/KRT18/GGA2/ARFGEF2/EXOC6B/ARL3/ATP2C1/STXBP6
GOBP_REGULATION_OF_TRANSCRIPTION_BY_RNA_POLYMERASE_III	29	0.555124	1.62607	0.00965467	0.0337957	5578	tags=52%, list=26%, signal=38%	POLR3C/ICE1/DDX21/SMARCA5/SF3B1/POLR3F/ZNF143/MTOR/CHD8/ICE2/ZC3H8/CEBPA/ZNF345/POLR3G/BAZ1B
GOBP_NEGATIVE_REGULATION_OF_CELLULAR_PROTEIN_CATABOLIC_PROCESS	67	0.445829	1.50829	0.00977297	0.0340551	5206	tags=40%, list=24%, signal=31%	PBK/SMARCC1/SVIP/F8A1/PARK7/RPS7/ANXA2/TAF9/PSEN1/RPL11/STYX/RPL23/BAG5/OGT/RPL5/MTM1/VPS35/LAMP3/HFE/EIF3H/RYBP/USP7/GABARAPL2/SDCBP/HSP90AB1/PDCL3/ATRAID
GOBP_RNA_METHYLATION	80	0.432318	1.50235	0.00988485	0.0343224	4710	tags=38%, list=22%, signal=29%	METTL4/METTL5/HENMT1/METTL14/BCDIN3D/WTAP/TGS1/TRMT10A/TRMT5/TRMO/MRM2/METTL2A/THUMPD3/RBM15B/CMTR2/THADA/RAMAC/EMG1/DALRD3/TFB2M/METTL1/RBM15/DIMT1/TRMT2B/NSUN6/NSUN3/TRMT61B/METTL6/TRMT12/ALKBH8
GOBP_REGULATION_OF_NUCLEASE_ACTIVITY	21	0.5937	1.61989	0.0101159	0.0349644	2259	tags=33%, list=10%, signal=30%	PCNA/OAS2/ABCE1/TMBIM6/OAS3/GZMA/HMGB1
GOBP_POSITIVE_REGULATION_OF_CYTOKINESIS	30	0.54017	1.59264	0.0101686	0.0350444	1654	tags=33%, list=8%, signal=31%	KIF23/RACGAP1/AURKB/MAP10/CIT/RHOA/ECT2/CDC6/KIF14/KIF20B
GOBP_NEGATIVE_REGULATION_OF_UBIQUITIN_DEPENDENT_PROTEIN_CATABOLIC_PROCESS	45	0.504243	1.59437	0.0101742	0.0350444	3717	tags=40%, list=17%, signal=33%	PBK/SMARCC1/SVIP/PARK7/RPS7/TAF9/PSEN1/RPL11/STYX/RPL23/BAG5/OGT/RPL5/MTM1/HFE/EIF3H/RYBP/USP7
GOBP_DNA_DEALKYLATION	27	0.555225	1.60037	0.0103042	0.0353663	4132	tags=37%, list=19%, signal=30%	APOBEC3H/ASCC3/TDG/OTUD4/APEX1/APOBEC3B/USP7/APOBEC3D/TET2/ALKBH1
GOBP_CELLULAR_AMINO_ACID_BIOSYNTHETIC_PROCESS	68	0.43986	1.49504	0.0104272	0.035631	6504	tags=43%, list=30%, signal=30%	MTHFD1/PSPH/PARK7/DHFR/SEPHS1/PSAT1/SLC1A3/AASDHPPT/PLOD2/SHMT1/SDSL/NOXRED1/ALDH18A1/ENOPH1/CAD/ASNSD1/SHMT2/GLS2/MTRR/SERINC5/PCBD1/ADI1/GLUD1/BCAT1/SLC25A12/APIP/CPS1/ABAT/SERINC3
GOBP_PROTEIN_TARGETING_TO_LYSOSOME	23	0.58741	1.63784	0.0107319	0.036447	2963	tags=35%, list=14%, signal=30%	HSPA8/M6PR/GNPTAB/AP3B1/LAMP2/NCOA4/AP3M1/GCC2
GOBP_TELOMERE_CAPPING	39	0.511652	1.57791	0.0108967	0.0369743	4911	tags=41%, list=23%, signal=32%	NEK2/PRKDC/AURKB/DCLRE1C/ERCC4/NBN/TINF2/DCLRE1A/MAPKAPK5/PKIB/MAPK1/XRCC1/USP7/TNKS2/DCLRE1B/ATM
GOBP_CHAPERONE_MEDIATED_PROTEIN_FOLDING	66	0.434286	1.46484	0.0109223	0.0370289	5163	tags=42%, list=24%, signal=32%	CCT5/TCP1/CCT3/HSPA8/CCT6A/PPID/CCT8/CCT4/HSPA9/HSPA13/PEX19/HSPE1/TOR1A/HSPA14/SDF2L1/TOR1B/PDCD5/HSPA5/ERO1A/CCT7/PPIB/FKBP1A/SDF2/CCT2/DNAJC24/DNAJC7/FKBP4/PDCL3
GOBP_VESICLE_TARGETING_ROUGH_ER_TO_CIS_GOLGI	16	0.625578	1.60011	0.0110663	0.0374514	5083	tags=62%, list=24%, signal=48%	PPP6C/TMED10/TMED2/CRYZL2P-SEC16B/KLHL12/SEC16B/SAR1B/PDCD6/SAR1A/PEF1
GOBP_GPI_ANCHOR_METABOLIC_PROCESS	30	0.53762	1.58512	0.0111753	0.037656	3958	tags=37%, list=18%, signal=30%	PIGM/PIGW/PIGK/DPM3/PIGT/PIGN/PGAP1/PIGX/PIGU/DPM1/PIGP
GOBP_CELLULAR_RESPONSE_TO_UV	84	0.42661	1.49592	0.0112294	0.0378055	6597	tags=49%, list=31%, signal=34%	PBK/CDC25A/AURKB/PCNA/PPID/RHNO1/POLH/PARP1/IMPACT/RPL26/POLA1/EIF2S1/ERCC4/TRIAP1/ST20/DDB1/RHBDD1/OPN3/CUL4B/TP53INP1/TP53/POLK/PTPRK/POLD3/BAK1/HYAL2/EIF2AK4/KDM1A/CHEK1/INO80/MME/FMR1/SIRT1/USP47/ACTR5/ATR/ZBTB1/SDE2/USP28/C9orf116/NEDD4
GOBP_SYNAPTIC_VESICLE_CYTOSKELETAL_TRANSPORT	19	0.594862	1.58385	0.0112689	0.0378071	6400	tags=68%, list=30%, signal=48%	BLOC1S2/SNAPIN/AP3S2/AP3B1/AP3M1/AP3S1/DTNBP1/MAP2/BLOC1S5/BLOC1S6/BLOC1S4/BLOC1S1/AP3M2
GOBP_MRNA_3_END_PROCESSING	61	0.455826	1.52064	0.0113141	0.0379258	5240	tags=39%, list=24%, signal=30%	POLR2D/CPSF3/NCBP1/TENT2/CSTF2/CPSF2/PAPOLA/BARD1/GRSF1/NCBP2/CSTF3/CLP1/CSTF1/CPSF7/PNPT1/NUDT21/CCNT1/LEO1/ZNF473/CSTF2T/SNRPA/RPRD2/PAPOLG/SLBP
GOBP_REGULATION_OF_MRNA_METABOLIC_PROCESS	264	0.339688	1.32633	0.0114905	0.0383827	4493	tags=30%, list=21%, signal=24%	DHX9/HSPA8/POLR2D/HNRNPK/POLR2G/CNOT1/EXOSC8/RBM5/PARN/HNRNPL/MYD88/DCP2/NCBP1/MLH1/RBM11/SRPK1/FASTKD5/METTL14/MAGOH/PAPOLA/CNOT7/C1QBP/BARD1/NCBP2/RBMX/EXOSC3/SF3B4/PDE12/ANGEL2/MEIOC/SRPK2/MAPK14/WTAP/REST/MOV10/SRSF10/RBM3/EXOSC9/CNOT6/PATL1/TIA1/CPSF7/FASTKD3/MBNL3/PNPT1/NUP98/PUM1/RC3H1/APEX1/RIDA/RBM8A/E2F1/PRDX6/NUDT21/ZC3HAV1/MYEF2/FXR1/RBM15B/RNASEL/CCNT1/SRSF9/FASTKD2/LEO1/SRSF3/NBAS/R…
GOBP_NEGATIVE_REGULATION_OF_DOUBLE_STRAND_BREAK_REPAIR_VIA_HOMOLOGOUS_RECOMBINATION	18	0.611548	1.6116	0.0114999	0.0383827	2124	tags=28%, list=10%, signal=25%	PARPBP/RMI2/FANCB/POLQ/SHLD1
GOBP_MICROTUBULE_ORGANIZING_CENTER_LOCALIZATION	33	0.536981	1.60555	0.011685	0.0388332	2606	tags=30%, list=12%, signal=27%	DLGAP5/AURKA/CEP83/ASPM/MAD2L1/TBCCD1/AKAP9/EZR/SYNE2/IFT20
GOBP_FOLIC_ACID_CONTAINING_COMPOUND_METABOLIC_PROCESS	27	0.552274	1.59186	0.0118491	0.0391976	2772	tags=33%, list=13%, signal=29%	MTHFD1/TYMS/MTHFD2/ATIC/DHFR/GART/AASDHPPT/SHMT1/GGH
GOBP_COTRANSLATIONAL_PROTEIN_TARGETING_TO_MEMBRANE	24	0.572672	1.61606	0.0118554	0.0391976	7143	tags=75%, list=33%, signal=50%	SSR2/ARL6IP1/SRP9/TRAM1L1/SEC61B/SRP54/SRP14/TRAM1/SSR1/SRP72/SSR3/RN7SL2/SRP68/RN7SL3/SEC61A1/SRP19/SEC62/TRAM2
GOBP_NEGATIVE_REGULATION_OF_PROTEOLYSIS_INVOLVED_IN_CELLULAR_PROTEIN_CATABOLIC_PROCESS	56	0.463361	1.51803	0.0119115	0.0393495	3717	tags=36%, list=17%, signal=30%	PBK/SMARCC1/SVIP/F8A1/PARK7/RPS7/TAF9/PSEN1/RPL11/STYX/RPL23/BAG5/OGT/RPL5/MTM1/LAMP3/HFE/EIF3H/RYBP/USP7
GOBP_DNA_DAMAGE_RESPONSE_SIGNAL_TRANSDUCTION_BY_P53_CLASS_MEDIATOR	69	0.437059	1.48775	0.0120156	0.0396454	4231	tags=29%, list=20%, signal=23%	E2F7/GTSE1/FOXM1/CASP2/EEF1E1/SMYD2/BRCA2/COPS3/RPL26/PSMD10/TRIAP1/NBN/RPS27L/PAXIP1/TP53/PLK2/TFAP4/SP100/KDM1A/CHEK2
GOBP_PROTEIN_K48_LINKED_UBIQUITINATION	65	0.4432	1.48917	0.012652	0.0413819	6514	tags=46%, list=30%, signal=32%	UBE2T/BFAR/SKP2/PPIA/DTX3L/RBX1/RNF5/UBE3C/FBXO38/CUL1/UBE2C/UBE2A/ITCH/RNF4/GABARAP/ARIH2/RNF6/UBE2D4/UBE2K/UBE3A/TRIM38/TRIM32/TTC3/IFI27/RNF34/KBTBD6/BIRC2/RNF146/UBE2E1/RNF8
GOBP_NEGATIVE_REGULATION_OF_DNA_REPAIR	34	0.522394	1.56914	0.0129964	0.0422848	2124	tags=21%, list=10%, signal=19%	PARPBP/RMI2/FANCB/AUNIP/TRIP12/POLQ/SHLD1
GOBP_REGULATION_OF_INNATE_IMMUNE_RESPONSE	198	0.36098	1.3792	0.0133179	0.0432581	7533	tags=43%, list=35%, signal=28%	ADAR/DHX9/TXK/PRKDC/POLR3C/MATR3/USP18/POLR3B/DUSP10/ERAP1/SYK/SLC15A4/PAK2/CNOT7/STAT2/OAS3/XRCC5/MED1/LYN/POLR3F/CASP8/LSM14A/HMGB1/KLRC1/NLRC4/APPL1/CRTAM/AP1G1/HSP90AA1/CLEC7A/HLA-G/PARP14/KLRK1/CRK/NONO/PSPC1/UBE2K/CD96/YTHDF3/IFI35/XRCC6/PTPN22/USP15/SIN3A/CASP6/TRAF6/RASGRP1/TRAFD1/SUSD4/HSP90AB1/CD226/XIAP/YTHDF2/TRIM5/TBK1/LAG3/CCL5/POLR3G/PYCARD/FPR2/GBP5/CFH/SLAMF8/BIRC2/TRIM6/APPL2/HL…
GOBP_AMP_METABOLIC_PROCESS	21	0.583956	1.59331	0.0133734	0.0434019	3309	tags=33%, list=15%, signal=28%	HPRT1/ATIC/GART/NUDT2/ADK/PAICS/PRPS2
GOBP_POSITIVE_REGULATION_OF_G1_S_TRANSITION_OF_MITOTIC_CELL_CYCLE	42	0.488509	1.52908	0.013486	0.0436797	3363	tags=31%, list=16%, signal=26%	STIL/RRM2/CPSF3/MTBP/CDC6/SASS6/RRM1/RDX/TFDP1/CENPJ/APEX1/CUL4B/CUL4A
GOBP_VESICLE_CARGO_LOADING	20	0.597801	1.61249	0.0134928	0.0436797	5974	tags=60%, list=28%, signal=43%	MIA2/SEC24A/TMED10/SEC24C/TMED2/MIA3/SEC24B/SEC23B/SAR1A/SEC31A/RAB1A/SEC24D
GOBP_DEOXYRIBONUCLEOSIDE_MONOPHOSPHATE_METABOLIC_PROCESS	20	0.595837	1.60719	0.0141404	0.0454346	5404	tags=45%, list=25%, signal=34%	DCTD/TYMS/TK1/ADK/SHMT1/DCK/NT5M/DGUOK/DNPH1
GOBP_REGULATION_OF_PROTEASOMAL_PROTEIN_CATABOLIC_PROCESS	178	0.359802	1.36536	0.0146721	0.0469095	4422	tags=30%, list=21%, signal=24%	PBK/AURKA/CDC20/SMARCC1/SVIP/SUMO1/XPO1/F8A1/PARK7/PSMC1/PSMC6/RBX1/TRIB3/TMF1/PSMC2/CDK2/UFL1/TAF9/NUB1/PSMD10/PSEN1/COP1/RPL11/UBQLN2/GLMN/FBXO22/STYX/BAG5/PLK1/OGT/SUMO2/MTM1/PSME3/GABARAP/ARIH2/PSME1/TMTC3/LAMP3/USP13/HFE/EIF3H/PSMC4/RNF14/ANKIB1/BBS7/RYBP/USP7/UBE2K/ECSCR/PRKACA/GABARAPL2/COMMD1/SOCS4/DNAAF4
GOBP_ORGANOPHOSPHATE_BIOSYNTHETIC_PROCESS	491	0.317846	1.27952	0.0156422	0.0493999	5118	tags=30%, list=24%, signal=24%	ATP5F1A/DCTD/ENO1/MTHFD1/TYMS/ATP5MF/RRM2/ATP6V1A/SERAC1/ATP5MC1/INPP4B/TMSB4X/ATP5PF/HPRT1/PANK1/GNPAT/PPT1/TK1/ATIC/GART/PIGM/MT-ATP8/PIGW/LPGAT1/NUDT2/SLC44A1/ATP5F1B/PARP1/RRM1/ADORA2B/ACSL1/GMPS/ATP5F1E/PIGK/DPM3/ABHD3/PDHB/ACSL3/SELENOI/ELOVL6/ADK/MT-ATP6/P2RY6/PIK3R3/NME6/SACM1L/EFR3A/SPTLC2/HEXB/SLC44A5/RFK/IMPDH2/PPIP5K2/IDO1/PAICS/PIGT/IP6K2/SHMT1/PPT2/LCLAT1/MTMR6/ATP5F1C/FADS1/ATP5PO/…
GOBP_REGULATION_OF_UBIQUITIN_DEPENDENT_PROTEIN_CATABOLIC_PROCESS	159	0.369692	1.38838	0.0157267	0.0496261	4403	tags=29%, list=20%, signal=23%	PBK/AURKA/CDC20/SMARCC1/SVIP/SUMO1/XPO1/PARK7/RBX1/RPS7/TRIB3/CDK2/UFL1/TAF9/NUB1/PSMD10/PSEN1/COP1/RPL11/UBQLN2/GLMN/FBXO22/STYX/RPL23/BAG5/PLK1/OGT/RPL5/SUMO2/AGTPBP1/MTM1/GABARAP/ARIH2/HFE/EIF3H/RNF14/ANKIB1/BBS7/RYBP/USP7/UBE2K/UBE3A/LATS1/EGF/COMMD1/SOCS4
GOBP_DIOL_BIOSYNTHETIC_PROCESS	21	0.580539	1.58398	0.0157653	0.0497076	3514	tags=38%, list=16%, signal=32%	ASAH2/DHFR/ASAH1/ASAH2B/SPTLC2/SPTLC1/QDPR/SPTSSA
GOBP_CELL_KILLING	129	0.378391	1.3936	0.0165215	0.0517969	7535	tags=44%, list=35%, signal=29%	TUSC2/PRDX1/HMGN2/TUBB/HPRT1/RPL30/FCGR1A/MYD88/SYK/GAPDH/B2M/PPP3CB/HAMP/KLRC1/MAPK8/CRTAM/CTSC/AP1G1/SLAMF7/CLEC7A/IL23A/GZMB/CCL13/HLA-G/KLRK1/CRK/F2RL1/PRF1/HLA-DRA/FCGR3A/GZMM/LYST/CD59/RASGRP1/HSP90AB1/CD226/CD1A/LAG3/KIF5B/CD1E/XCL1/CFH/RAB27A/HLA-A/LAMP1/BCL2L1/CEBPG/MR1/HLA-B/SH2D1A/CTSH/RIPK3/CD55/KLRD1/SLAMF6/RPS19/PTPRC
GOBP_PURINE_NUCLEOSIDE_MONOPHOSPHATE_METABOLIC_PROCESS	41	0.486395	1.51533	0.0168065	0.0525628	3797	tags=29%, list=18%, signal=24%	HPRT1/ATIC/GART/NUDT2/GMPS/CASK/ADK/IMPDH2/PAICS/NT5C2/PRPS2/DCK
GOBP_PIGMENT_BIOSYNTHETIC_PROCESS	56	0.452912	1.4838	0.0170571	0.05324	3101	tags=29%, list=14%, signal=25%	HPRT1/TMEM14C/GART/GMPS/TMEM14B/COX15/PAICS/SHMT1/PRPS1/APPL1/ABCB7/PGRMC1/OPN3/SLC11A2/TMEM14A/SLC7A11
GOBP_V_D_J_RECOMBINATION	19	0.580452	1.54548	0.0170643	0.05324	2259	tags=32%, list=10%, signal=28%	PRKDC/XRCC4/LIG4/DCLRE1C/RAG1/HMGB1
GOBP_MRNA_CATABOLIC_PROCESS	217	0.34448	1.32622	0.017604	0.0544851	5241	tags=35%, list=24%, signal=26%	DHX9/LSM2/POLR2D/POLR2G/CNOT1/EXOSC8/SUPV3L1/PARN/LSM5/MYD88/SSB/DCP2/NCBP1/MLH1/TENT2/FASTKD5/METTL14/MAGOH/LSM4/CNOT7/NCBP2/EXOSC3/PDE12/ANGEL2/MEIOC/MAPK14/MOV10/TTC37/EXOSC9/CNOT6/XRN2/PATL1/NUDT12/XRN1/EXOSC10/FASTKD3/PNPT1/PUM1/RC3H1/APEX1/SMG1/RIDA/RBM8A/E2F1/EIF3E/CNOT10/ZC3HAV1/MYEF2/FXR1/RNASEL/FASTKD2/SND1/NBAS/HNRNPC/PRPF18/EDC3/YTHDF3/FASTKD1/RC3H2/LSM7/CSDE1/NOCT/CNOT8/TUT4/PYM1/NBD…
GOBP_POSITIVE_REGULATION_OF_UBIQUITIN_PROTEIN_TRANSFERASE_ACTIVITY	28	0.532052	1.54631	0.0180139	0.0555764	2384	tags=21%, list=11%, signal=19%	CDC20/MASTL/TRIB3/UBE2N/UBE2C/PLK1
GOBP_NCRNA_3_END_PROCESSING	38	0.494525	1.51807	0.0181553	0.0557903	8727	tags=71%, list=41%, signal=42%	RPS21/INTS7/EXOSC8/INTS14/PARN/SSB/EXOSC3/EXOSC9/INTS2/EXOSC10/TOE1/INTS5/DKC1/POLR3K/TRNT1/INTS12/ERI1/ERI2/ELAC1/TRMT10C/LARP7/ELAC2/EXOSC2/INTS8/INTS6L/HSD17B10/TENT4B
GOBP_IMPORT_INTO_NUCLEUS	151	0.365914	1.36762	0.0182788	0.0561255	4373	tags=32%, list=20%, signal=26%	CDK1/NUP62CL/KPNA2/RANBP17/TXNIP/CSE1L/NUP155/SUMO1/HIKESHI/ECT2/TNPO1/RAN/HTATIP2/NUP153/NUP188/IPO5/SYK/NXT2/PSEN1/RBM22/NUP58/NUP133/MED1/NUP35/RPL23/MAPK14/KPNA6/RANGRF/KPNB1/KPNA5/APPL1/STK4/IPO9/NUP98/ATF2/MDFIC/PKIA/IPO11/NUP107/RANBP2/TP53/PRKAG1/NF1/HYAL2/TNPO3/TPR/UFM1/STK3
GOBP_REGULATION_OF_TRANSLATIONAL_FIDELITY	17	0.618973	1.6106	0.0185636	0.0567303	6425	tags=59%, list=30%, signal=41%	IARS2/CDK5RAP1/EIF2S3/EIF2S3B/GATC/RPS5/LARS2/DTD2/PRORSD1P/DNAJC2
GOBP_HISTONE_MRNA_METABOLIC_PROCESS	24	0.556427	1.57022	0.0187796	0.0572548	5583	tags=58%, list=26%, signal=43%	CPSF3/SSB/DCP2/NCBP1/TENT2/CPSF2/NCBP2/XRN1/EXOSC10/ZNF473/TUT4/ATM/SLBP/ERI1
GOBP_INTRA_GOLGI_VESICLE_MEDIATED_TRANSPORT	30	0.518193	1.52784	0.0192295	0.0583053	6373	tags=57%, list=30%, signal=40%	COPG2/COPZ1/NSF/COPA/COG2/COPB1/GOLGA5/TRAPPC10/VTI1B/COPB2/GOSR2/COG5/GABARAPL2/TRAPPC3/COG6/RAB6A/NAPG
GOBP_CYTOPLASMIC_TRANSLATIONAL_INITIATION	27	0.538333	1.55168	0.0192676	0.0583752	6472	tags=67%, list=30%, signal=47%	DHX29/DENR/MCTS1/EIF2S3/EIF2S3B/MTOR/EIF4A2/EIF4H/EIF2S2/EIF2B3/YTHDF2/SLBP/RPL13A/EIF3I/EIF2D/EIF3M/EIF4B/NCK1
GOBP_TRANSLATIONAL_TERMINATION	16	0.603247	1.54299	0.0195862	0.0591554	5863	tags=56%, list=27%, signal=41%	GFM2/ABCE1/GLE1/APEH/EIF5A/ETF1/GSPT1/MRPL58/MTRF1L
GOBP_NUCLEOBASE_CONTAINING_SMALL_MOLECULE_BIOSYNTHETIC_PROCESS	15	0.61873	1.56106	0.0196152	0.0591969	4712	tags=33%, list=22%, signal=26%	HPRT1/ADK/AMD1/DTYMK/ADA2
GOBP_POSITIVE_REGULATION_OF_CYCLIN_DEPENDENT_PROTEIN_KINASE_ACTIVITY	33	0.521763	1.56005	0.0196746	0.0593257	3302	tags=33%, list=15%, signal=28%	CKS1B/CCNB1/CKS2/STOX1/CDC6/CDK5R1/PSMD10/MNAT1/CCNYL1/CCNT2/CCNT1
GOBP_ENDOPLASMIC_RETICULUM_TO_CYTOSOL_TRANSPORT	28	0.528906	1.53716	0.0198458	0.059707	6946	tags=54%, list=32%, signal=36%	SVIP/SEC61B/SELENOS/ERLEC1/EDEM1/HSP90B1/RHBDD1/SEL1L/HM13/DERL1/DERL2/UFD1/UBE2J1/DERL3/AUP1
GOBP_PROTEIN_NEDDYLATION	17	0.613593	1.5966	0.0198817	0.0597686	3659	tags=47%, list=17%, signal=39%	UBA3/NEDD8/RBX1/RPL11/RNF7/RPL5/NAE1/UBE2F
GOBP_HISTONE_H2A_ACETYLATION	22	0.572504	1.57094	0.0202729	0.0608029	5819	tags=59%, list=27%, signal=43%	ACTL6A/ING3/MORF4L2/MSL3/VPS72/BRD8/EPC1/TRRAP/RUVBL1/MEAF6/NAA40/MORF4L1/EPC2
GOBP_GLYCOSYL_COMPOUND_BIOSYNTHETIC_PROCESS	19	0.573783	1.52773	0.0204985	0.0612523	4712	tags=32%, list=22%, signal=25%	HPRT1/ADK/AMD1/DTYMK/TYW5/ADA2
GOBP_NEGATIVE_REGULATION_OF_DNA_DEPENDENT_DNA_REPLICATION	15	0.615389	1.55264	0.0205017	0.0612523	2548	tags=47%, list=12%, signal=41%	BLM/BRCA2/TIPIN/CDT1/TIMELESS/SMARCAL1/FBXO5
GOBP_NEGATIVE_REGULATION_OF_PROTEASOMAL_UBIQUITIN_DEPENDENT_PROTEIN_CATABOLIC_PROCESS	33	0.519295	1.55267	0.0210768	0.0627766	3717	tags=42%, list=17%, signal=35%	PBK/SMARCC1/SVIP/PARK7/TAF9/RPL11/STYX/BAG5/OGT/MTM1/HFE/EIF3H/RYBP/USP7
GOBP_PORE_COMPLEX_ASSEMBLY	21	0.570462	1.55649	0.0216365	0.0640989	4191	tags=43%, list=19%, signal=35%	CCT3/CCT8/PDZD11/NUP205/NUP153/NDC1/NUP98/NUP107/TPR
GOBP_REGULATION_OF_RNA_SPLICING	139	0.369596	1.36861	0.021691	0.0641623	4077	tags=30%, list=19%, signal=25%	RPS26/HSPA8/METTL4/TMBIM6/HNRNPK/PTBP3/RBM5/RPS13/HNRNPL/NCBP1/RBM11/SRPK1/MAGOH/HNRNPH2/SRSF1/C1QBP/RBM22/GRSF1/RBMX/SF3B4/SRPK2/HNRNPH3/WTAP/REST/SRSF10/RBM3/TIA1/MBNL3/NUP98/RBM8A/PRDX6/FXR1/RBM15B/SRSF9/SRSF3/RBMXL1/HNRNPF/TRA2B/SAP18/RBM15/POLR2A/SRSF6
GOBP_MITOCHONDRIAL_MEMBRANE_ORGANIZATION	104	0.392623	1.40849	0.0223184	0.0657673	3707	tags=28%, list=17%, signal=23%	TIMM8B/BLOC1S2/HSPA4/GHITM/TIMM9/MTX3/IMMT/AGK/TIMM8A/AP3B1/MTX2/APOO/HSPA9/OPA1/TIMM22/VDAC2/MAIP1/PPIF/TIMM10/APOOL/MAPK8/SLC25A5/ATF2/HSP90AA1/TMEM14A/GZMB/TP53/BAK1/BCL2L11
GOBP_DNA_TEMPLATED_TRANSCRIPTION_INITIATION	111	0.384307	1.38965	0.0224834	0.0661526	3844	tags=31%, list=18%, signal=25%	TAF7/POLR2D/POLR2G/RRN3/CDK7/PSMC6/SMARCA5/TFAM/MED23/GTF2B/TAF9/ZNF451/MED1/E2F2/POLR2I/MED13/HMGB1/ATF7IP/GTF2A1/TAF11/MED14/BCLAF1/DR1/MED27/PAXIP1/TAF1B/SNAPC5/TP53/GTF2A2/MED7/TBP/TFB2M/MED30/SUB1
GOBP_POSITIVE_REGULATION_OF_TRANSLATION	128	0.372233	1.37015	0.0228101	0.0670153	5384	tags=35%, list=25%, signal=27%	DHX9/PRKDC/POLR2D/POLR2G/DHX29/METTL5/RHOA/USP16/IMPACT/CDK5RAP1/METTL14/RPL26/EIF2S3/C1QBP/RPS4X/EIF2S3B/RMND1/RBM3/RPL5/COA3/RPS27L/FASTKD3/DNAJC3/MRPS27/LARP4/MTOR/EIF3E/FXR1/FASTKD2/ITGA2/CDC123/UHMK1/GUF1/EIF2AK4/YTHDF3/PKM/CSDE1/PYM1/EIF5A/RPS6KB1/TRUB2/FMR1/YTHDF2/CNBP/CCL5
GOBP_REGULATION_OF_CENTROSOME_CYCLE	49	0.46391	1.48678	0.0229082	0.0671985	3860	tags=35%, list=18%, signal=29%	STIL/AURKA/PLK4/BRCA1/XPO1/SASS6/GEN1/CEP295/CENPJ/PDCD6IP/CEP76/WDR62/CHMP2B/CHMP4C/CHMP3/PLK2/ALMS1
GOBP_CELL_REDOX_HOMEOSTASIS	34	0.50596	1.51978	0.0237285	0.0690754	4554	tags=41%, list=21%, signal=33%	PRDX1/ERP44/SELENOT/TXN/SELENOS/DLD/PRDX3/APEX1/PRDX6/GLRX2/GLRX3/PRDX2/PRDX4/ERO1A
GOBP_DNA_SYNTHESIS_INVOLVED_IN_DNA_REPAIR	32	0.517049	1.54112	0.0237916	0.0690754	4369	tags=34%, list=20%, signal=27%	DTL/POLE2/PCNA/POLH/POLA1/POLI/WRN/PCLAF/POLK/POLD3/RFC3
GOBP_DNA_LIGATION	16	0.594341	1.52021	0.0237976	0.0690754	4152	tags=38%, list=19%, signal=30%	TOP2A/XRCC4/LIG4/HMGB1/XRCC1/XRCC6
GOBP_NEGATIVE_REGULATION_OF_TRANSCRIPTION_REGULATORY_REGION_DNA_BINDING	16	0.590075	1.5093	0.0246872	0.0712307	1486	tags=25%, list=7%, signal=23%	ZNF675/TMSB4X/SRI/PSEN1
GOBP_POSITIVE_REGULATION_OF_INNATE_IMMUNE_RESPONSE	117	0.38269	1.39369	0.0248325	0.0715434	7533	tags=48%, list=35%, signal=31%	DHX9/TXK/PRKDC/POLR3C/MATR3/POLR3B/SYK/SLC15A4/PAK2/XRCC5/MED1/LYN/POLR3F/LSM14A/HMGB1/NLRC4/CRTAM/AP1G1/HSP90AA1/CLEC7A/HLA-G/KLRK1/NONO/PSPC1/UBE2K/IFI35/XRCC6/SIN3A/CASP6/TRAF6/RASGRP1/CD226/TRIM5/TBK1/LAG3/CCL5/POLR3G/PYCARD/FPR2/GBP5/TRIM6/LAMP1/TLR8/AIM2/PARP9/NOD2/SH2D1A/RIOK3/TLR4/ZNFX1/CLNK/SFPQ/KLRD1/SLAMF6/RPS19/CGAS
GOBP_NEGATIVE_REGULATION_OF_TYPE_I_INTERFERON_MEDIATED_SIGNALING_PATHWAY	18	0.583145	1.53675	0.0248744	0.071611	1682	tags=28%, list=8%, signal=26%	ADAR/USP18/CNOT7/STAT2/OAS3
GOBP_REGULATION_OF_PROTEASOMAL_UBIQUITIN_DEPENDENT_PROTEIN_CATABOLIC_PROCESS	132	0.370896	1.37068	0.0250301	0.0718989	3913	tags=28%, list=18%, signal=23%	PBK/AURKA/CDC20/SMARCC1/SVIP/SUMO1/XPO1/PARK7/RBX1/TRIB3/CDK2/UFL1/TAF9/NUB1/PSMD10/PSEN1/COP1/RPL11/UBQLN2/GLMN/FBXO22/STYX/BAG5/PLK1/OGT/SUMO2/MTM1/GABARAP/ARIH2/HFE/EIF3H/RNF14/ANKIB1/BBS7/RYBP/USP7/UBE2K
GOBP_PROTEIN_LOCALIZATION_TO_NUCLEUS	276	0.328797	1.28804	0.0258577	0.0739472	5134	tags=31%, list=24%, signal=24%	CDK1/NUP62CL/CCT5/TCP1/CCT3/KPNA2/RANBP17/TXNIP/CCT6A/CSE1L/NUP155/SUMO1/YWHAE/CCT8/XPO1/CCT4/HIKESHI/PARK7/ECT2/DTX3L/TNPO1/RAN/PARP1/UTP25/TXN/NUP153/NUP188/IPO5/SYK/NXT2/PSEN1/BARD1/RPL11/PINX1/RBM22/NUP58/NVL/NUP133/MED1/NUP35/RPL23/MAPK14/KPNA6/TOR1A/RANGRF/KPNB1/PLK1/KPNA5/WRN/APPL1/STK4/IPO9/NUP98/ATF2/MDFIC/PKIA/IPO11/TFRC/NUP107/RANBP2/TP53/SUMO3/TOR1B/NF1/CDK5/HYAL2/MORC3/LATS1/TNPO3/SP…
GOBP_POSITIVE_REGULATION_OF_INTERFERON_ALPHA_PRODUCTION	20	0.569897	1.53722	0.0262511	0.0747962	3487	tags=40%, list=16%, signal=34%	DHX9/CHUK/HSPD1/STAT1/TLR3/SETD2/DDX58/IFIH1
GOBP_RESPONSE_TO_UV	137	0.372398	1.3793	0.0265123	0.0753191	6697	tags=45%, list=31%, signal=31%	DTL/PBK/CASP3/CDC25A/AURKB/BRCA2/PCNA/TIPIN/PPID/MSH6/MSH2/RHNO1/POLH/PARP1/IMPACT/RPL26/PRKAA1/CASP7/POLA1/EIF2S1/ERCC4/TRIAP1/UBE2A/ST20/WRN/MAPK8/DDB1/RHBDD1/OPN3/CUL4B/TP53INP1/PCLAF/TP53/POLK/PTPRK/POLD3/BAK1/HYAL2/EIF2AK4/KDM1A/USF1/CHEK1/ERCC8/TRIM32/INO80/MME/FMR1/SIRT1/USP47/ACTR5/ATR/FEN1/GPX1/ZBTB1/USP1/SDE2/USP28/C9orf116/NEDD4/CAT/GTF2H2
GOBP_PURINE_NUCLEOBASE_METABOLIC_PROCESS	17	0.599789	1.56068	0.0267136	0.0758093	4637	tags=47%, list=22%, signal=37%	HPRT1/GART/GMPS/PAICS/SHMT1/PRPS1/KDM1A/SHMT2
GOBP_PEPTIDYL_PROLINE_MODIFICATION	50	0.458406	1.47871	0.026724	0.0758093	5074	tags=42%, list=24%, signal=32%	FKBP3/PPID/P4HA1/PPIL1/PPIA/PPIH/PPIF/PPIL4/RANBP2/P4HTM/PPIG/NKTR/CWC27/PRDX4/ERO1A/PPIB/FKBP1A/PPIL3/FKBP4/P4HA2/PIN4
GOBP_SENSORY_PERCEPTION_OF_BITTER_TASTE	20	0.567917	1.53188	0.0275527	0.0778184	3496	tags=35%, list=16%, signal=29%	TAS2R19/RTP4/TAS2R30/TAS2R14/TAS2R20/TAS2R31/TAS2R50
GOBP_NUCLEUS_ORGANIZATION	123	0.368385	1.34656	0.0281215	0.0790216	4418	tags=29%, list=21%, signal=23%	LMNB1/CDK1/CEP55/POLR1B/VRK1/NUP155/SUMO1/RRN3/NUP205/SUV39H1/TMF1/SRPK1/NUP153/BEND3/REEP3/NEMP1/NUP133/NUP35/SRPK2/TOR1A/PLK1/NDC1/RCC1/PDCD6IP/NUP98/CHMP2B/CHMP4C/NUP107/EMG1/CHMP3/SELENOF/TOR1B/PYGO2/TPR/UBXN2B/CHEK1
GOBP_VIRAL_GENOME_REPLICATION	119	0.372058	1.35535	0.0281532	0.0790532	7396	tags=44%, list=34%, signal=29%	ADAR/TOP2A/HSPA8/APOBEC3H/OAS2/PPID/PPIA/PPIH/ATG5/SRPK1/TOP2B/CNOT7/OAS3/PDE12/SRPK2/EIF2AK2/KPNA6/YTHDC2/DDB1/IFIT5/VAPB/APOBEC3B/ZC3HAV1/RNASEL/CXCR6/HACD3/IFIH1/APOBEC3D/EIF2AK4/EEA1/TRIM38/PPIB/FMR1/SLPI/OASL/CCL5/IFI27/TMEM39A/CCNK/TRIM6/APOBEC3G/TMEM41B/RSAD2/SETDB1/NUCKS1/DDX3X/TARBP2/CCL8/LAMTOR5/PKN2/ZNFX1/IFIT1
GOBP_DNA_REPLICATION_INDEPENDENT_CHROMATIN_ORGANIZATION	18	0.579187	1.52632	0.0283964	0.0795633	3597	tags=44%, list=17%, signal=37%	ASF1B/OIP5/HJURP/RBBP4/HAT1/CENPW/HIRA/MIS18A
GOBP_ANAPHASE_PROMOTING_COMPLEX_DEPENDENT_CATABOLIC_PROCESS	15	0.593816	1.49821	0.0287329	0.0801585	4111	tags=60%, list=19%, signal=49%	CDC20/CDC23/CDK2/ANAPC5/UBE2C/PLK1/ANAPC1/ANAPC4/CDC27
GOBP_MITOCHONDRIAL_ELECTRON_TRANSPORT_CYTOCHROME_C_TO_OXYGEN	15	0.593288	1.49687	0.0287329	0.0801585	4321	tags=60%, list=20%, signal=48%	COX7C/COX6A1/COX15/COX5A/MT-CO1/MT-CO3/MT-CO2/MTCO2P12/COX7A2L
GOBP_IMMUNOGLOBULIN_PRODUCTION	157	0.35542	1.33238	0.0295728	0.0819705	6516	tags=31%, list=30%, signal=21%	EXO1/PRKDC/TMBIM6/XRCC4/MSH6/LIG4/NSD2/PMS2P1/HSPD1/MSH2/MLH1/ATAD5/POLQ/VAMP3/SLC15A4/NDFIP1/EXOSC3/B2M/SHLD1/NBN/UNG/TFRC/PAXIP1/EPHB2/MSH3/SHLD2/HLA-DRA/TRAF6/HLA-DQA2/BATF/PMS2/IGLV10-54/IGKV3D-15/IL13RA2/THOC1/IGKV2D-29/GPI/IGLV5-52/XCL1/DNAJB9/POLB/IGKV5-2/CD86/TNFSF13/RIF1/IGKV1-5/RNF8/MCM3AP
GOBP_SRP_DEPENDENT_COTRANSLATIONAL_PROTEIN_TARGETING_TO_MEMBRANE	18	0.57566	1.51702	0.0297171	0.0822527	7143	tags=78%, list=33%, signal=52%	SRP9/TRAM1L1/SEC61B/SRP54/SRP14/TRAM1/SRP72/SSR3/RN7SL2/SRP68/RN7SL3/SEC61A1/SRP19/TRAM2
GOBP_CELLULAR_NITROGEN_COMPOUND_CATABOLIC_PROCESS	415	0.306953	1.22713	0.0304569	0.0838212	5241	tags=29%, list=24%, signal=22%	HINT1/TDO2/DHX9/LSM2/POLR2D/APOBEC3H/OAS2/POLR2G/HPRT1/PHAX/CNOT1/EXOSC8/SLFN13/PPP1R8/SUPV3L1/PARN/LSM5/MYD88/TDG/SSB/DCP2/NCBP1/MLH1/TENT2/FASTKD5/METTL14/MAGOH/LSM4/LRPPRC/CNOT7/GRSF1/NCBP2/AASDHPPT/EXOSC3/PDE12/ANGEL2/MEIOC/EXOSC1/MAPK14/NUDT5/MOV10/IDO1/DNA2/ZCCHC17/TTC37/EXOSC9/RNASE6/CNOT6/XRN2/PATL1/NT5C2/ST20/NUDT12/XRN1/EXOSC10/NUDT13/FASTKD3/UNG/PNPT1/PUM1/RC3H1/APEX1/SMG1/MBD4/RIDA/RB…
GOBP_POSITIVE_REGULATION_OF_CELLULAR_AMIDE_METABOLIC_PROCESS	149	0.360848	1.34893	0.0306011	0.0841584	5495	tags=33%, list=26%, signal=25%	CASP3/DHX9/PRKDC/POLR2D/POLR2G/DHX29/METTL5/RHOA/USP16/IMPACT/CDK5RAP1/METTL14/RPL26/EIF2S3/C1QBP/RPS4X/EIF2S3B/RMND1/RBM3/RPL5/COA3/SP1/RPS27L/FASTKD3/DNAJC3/MRPS27/LARP4/MTOR/EIF3E/FXR1/FASTKD2/ITGA2/CDC123/UHMK1/GUF1/EIF2AK4/YTHDF3/PKM/CSDE1/PYM1/EIF5A/RPS6KB1/TRUB2/FMR1/YTHDF2/CNBP/CCL5/GSK3A/IFNGR1
GOBP_NEGATIVE_REGULATION_OF_PROTEASOMAL_PROTEIN_CATABOLIC_PROCESS	42	0.469362	1.46915	0.0324254	0.0882983	5041	tags=45%, list=23%, signal=35%	PBK/SMARCC1/SVIP/F8A1/PARK7/TAF9/RPL11/STYX/BAG5/OGT/MTM1/LAMP3/HFE/EIF3H/RYBP/USP7/GABARAPL2/SDCBP/HSP90AB1
GOBP_COPII_COATED_VESICLE_CARGO_LOADING	15	0.587278	1.48171	0.0327421	0.0889108	5974	tags=60%, list=28%, signal=43%	SEC24A/SEC24C/MIA3/SEC24B/SEC23B/SAR1A/SEC31A/RAB1A/SEC24D
GOBP_POSITIVE_REGULATION_OF_CELL_CYCLE_G1_S_PHASE_TRANSITION	53	0.450341	1.45988	0.0331633	0.0899284	3363	tags=26%, list=16%, signal=22%	EZH2/STIL/RRM2/CPSF3/MTBP/CDC6/SASS6/RRM1/RDX/TFDP1/CENPJ/APEX1/CUL4B/CUL4A
GOBP_MITOCHONDRIAL_FISSION	37	0.488399	1.49778	0.034076	0.0916579	3960	tags=32%, list=18%, signal=27%	AURKA/C11orf65/MTFR2/AP3B1/OPA1/STAT2/MYO19/TMEM135/VPS35/MTFR1/MCU/MFF
GOBP_DNA_MODIFICATION	96	0.388909	1.377	0.0340776	0.0916579	4132	tags=25%, list=19%, signal=20%	NEIL3/EZH2/N6AMT1/BRCA1/METTL4/APOBEC3H/HELLS/ASCC3/PARP1/TDG/BEND3/OTUD4/EXOSC3/ATF7IP/UNG/APEX1/MBD4/APOBEC3B/TDRKH/MIS18A/USP7/APOBEC3D/TET2/ALKBH1
GOBP_MATURATION_OF_SSU_RRNA	48	0.459077	1.47131	0.0343075	0.0921925	4986	tags=38%, list=23%, signal=29%	RPS21/SRFBP1/RPS16/UTP25/UTP6/HEATR1/WDR3/MRPS11/ABT1/RIOK2/UTP20/RPS14/TSR1/DCAF13/RRP36/NOL11/RPS8/GTF2H5
GOBP_VESICLE_TARGETING_TO_FROM_OR_WITHIN_GOLGI	23	0.53775	1.49937	0.0343832	0.0923317	7163	tags=61%, list=33%, signal=41%	PPP6C/TMED10/TMED2/CRYZL2P-SEC16B/KLHL12/SEC16B/SAR1B/PDCD6/SAR1A/PEF1/TMED9/ARFGAP3/GBF1/CUL3
GOBP_REGULATION_OF_MRNA_PROCESSING	127	0.364821	1.34158	0.0344828	0.0925351	3794	tags=29%, list=18%, signal=24%	DHX9/HSPA8/HNRNPK/RBM5/HNRNPL/NCBP1/RBM11/SRPK1/MAGOH/PAPOLA/C1QBP/BARD1/NCBP2/RBMX/SF3B4/SRPK2/WTAP/REST/SRSF10/RBM3/TIA1/CPSF7/MBNL3/NUP98/RBM8A/PRDX6/NUDT21/FXR1/RBM15B/CCNT1/SRSF9/LEO1/SRSF3/RBMXL1/TRA2B/SAP18/RBM15
GOBP_LATE_ENDOSOME_TO_VACUOLE_TRANSPORT	25	0.530036	1.50616	0.0346741	0.0928556	6830	tags=60%, list=32%, signal=41%	VPS25/VTA1/TMEM50B/CHMP2B/CHMP4C/CHMP3/TMEM50A/PIK3R4/LEPROT/LEPROTL1/VPS36/BECN1/SNF8/CHMP5/CHMP2A
GOBP_REGULATION_OF_CELL_CYCLE_G1_S_PHASE_TRANSITION	150	0.354017	1.32311	0.0350493	0.0935372	3090	tags=23%, list=14%, signal=20%	E2F7/EZH2/STIL/RPA2/GTSE1/CASP2/RRM2/PRKDC/CPSF3/RFWD3/MTBP/CDK7/ECD/CDC6/SASS6/RRM1/KIF14/CDK2/RPL26/RDX/TMEM14B/TFDP1/MNAT1/TRIAP1/CENPJ/PSME3/APPL1/RPS27L/PSME1/APEX1/MLF1/E2F1/CUL4B/PPP2CA
GOBP_ORGANELLE_LOCALIZATION	500	0.302112	1.21759	0.0353179	0.0940596	5327	tags=29%, list=25%, signal=22%	CENPF/DLGAP5/CCNB1/CENPE/DYNLT1/CEP55/COPG2/AURKB/NUSAP1/NUF2/BLOC1S2/CDCA8/KIFC1/ABCE1/KIF18A/KIF2C/ESYT1/CEP83/XPO1/F8A1/ASPM/SNAPIN/MAD2L1/CDCA5/SPAG5/HTT/PPP6C/RAN/CDC23/CDT1/TBCCD1/CCDC186/STARD3NL/MLH1/AP3S2/TMED10/ADORA2B/KIF14/VAMP3/PEX1/AP3B1/VAMP8/NDC80/GRAMD2A/LRPPRC/OPA1/SNAP23/ESPL1/ACTR2/SYK/PSEN1/STX8/PINX1/TMED2/CRYZL2P-SEC16B/STX17/COPS5/TRIP11/MYO19/MEIOC/AKAP9/LYN/TOR1A/EZR/AP3…
GOBP_REGULATION_OF_TELOMERASE_ACTIVITY	48	0.457643	1.46671	0.0355781	0.0945146	5323	tags=42%, list=25%, signal=31%	NEK2/TCP1/AURKB/CCT4/PARN/PARP4/PINX1/NVL/XRCC5/ERCC4/MAPKAPK5/PKIB/MAPK1/HSP90AA1/TP53/DKC1/CCT2/ATM/HSP90AB1/CTNNB1
GOBP_MITOCHONDRIAL_CYTOCHROME_C_OXIDASE_ASSEMBLY	21	0.551865	1.50575	0.0363372	0.0960732	7202	tags=62%, list=33%, signal=41%	SMIM20/COX16/COA5/COX14/COA3/FASTKD3/TIMM21/COA4/SURF1/COA1/COX20/PET100/COX19
GOBP_REGULATION_OF_SIGNAL_TRANSDUCTION_BY_P53_CLASS_MEDIATOR	98	0.387196	1.36992	0.036385	0.0961089	4418	tags=34%, list=21%, signal=27%	AURKA/EEF1E1/SMYD2/AURKB/COPS3/HNRNPK/RRN3/RPS7/ATAD5/RPL26/TAF9/TRIM24/PSMD10/RPL37/RPL11/URB2/RPL23/TRIAP1/PAK1IP1/RPL5/RPS20/MAPKAPK5/MLF1/MTOR/MAP2K6/TP53/TP53RK/USP7/RRM2B/KDM1A/SETD9/CHEK2/CHEK1
GOBP_MITOCHONDRIAL_RNA_PROCESSING	19	0.568491	1.51363	0.0373027	0.0981984	5106	tags=53%, list=24%, signal=40%	SUPV3L1/FASTKD5/CDK5RAP1/TRMT5/FASTKD3/PNPT1/FASTKD2/FASTKD1/TRMT61B/TRNT1
GOBP_T_CELL_HOMEOSTASIS	37	0.484637	1.48624	0.0380079	0.0999189	4757	tags=38%, list=22%, signal=30%	CCNB2/CASP3/PPP2R3C/RAG1/PPP3CB/SLC46A2/GPAM/DNAJA3/RC3H1/LGALS2/BCL2L11/RC3H2/GPR174/ZC3H8
GOBP_REGULATION_OF_VIRAL_PROCESS	138	0.364156	1.34846	0.0388089	0.101543	4145	tags=28%, list=19%, signal=22%	ADAR/TOP2A/DYNLT1/DHX9/KPNA2/APOBEC3H/OAS2/PPID/LY6E/TRIM59/PPIA/PPIH/ATG5/SRPK1/TOP2B/STAT1/CNOT7/OAS3/PDE12/TRIM13/SRPK2/EIF2AK2/KPNA6/DDB1/IFIT5/VAPB/MDFIC/LAMP3/APOBEC3B/ZC3HAV1/TRIM27/RNASEL/HACD3/IFIH1/APOBEC3D/TRIM68/TSG101/TRIM38
GOBP_PYRIMIDINE_DEOXYRIBONUCLEOTIDE_METABOLIC_PROCESS	22	0.550355	1.51017	0.0390028	0.101844	4726	tags=41%, list=22%, signal=32%	DCTD/TYMS/TDG/SHMT1/UNG/MBD4/CMPK2/DTYMK/NT5M
GOBP_VIRAL_TRANSLATION	17	0.576555	1.50023	0.0396476	0.103336	6623	tags=59%, list=31%, signal=41%	DHX9/DENR/SSB/ATG5/MCTS1/EIF2AK4/CSDE1/EIF2D/EIF3L/ATG12
GOBP_HISTONE_UBIQUITINATION	47	0.454758	1.44989	0.0396927	0.103336	7770	tags=53%, list=36%, signal=34%	PARK7/WDR70/DTX3L/TRIP12/UBE2N/RAG1/UBE2A/DDB1/CUL4B/LEO1/RYBP/KDM1A/HUWE1/UHRF1/TRIM37/UBE2E1/PCGF5/RNF8/PCGF1/PHC1/BCOR/CTR9/RNF2/ATXN7L3/SUZ12
GOBP_VIRAL_PROCESS	379	0.310566	1.23641	0.0397554	0.103336	6757	tags=37%, list=31%, signal=26%	ADAR/CDK1/TOP2A/DYNLT1/DHX9/KPNA2/HSPA8/GALNT1/APOBEC3H/OAS2/PPID/LY6E/TRIM59/LIG4/MGAT4A/HAVCR1/PPIA/PPIH/MITD1/DENR/RAN/DAG1/SSB/ATG5/VTA1/SRPK1/TOP2B/VAMP8/NUP153/GTF2B/MCTS1/STAT1/CNOT7/OAS3/PDE12/IDE/TRIM13/SRPK2/EIF2AK2/KPNA6/REST/YTHDC2/USP6NL/SPCS1/ITCH/SP1/TAF11/RCC1/DDB1/IFIT5/PDCD6IP/VAPB/CCNT2/CHMP2B/MDFIC/CLDN9/LAMP3/MGAT5/APOBEC3B/ZC3HAV1/TRIM27/CHMP4C/RNASEL/CXCR6/CCNT1/TFRC/ITGA2/…
GOBP_POSITIVE_REGULATION_OF_MRNA_PROCESSING	26	0.516836	1.48308	0.0397805	0.103336	3639	tags=46%, list=17%, signal=38%	HSPA8/NCBP1/NCBP2/RBMX/SF3B4/RBM3/NUP98/PRDX6/NUDT21/LEO1/RBMXL1/TRA2B
GOBP_POSITIVE_REGULATION_OF_TELOMERASE_ACTIVITY	34	0.489068	1.46904	0.0397878	0.103336	2940	tags=32%, list=14%, signal=28%	NEK2/TCP1/AURKB/CCT4/PARN/NVL/XRCC5/MAPKAPK5/PKIB/MAPK1/HSP90AA1
GOBP_ANTIGEN_PROCESSING_AND_PRESENTATION_OF_ENDOGENOUS_PEPTIDE_ANTIGEN	19	0.56565	1.50607	0.0401722	0.104125	7411	tags=68%, list=34%, signal=45%	ERAP1/IDE/B2M/HFE/HLA-G/ERAP2/HLA-DRA/HLA-C/TAP1/TAP2/HLA-A/HLA-B/TAPBP
GOBP_MRNA_CLEAVAGE	17	0.581659	1.51351	0.0408429	0.105581	3047	tags=53%, list=14%, signal=45%	CPSF3/NCBP1/CSTF2/CPSF2/NCBP2/CSTF3/POLR2I/CPSF7/NUDT21
GOBP_MATURATION_OF_5_8S_RRNA	35	0.485998	1.46709	0.0411141	0.106141	6165	tags=49%, list=29%, signal=35%	RPS21/PRKDC/C1D/EXOSC8/EXOSC3/NSA2/WDR12/EXOSC9/EXOSC10/MTREX/ABT1/UTP20/RRP15/ERI1/MPHOSPH6/ERI2/MAK16
GOBP_PYRIMIDINE_CONTAINING_COMPOUND_BIOSYNTHETIC_PROCESS	34	0.487764	1.46512	0.0424403	0.108808	3997	tags=38%, list=19%, signal=31%	DCTD/TYMS/NME6/SHMT1/PRPS1/NME1/TPK1/MTOR/CAD/CMPK1/CMPK2/DTYMK/CTPS1
GOBP_INTERFERON_ALPHA_PRODUCTION	26	0.511122	1.46669	0.042524	0.10891	7134	tags=54%, list=33%, signal=36%	DHX9/CHUK/HSPD1/STAT1/TLR3/SETD2/DDX58/IFIH1/LILRA4/TBK1/TLR8/IRF5/DDX3X/TLR4
GOBP_ESTABLISHMENT_OF_PROTEIN_LOCALIZATION_TO_VACUOLE	46	0.454363	1.44149	0.0426908	0.109193	6597	tags=43%, list=31%, signal=30%	HSPA8/M6PR/GNPTAB/VPS25/AP3B1/LAMP2/NCOA4/AP3M1/VPS13C/GCC2/PIK3R4/VPS36/ZFYVE16/VPS13D/MON1A/SNF8/VPS13A/CACNG4/RAB7A/NEDD4
GOBP_NCRNA_CATABOLIC_PROCESS	41	0.46438	1.44674	0.0428571	0.109546	4493	tags=37%, list=21%, signal=29%	EXOSC8/SLFN13/PARN/TENT2/EXOSC3/EXOSC9/XRN1/EXOSC10/PNPT1/MTREX/ZCCHC8/SND1/MRPL44/DROSHA/TUT4
GOBP_RESPONSE_TO_NITRIC_OXIDE	19	0.560974	1.49362	0.0430416	0.1098	4645	tags=37%, list=22%, signal=29%	ATP5F1A/CCNA2/TXN/CDK2/CRK/AIFM1/CCR7
GOBP_NEGATIVE_REGULATION_OF_PROTEIN_ACETYLATION	20	0.55487	1.49669	0.04329	0.110361	2097	tags=30%, list=10%, signal=27%	TAF7/BRCA1/PARK7/ATG5/ZNF451/HDAC2
GOBP_MONOUBIQUITINATED_PROTEIN_DEUBIQUITINATION	34	0.486219	1.46048	0.0437666	0.111283	6661	tags=56%, list=31%, signal=39%	TAF7/USP16/TAF9/ENY2/SF3B3/SUPT20H/USP7/TRRAP/TAF5L/USP15/TADA1/MYSM1/ATXN7/USP47/TAF12/USP1/TADA3/TAF2/SUPT3H
GOBP_NUCLEOBASE_METABOLIC_PROCESS	34	0.485994	1.4598	0.0437666	0.111283	4637	tags=41%, list=22%, signal=32%	TYMS/HPRT1/GART/GMPS/PAICS/SHMT1/PRPS1/MAPK1/MTOR/CAD/CMPK1/CTPS1/KDM1A/SHMT2
GOBP_POSITIVE_REGULATION_OF_TRANSCRIPTION_BY_RNA_POLYMERASE_III	18	0.567142	1.49457	0.0439239	0.111537	5578	tags=61%, list=26%, signal=45%	ICE1/DDX21/SMARCA5/SF3B1/ZNF143/MTOR/CHD8/ICE2/ZC3H8/CEBPA/BAZ1B
GOBP_DICARBOXYLIC_ACID_METABOLIC_PROCESS	82	0.399644	1.39095	0.0443114	0.1123	5591	tags=37%, list=26%, signal=27%	SDHAF3/MRPS36/MTHFD1/MTHFD2/MDH1B/ATIC/MDH1/DHFR/DDO/IDH2/FH/AASDHPPT/PHYH/DLST/SHMT1/SDHB/ALDH18A1/SLC7A11/ACOT4/KYNU/SHMT2/MDH2/BLOC1S6/GCLM/GLS2/MTRR/GLUD1/KYAT3/PM20D2/SLC25A12
GOBP_MATURATION_OF_SSU_RRNA_FROM_TRICISTRONIC_RRNA_TRANSCRIPT_SSU_RRNA_5_8S_RRNA_LSU_RRNA	35	0.481639	1.45393	0.0450928	0.114057	4986	tags=40%, list=23%, signal=31%	RPS21/RPS16/UTP25/UTP6/HEATR1/MRPS11/ABT1/UTP20/RPS14/TSR1/DCAF13/RRP36/RPS8/GTF2H5
GOBP_CERAMIDE_CATABOLIC_PROCESS	17	0.568242	1.4786	0.0455213	0.11484	4858	tags=47%, list=23%, signal=36%	ASAH2/ASAH1/ASAH2B/HEXB/HEXA/GALC/GLA/NEU3
GOBP_POSITIVE_REGULATION_OF_TELOMERE_CAPPING	17	0.570028	1.48324	0.0455213	0.11484	3953	tags=35%, list=18%, signal=29%	NEK2/AURKB/MAPKAPK5/PKIB/MAPK1/TNKS2
GOBP_POLY_A_PLUS_MRNA_EXPORT_FROM_NUCLEUS	16	0.566581	1.44921	0.045858	0.115539	7104	tags=62%, list=33%, signal=42%	GLE1/ENY2/THOC2/NUP133/ZC3H11A/SARNP/NUP93/PCID2/MCM3AP/IWS1
GOBP_PROTEIN_K11_LINKED_UBIQUITINATION	29	0.500685	1.46661	0.047043	0.118141	7023	tags=55%, list=33%, signal=37%	UBE2T/CDC23/ANAPC5/UBE2C/UBE2A/RNF4/AREL1/ANAPC1/UBE2D4/ANAPC4/CDC27/ANAPC10/ANAPC13/UBE2W/UBE2L3/CDC16
GOBP_PROTEIN_TARGETING_TO_VACUOLE	37	0.470636	1.4433	0.0471822	0.118219	5161	tags=35%, list=24%, signal=27%	HSPA8/M6PR/GNPTAB/AP3B1/LAMP2/NCOA4/AP3M1/VPS13C/GCC2/PIK3R4/ZFYVE16/VPS13D/MON1A
GOBP_RNA_POLYADENYLATION	47	0.451361	1.43906	0.0473752	0.118438	3485	tags=32%, list=16%, signal=27%	CPSF3/NCBP1/TENT2/CSTF2/CPSF2/PAPOLA/GRSF1/NCBP2/CSTF3/CLP1/CPSF7/PNPT1/NUDT21/CCNT1/LEO1
GOBP_REGULATION_OF_LYSOSOMAL_LUMEN_PH	15	0.577481	1.45699	0.0474074	0.118442	7969	tags=73%, list=37%, signal=46%	SNAPIN/PPT1/ATP6AP2/TMEM9/TMEM106B/CLN5/CCDC115/CLN6/TMEM199/VPS33A/LRRK2
GOBP_POSITIVE_REGULATION_OF_ORGANELLE_ASSEMBLY	75	0.402788	1.38714	0.0475059	0.118612	2899	tags=24%, list=13%, signal=21%	STIL/PLK4/SNX30/CNOT1/SPAG5/RHOA/HTT/SASS6/CEP135/CAPG/CEP295/ZMYND10/CNOT6/RAB3GAP2/CENPJ/PDCD6IP/RAB3GAP1/DYNC1H1
GOBP_PHOSPHATIDYLINOSITOL_3_PHOSPHATE_BIOSYNTHETIC_PROCESS	20	0.552514	1.49033	0.047619	0.118741	6279	tags=60%, list=29%, signal=43%	INPP4B/PIK3R3/PIK3CB/PIK3R4/PIK3C3/ATM/PIKFYVE/FIG4/INPP4A/SYNJ1/BECN1/OCRL
GOBP_LOW_DENSITY_LIPOPROTEIN_PARTICLE_CLEARANCE	23	0.525324	1.46473	0.0482955	0.119888	3603	tags=30%, list=17%, signal=25%	HNRNPK/NCEH1/SOAT1/ANXA2/LIPA/PCSK9/CNPY2
GOBP_POSITIVE_REGULATION_OF_MEIOTIC_CELL_CYCLE	19	0.556444	1.48156	0.0487805	0.120937	2235	tags=26%, list=10%, signal=24%	RAD51AP1/CDC25A/CDC25C/MEIOC/YTHDC2
GOBP_PTERIDINE_CONTAINING_COMPOUND_METABOLIC_PROCESS	34	0.482622	1.44968	0.0490716	0.121426	5530	tags=41%, list=26%, signal=31%	MTHFD1/TYMS/MTHFD2/ATIC/DHFR/GART/AASDHPPT/SHMT1/GGH/QDPR/SHMT2/MTRR/PCBD1/PM20D2
GOBP_INTERFERON_BETA_PRODUCTION	54	0.435285	1.41785	0.0493047	0.121769	7863	tags=48%, list=37%, signal=31%	DHX9/TRAIP/OAS2/POLR3C/POLR3B/TLR3/OAS3/POLR3F/POLR3A/HSP90AA1/DDX58/TLR2/IFIH1/TRIM38/TBK1/POLR3G/PYCARD/TLR8/IRF5/DDX3X/RIOK3/RNF216/TLR4/PTPN11/PPM1B/NMI
GOBP_PROTEIN_ADP_RIBOSYLATION	31	0.491074	1.4542	0.0495979	0.122337	6693	tags=52%, list=31%, signal=36%	ARF4/PARP4/PARP1/TINF2/HPF1/ZC3HAV1/PARP14/XRCC1/PARP8/TNKS2/PARP12/PARP2/SIRT1/ADNP/PARP9/TNKS
GOBP_UBIQUINONE_METABOLIC_PROCESS	18	0.555963	1.46512	0.0497804	0.12261	4663	tags=33%, list=22%, signal=26%	COQ2/COQ10B/PDSS2/PDSS1/NDUFA9/COQ5
GOBP_NUCLEAR_TRANSCRIBED_MRNA_CATABOLIC_PROCESS_NONSENSE_MEDIATED_DECAY	37	0.468209	1.43586	0.0498034	0.12261	6158	tags=49%, list=29%, signal=35%	PARN/DCP2/NCBP1/MAGOH/NCBP2/EXOSC10/SMG1/RBM8A/EIF3E/NBAS/PYM1/DCP1A/ETF1/GSPT1/UPF2/SMG7/SMG8/SMG5
GOBP_MITOCHONDRIAL_CALCIUM_ION_TRANSMEMBRANE_TRANSPORT	17	0.562713	1.46421	0.0499266	0.122835	3580	tags=41%, list=17%, signal=34%	PMPCB/MICU1/MICU2/MAIP1/STOML2/VDAC1/MCU
GOBP_NUCLEAR_TRANSCRIBED_MRNA_CATABOLIC_PROCESS_DEADENYLATION_DEPENDENT_DECAY	61	0.426679	1.4234	0.05	0.122938	4603	tags=34%, list=21%, signal=27%	DHX9/POLR2D/POLR2G/CNOT1/EXOSC8/PARN/DCP2/MLH1/CNOT7/EXOSC3/PDE12/EXOSC9/CNOT6/PATL1/RC3H1/RC3H2/CSDE1/NOCT/CNOT8/TUT4/DCP1A
GOBP_CELLULAR_RESPONSE_TO_IONIZING_RADIATION	71	0.403009	1.37351	0.0502994	0.123429	4986	tags=38%, list=23%, signal=29%	RAD51AP1/BLM/BRCA1/BRCA2/INTS7/LIG4/ECT2/RHNO1/RPL26/NIPBL/BARD1/BRCC3/XRCC5/MAPK14/HAMP/WRN/RAD1/NET1/RAD9B/TP53/KDM1A/XRCC6/CHEK2/HSPA5/ATM/INO80/GTF2H5
GOBP_DETECTION_OF_CHEMICAL_STIMULUS_INVOLVED_IN_SENSORY_PERCEPTION_OF_TASTE	21	0.536309	1.4633	0.0508721	0.124372	4121	tags=38%, list=19%, signal=31%	TAS2R19/RTP4/TAS2R30/TAS2R14/TAS2R20/TAS2R31/TAS2R50/FFAR4
GOBP_ENDOPLASMIC_RETICULUM_TUBULAR_NETWORK_ORGANIZATION	18	0.551312	1.45286	0.0512445	0.124888	4013	tags=44%, list=19%, signal=36%	ARL6IP1/TMEM33/LNPK/REEP3/ATL3/RAB3GAP2/RAB3GAP1/RTN3
GOBP_ANTIGEN_PROCESSING_AND_PRESENTATION_OF_ENDOGENOUS_ANTIGEN	25	0.50772	1.44275	0.0513176	0.124988	6790	tags=60%, list=32%, signal=41%	ATG5/ERAP1/IDE/B2M/HFE/HLA-G/ERAP2/HLA-DRA/HLA-C/TAP1/TAP2/CD1A/CD1E/HLA-A/HLA-B
GOBP_POSITIVE_REGULATION_OF_PROTEIN_POLYUBIQUITINATION	15	0.571835	1.44275	0.0518519	0.126146	6926	tags=73%, list=32%, signal=50%	SKP2/UBE2V2/UBE2N/GABARAP/PTPN22/XIAP/BIRC2/UBE2V1/NOD2/DDX3X/FBXO4
GOBP_REGULATION_OF_ORGANELLE_ASSEMBLY	210	0.326678	1.25372	0.0520723	0.126429	5844	tags=34%, list=27%, signal=25%	KIF15/STIL/PLK4/BRCA1/SNX30/CNOT1/SPAG5/RHOA/HTT/SASS6/ATG5/RNF5/CEP135/GDI2/KIF24/RDX/PRKAA1/CDKL5/UBQLN2/STYXL1/IFT88/CAPG/EZR/LRRTM2/CEP295/ZMYND10/SYNE2/CNOT6/USP6NL/PLK1/RAB3GAP2/CENPJ/MPHOSPH9/RNF4/MTM1/DRG1/IFT20/SMCR8/PDCD6IP/RAB3GAP1/CEP76/VDAC3/DYNC1H1/CHMP2B/CEP97/CHMP4C/TBC1D22B/G3BP1/CHMP3/TBC1D14/PLK2/TBC1D5/ALMS1/TSG101/TPR/TBC1D7/SCFD1/RALB/NBDY/ABI3/SDCBP/RABGAP1/FUZ/PIKFYVE/MOAP…
GOBP_VACUOLAR_ACIDIFICATION	23	0.521018	1.45272	0.0539773	0.130558	8917	tags=74%, list=41%, signal=43%	SNAPIN/PPT1/ATP6AP2/ATP6V0E1/DMXL2/ATP6V0A4/TMEM9/TMEM106B/CLN5/CCDC115/ATP6V0A2/CLN6/TMEM199/DMXL1/ATP6V0A1/ATP6V1H/GRN
GOBP_RRNA_CATABOLIC_PROCESS	20	0.541215	1.45986	0.0548341	0.132141	3902	tags=40%, list=18%, signal=33%	EXOSC8/SLFN13/EXOSC3/EXOSC9/XRN1/EXOSC10/MRPL44/DROSHA
GOBP_POSITIVE_REGULATION_OF_INTERLEUKIN_12_PRODUCTION	35	0.473048	1.428	0.0557029	0.133984	4725	tags=34%, list=22%, signal=27%	HSPD1/TLR3/SYK/MAPK14/IDO1/HMGB1/CLEC7A/IL23A/TLR2/HLA-G/CCR7/TRAF6
GOBP_CELL_AGING	106	0.367278	1.32385	0.056	0.134532	5165	tags=33%, list=24%, signal=25%	CDK1/FOXM1/EEF1E1/BRCA2/ZNF277/NEK4/CDK2/OPA1/SOD1/B2M/MAPK14/MAP2K4/WRN/FBXO5/MAPK8/DNAJA3/MAPKAPK5/PNPT1/MAP2K6/RWDD1/NSMCE2/HLA-G/TP53/PLK2/MORC3/CHEK2/SMC6/HMGA1/CHEK1/ABI3/NOX4/ATM/MME/KAT6A/SMC5
GOBP_MATURATION_OF_LSU_RRNA	28	0.494873	1.43825	0.0571429	0.13618	8124	tags=64%, list=38%, signal=40%	NIFK/DDX18/NHP2/NSA2/WDR12/RPL7L1/RPL7/RPL10A/RPL35/RRP15/RPL7A/ZNHIT3/MAK16/GTPBP4/RPF2/MRPL1/NOL9/RPF1
GOBP_POSITIVE_REGULATION_OF_RESPONSE_TO_BIOTIC_STIMULUS	144	0.344604	1.28002	0.0571429	0.13618	7533	tags=47%, list=35%, signal=30%	DHX9/TXK/PRKDC/POLR3C/HSPD1/MATR3/POLR3B/SYK/SLC15A4/PAK2/FBXO38/XRCC5/MED1/LYN/DDX60/POLR3F/LSM14A/HMGB1/NLRC4/CRTAM/PUM1/AP1G1/HSP90AA1/CLEC7A/HLA-G/KLRK1/NONO/F2RL1/PSPC1/UBE2K/IFI35/XRCC6/USP15/SIN3A/CASP6/TRAF6/RASGRP1/LY86/CD226/TRIM5/TBK1/LAG3/OASL/CCL5/POLR3G/PYCARD/FPR2/GBP5/LY96/MIF/TRIM6/LAMP1/TLR8/AIM2/PARP9/MR1/NOD2/SH2D1A/RIOK3/TLR4/ZNFX1/CLNK/SFPQ/KLRD1/SLAMF6/RPS19/CGAS
GOBP_QUINONE_METABOLIC_PROCESS	36	0.463984	1.41331	0.0578187	0.137537	4761	tags=33%, list=22%, signal=26%	AKR7A2/COQ2/COQ10B/CYP4F11/PDSS2/PDSS1/CRYZL1/AKR1C3/NDUFA9/CBR4/COQ5/VKORC1
GOBP_REGULATION_OF_RESPONSE_TO_BIOTIC_STIMULUS	298	0.309507	1.21713	0.058642	0.139153	7533	tags=42%, list=35%, signal=28%	ADAR/DHX9/TXK/PRKDC/POLR3C/HSPD1/DTX3L/MATR3/ATG5/SELENOK/USP18/POLR3B/DUSP10/ERAP1/PPP2R3C/STAT1/SYK/SLC15A4/PAK2/CNOT7/C1QBP/FBXO38/STAT2/OAS3/XRCC5/MED1/LYN/DDX60/POLR3F/CASP8/LSM14A/HMGB1/KLRC1/ITCH/NLRC4/APPL1/CRTAM/PUM1/MICB/AP1G1/HSP90AA1/DDX58/CLEC7A/IL23A/FOXP1/HLA-G/PARP14/KLRK1/CRK/NONO/F2RL1/DAPK1/PSPC1/UBE2K/EIF2AK4/CD96/YTHDF3/PRDX2/TRIM38/IFI35/XRCC6/PTPN22/IL4I1/USP15/ELMOD2/SIN3A…
GOBP_SINGLE_STRANDED_VIRAL_RNA_REPLICATION_VIA_DOUBLE_STRANDED_DNA_INTERMEDIATE	17	0.558144	1.45232	0.0587372	0.139294	3834	tags=29%, list=18%, signal=24%	TOP2A/APOBEC3H/TOP2B/APOBEC3B/APOBEC3D
GOBP_TRANSLATIONAL_ELONGATION	49	0.438648	1.40581	0.0588988	0.139422	6820	tags=55%, list=32%, signal=38%	GFM2/ASCC3/SELENOT/USP16/EEF1B2/SRP9/SEPSECS/DPH6/EEF1A1/TRNAU1AP/LTN1/EFL1/MRPL44/DPH5/SECISBP2L/ALKBH1/NEMF/EIF5A/DPH3/DNAJC24/EEF1A1P5/HBS1L/TSFM/RACK1/RPLP1/GFM1/TRIP4
GOBP_PYRIMIDINE_NUCLEOSIDE_METABOLIC_PROCESS	20	0.535424	1.44423	0.0591631	0.139706	4748	tags=35%, list=22%, signal=27%	APOBEC3H/ERH/TK1/APOBEC3B/DTYMK/APOBEC3D/NT5C3A
GOBP_SNRNA_PROCESSING	25	0.503477	1.4307	0.0596394	0.140659	4341	tags=40%, list=20%, signal=32%	INTS7/EXOSC8/INTS14/INTS4/EXOSC3/INTS10/EXOSC9/INTS2/TOE1/INTS5
GOBP_POSITIVE_REGULATION_OF_MONOCYTE_CHEMOTAXIS	17	0.553249	1.43958	0.0602056	0.141735	6114	tags=47%, list=28%, signal=34%	MOSPD2/CXCL10/HMGB1/CCR1/S100A14/CCL5/FPR2/LGMN
GOBP_REGULATION_OF_PROTEIN_STABILITY	272	0.31142	1.2201	0.0606996	0.142725	2940	tags=20%, list=14%, signal=17%	HSP90AB3P/CASP3/CCT5/TCP1/AURKA/CCT3/HSPA8/CMTM6/PRKDC/PEX2/CCT6A/SUMO1/CCT8/CCT4/PARK7/QRSL1/CDK7/HSPD1/HTT/B4GALT5/RPS7/RNF5/UTP25/USP4/NAA15/NDC80/DPM3/LAMP2/TAF9/TRIM24/RPL11/PINX1/GAPDH/DDI2/PEX19/ZNF207/BAG4/RPL23/BAG5/USP40/ATF7IP/SUGT1/PLK1/RPL5/RABL3/VPS35/UBL4A/STK4/HSP90AB4P/DAD1/DDOST/SEL1L/MAPK1/HSP90AA1
GOBP_ANTIGEN_PROCESSING_AND_PRESENTATION	98	0.372962	1.31956	0.0610329	0.143422	7573	tags=43%, list=35%, signal=28%	CTSV/RAB32/ATG5/AP3B1/ERAP1/CD68/RAB5B/IDE/PDIA3/B2M/PSMB8/PSME1/LNPEP/SAR1B/HFE/HLA-G/ERAP2/CTSS/HLA-DRA/HLA-C/CCR7/RAB8B/TRAF6/TAP1/HLA-DQA2/TAP2/PIKFYVE/CD1A/PYCARD/CD1E/RAB6A/RAB27A/LGMN/HLA-A/MR1/HLA-B/NOD2/CTSH/GBA/TAPBP/CD8A/RAB3B
GOBP_MITOCHONDRIAL_GENOME_MAINTENANCE	23	0.512337	1.42852	0.0610795	0.143436	3477	tags=26%, list=16%, signal=22%	STOX1/PARP1/OPA1/DNA2/TOP3A/TP53
GOBP_GLYCOSYLATION	218	0.323499	1.24415	0.0613757	0.143791	6771	tags=38%, list=31%, signal=26%	C1GALT1C1/ALG10/GALNT1/OSTC/C1GALT1/POMK/UGGT1/ALG5/MGAT4A/TMEM258/PIGM/RFT1/B4GALT5/PMM2/EXT2/DPM3/ALG6/PSEN1/MAN1A2/B3GLCT/PLOD2/ALG8/TRIP11/FKTN/B4GALT1/COG2/RPN2/EDEM3/OGT/DAD1/DDOST/ST3GAL5/TMTC3/GALNT5/MGAT5/ST8SIA4/FUOM/B3GNT2/DPY19L1/STT3B/STT3A/FUT8/B3GALNT1/DPM1/PGM3/ST6GALNAC3/POGLUT1/TET2/DPY19L3/COG5/TUSC3/GFPT1/SLC39A8/CHP1/GALNT3/GCNT4/POMGNT1/FUT1/GXYLT1/RPN1/COG6/FUT10/ALG11/ALG1…
GOBP_REGULATION_OF_VACUOLE_ORGANIZATION	49	0.437158	1.40104	0.0614597	0.143901	5844	tags=41%, list=27%, signal=30%	SNX30/RNF5/ANXA2/UBQLN2/IFT88/RAB3GAP2/MTM1/IFT20/SMCR8/RAB3GAP1/TBC1D14/TMEM106B/SCFD1/RALB/PIKFYVE/MOAP1/TMEM39A/SEC22B/SH3GLB1/BECN1
GOBP_PROTEIN_LOCALIZATION_TO_CILIARY_MEMBRANE	17	0.552587	1.43786	0.061674	0.144229	5450	tags=59%, list=25%, signal=44%	IFT80/LZTFL1/TRIP11/EXOC4/IFT20/BBIP1/DTNBP1/BLOC1S6/ARL13B/ARL3
GOBP_BLASTOCYST_GROWTH	20	0.53072	1.43155	0.0620491	0.144843	7380	tags=60%, list=34%, signal=39%	BRCA2/NCAPG2/GINS1/NBN/COPS2/SALL4/CHEK1/PALB2/RAD51B/GINS4/CTR9/RTF1
GOBP_ACTIVATION_OF_INNATE_IMMUNE_RESPONSE	50	0.431481	1.39185	0.0626598	0.14583	5502	tags=40%, list=26%, signal=30%	PRKDC/MATR3/SYK/PAK2/XRCC5/LYN/HMGB1/NLRC4/HSP90AA1/CLEC7A/KLRK1/NONO/PSPC1/XRCC6/SIN3A/CASP6/TRAF6/TRIM5/TBK1/PYCARD
GOBP_REGULATION_OF_INTRACELLULAR_ESTROGEN_RECEPTOR_SIGNALING_PATHWAY	33	0.473455	1.41561	0.0627503	0.145865	4422	tags=33%, list=21%, signal=27%	SKP2/BRCA1/CNOT1/PARP1/UFL1/MED1/CNOT9/UFSP2/LATS1/UFM1/DNAAF4
GOBP_FATTY_ACYL_COA_BIOSYNTHETIC_PROCESS	23	0.510743	1.42407	0.0639205	0.147611	3879	tags=35%, list=18%, signal=29%	PPT1/ACSL1/ACSL3/ELOVL6/PPT2/HACD2/HTD2/ACSL4
GOBP_PROTEIN_AUTOUBIQUITINATION	67	0.401294	1.35762	0.0647131	0.148959	4725	tags=33%, list=22%, signal=26%	UBE2T/BFAR/BRCA1/DTX3L/RBX1/RNF213/TRIM13/RAG1/UBE2A/ITCH/RNF4/RNF13/RNF41/LTN1/RNF181/RNF141/TRIM68/UBE3A/UHRF1/RAD18/ERCC8/TRAF6
GOBP_AUTOPHAGOSOME_MATURATION	55	0.425849	1.39011	0.065051	0.149332	7914	tags=55%, list=37%, signal=35%	SNAPIN/ATG5/VAMP8/LAMP2/SNX14/STX17/SMCR8/SNAP29/CHMP2B/CHMP4C/CHMP3/VTI1B/VPS33B/TSG101/MFSD8/PIK3R4/CALM1/PIK3C3/CALCOCO2/TMEM39A/VIPAS39/BECN1/EPG5/ATG12/CHMP5/CHMP2A/UBQLN1/VMP1/CHMP4A/VPS33A
GOBP_POSITIVE_REGULATION_OF_MRNA_SPLICING_VIA_SPLICEOSOME	17	0.546115	1.42102	0.0660793	0.151068	3639	tags=53%, list=17%, signal=44%	HSPA8/NCBP1/RBMX/SF3B4/RBM3/NUP98/PRDX6/RBMXL1/TRA2B
GOBP_MULTIVESICULAR_BODY_ORGANIZATION	31	0.479763	1.42071	0.0670241	0.152686	7971	tags=55%, list=37%, signal=35%	VPS25/VTA1/PDCD6IP/CHMP2B/CHMP4C/CHMP3/TSG101/STAM2/RAB11A/VPS36/RAB27A/SNF8/CHMP5/CHMP2A/IST1/CHMP4A/VPS4B
GOBP_REGULATION_OF_PROTEIN_CATABOLIC_PROCESS	366	0.300736	1.19619	0.0672783	0.153085	5206	tags=29%, list=24%, signal=22%	DTL/PBK/AURKA/HMGCR/CDC20/SMARCC1/SVIP/SUMO1/XPO1/F8A1/MAD2L1/PARK7/PSMC1/PSMC6/RBX1/RPS7/TRIB3/TMF1/PSMC2/ANXA2/CDK2/NSF/UFL1/TAF9/NUB1/PSMD10/PSEN1/RDX/BARD1/NDFIP1/COP1/RPL11/UBQLN2/GLMN/IDE/FBXO22/FBXL5/STYX/RPL23/EZR/BAG5/SF3B3/HAMP/PLK1/OGT/RPL5/SUMO2/AGTPBP1/ITCH/MTM1/PSME3/VPS35/PSMD2/GABARAP/ARIH2/AREL1/DDB1/PSME1/CTSC/EEF1A1/TMTC3/HSP90AA1/LAMP3/CUL4B/USP13/HFE/EIF3H/PSMC4/AZIN1/SNX12/R…
GOBP_ANTIGEN_PROCESSING_AND_PRESENTATION_OF_PEPTIDE_ANTIGEN	57	0.42046	1.3798	0.0687898	0.156066	6790	tags=40%, list=32%, signal=28%	CTSV/ERAP1/IDE/PDIA3/B2M/LNPEP/SAR1B/HFE/HLA-G/ERAP2/CTSS/HLA-DRA/HLA-C/TRAF6/TAP1/HLA-DQA2/TAP2/PIKFYVE/PYCARD/LGMN/HLA-A/MR1/HLA-B
GOBP_CELL_CELL_RECOGNITION	47	0.438527	1.39814	0.0691421	0.156773	4855	tags=32%, list=23%, signal=25%	CCT5/TCP1/CCT3/CCT8/CCT4/VDAC2/SPA17/SPESP1/B4GALT1/POMZP3/LGALS3/PRF1/CCT7/CCR7/CCT2
GOBP_NEGATIVE_REGULATION_OF_ORGANELLE_ORGANIZATION	315	0.304303	1.2006	0.0696721	0.15779	4658	tags=30%, list=22%, signal=24%	CENPF/STMN1/CCNB1/TOP2A/CKAP2/TTK/WAPL/ZWINT/AURKB/BRCA1/KNTC1/BUB1/TMSB4X/BUB1B/GHITM/C11orf65/MAD2L1/TRIP13/MTBP/TMOD3/FBXO43/SMARCA5/CDT1/PARP1/PTTG1/DCP2/GDI2/NDC80/OPA1/ESPL1/KIF24/PSMD10/PAK2/RDX/PINX1/ZWILCH/STYXL1/CAPG/MNAT1/CAPZA2/NME6/DYNC1LI1/ZNF207/BUB3/TPX2/PPIF/GEN1/ERCC4/TWF2/TRIAP1/NBN/SPDL1/CLASP2/PLK1/MPHOSPH9/PFN4/MTM1/TINF2/FBXO5/SMCR8/XRN1/EXOSC10/CAPZA1/SLC25A5/TMSB15B/ADD3/…
GOBP_POSITIVE_REGULATION_OF_PROTEIN_MODIFICATION_BY_SMALL_PROTEIN_CONJUGATION_OR_REMOVAL	129	0.343806	1.26622	0.0710322	0.160426	7987	tags=44%, list=37%, signal=28%	FANCI/SKP2/BRCA1/CDC20/UBE2V2/UBA2/MASTL/RBX1/TRIB3/SAE1/UBE2N/CENPS/PSMD10/NDFIP1/WDR48/GNL3/UBE2C/PLK1/GABARAP/PAXIP1/PDCD6/PIAS3/UBE3A/KDM1A/HUWE1/PTPN22/HSPA5/TBC1D7/COMMD1/RNF111/TRAF6/FKBP1A/CRY1/DERL1/PEF1/XIAP/GSK3A/ARNT/FANCM/BIRC2/UBE2V1/PIAS1/UBE2L3/NOD2/DDX3X/FBXO4/NSMCE3/CUL3/CTR9/TANK/UBQLN1/SPRTN/AIMP2/NMI/NHLRC1/LRRK2/MALT1
GOBP_REGULATION_OF_SPINDLE_ASSEMBLY	30	0.474332	1.39852	0.0713324	0.160799	4191	tags=40%, list=19%, signal=32%	KIF15/SPAG5/PLK1/RNF4/DRG1/PDCD6IP/DYNC1H1/CHMP2B/CEP97/CHMP4C/CHMP3/TPR
GOBP_PROTEIN_PEPTIDYL_PROLYL_ISOMERIZATION	34	0.467335	1.40376	0.071618	0.161255	5074	tags=47%, list=24%, signal=36%	FKBP3/PPID/PPIL1/PPIA/PPIH/PPIF/PPIL4/RANBP2/PPIG/NKTR/CWC27/PPIB/FKBP1A/PPIL3/FKBP4/PIN4
GOBP_REGULATION_OF_CENTRIOLE_REPLICATION	22	0.510773	1.40155	0.073913	0.165748	3860	tags=41%, list=18%, signal=34%	STIL/PLK4/BRCA1/SASS6/CEP295/CENPJ/CEP76/PLK2/ALMS1
GOBP_POSITIVE_REGULATION_OF_PROTEIN_LOCALIZATION_TO_NUCLEUS	79	0.381371	1.32221	0.0739857	0.165815	1555	tags=20%, list=7%, signal=19%	CDK1/CCT5/TCP1/CCT3/CCT6A/CCT8/CCT4/PARK7/ECT2/DTX3L/RAN/PARP1/IPO5/PSEN1/PINX1/RBM22
GOBP_NCRNA_TRANSCRIPTION	49	0.427653	1.37057	0.0742638	0.166246	5111	tags=33%, list=24%, signal=25%	POLR1B/PWP1/NIFK/CDK7/ICE1/GTF3C6/RPAP2/ZNF143/MTOR/TAF1B/SNAPC5/TP53/ICE2/NOL11/ZC3H8/USPL1
GOBP_REGULATION_OF_MEIOTIC_CELL_CYCLE	37	0.445241	1.36543	0.0747051	0.167041	2928	tags=32%, list=14%, signal=28%	RAD51AP1/TTK/CDC25A/CDC20/ASPM/TRIP13/CDC25C/FBXO43/MEIOC/YTHDC2/FBXO5/RAD1
GOBP_REGULATION_OF_MRNA_SPLICING_VIA_SPLICEOSOME	91	0.371313	1.31454	0.0748538	0.167277	3794	tags=32%, list=18%, signal=26%	HSPA8/HNRNPK/RBM5/HNRNPL/NCBP1/RBM11/SRPK1/MAGOH/C1QBP/RBMX/SF3B4/SRPK2/WTAP/REST/SRSF10/RBM3/TIA1/MBNL3/NUP98/RBM8A/PRDX6/FXR1/RBM15B/SRSF9/SRSF3/RBMXL1/TRA2B/SAP18/RBM15
GOBP_NADP_METABOLIC_PROCESS	34	0.463151	1.39119	0.0755968	0.168646	4896	tags=41%, list=23%, signal=32%	IDH2/NNT/PGD/RPE/NUDT12/NUDT13/TP53/RPIA/TP53I3/NOCT/PGAM1/DERA/NUDT17/TKT
GOBP_PROTEIN_TARGETING_TO_MEMBRANE	112	0.351277	1.27291	0.0759637	0.169321	5225	tags=36%, list=24%, signal=27%	CHM/SSR2/ARL6IP1/RTP4/ZDHHC20/SRP9/TRAM1L1/SEC61B/SRP54/CDK5R1/NACA2/PEX19/SRP14/ZDHHC18/ARL6/ICMT/TRAM1/PEX3/UBL4A/RAB3IP/SSR1/SRP72/TCAF2/ZDHHC6/SSR3/GOLGA7B/CDK5/RN7SL2/MFF/HSPA5/ANK3/TCAF1/PRKCI/RAB8B/CHP1/SDCBP/SRP68/PIKFYVE/SEC61G/NACA
GOBP_CELLULAR_RESPONSE_TO_REACTIVE_NITROGEN_SPECIES	17	0.538639	1.40157	0.0763583	0.170051	3517	tags=29%, list=16%, signal=25%	ATP5F1A/CCNA2/CDK2/CRK/AIFM1
GOBP_NUCLEOSOME_MOBILIZATION	21	0.511804	1.39644	0.0770349	0.171262	1607	tags=29%, list=7%, signal=26%	ACTL6A/SMARCA5/CHRAC1/POLE3/INO80C/ACTR8
GOBP_MIRNA_METABOLIC_PROCESS	24	0.495879	1.39936	0.0771388	0.171395	6905	tags=58%, list=32%, signal=40%	PARN/TENT2/BCDIN3D/XPO5/PNPT1/RC3H1/SND1/DROSHA/RC3H2/TUT4/AGO4/DICER1/TUT7/AGO2
GOBP_REGULATION_OF_ISOTYPE_SWITCHING	36	0.446236	1.35925	0.0775296	0.172165	3729	tags=31%, list=17%, signal=25%	NSD2/MSH2/MLH1/ATAD5/SLC15A4/NDFIP1/EXOSC3/SHLD1/TFRC/PAXIP1/SHLD2
GOBP_RETROGRADE_VESICLE_MEDIATED_TRANSPORT_GOLGI_TO_ENDOPLASMIC_RETICULUM	49	0.424822	1.3615	0.078105	0.173046	5072	tags=37%, list=24%, signal=28%	ARF4/COPG2/DNAJC28/KDELR2/COPZ1/RINT1/HTT/TMED10/COPA/GOLPH3L/ARF3/ARF5/ARCN1/NBAS/COPB2/SCFD1/RER1/ERGIC2
GOBP_MITOCHONDRIAL_DNA_METABOLIC_PROCESS	15	0.553447	1.39635	0.0785185	0.173862	3477	tags=33%, list=16%, signal=28%	STOX1/PARP1/DNA2/TOP3A/TP53
GOBP_LYMPHOCYTE_HOMEOSTASIS	63	0.400933	1.33812	0.0786517	0.173958	5376	tags=33%, list=25%, signal=25%	CCNB2/CASP3/SKIL/PPP2R3C/RAG1/LYN/PPP3CB/SLC46A2/GPAM/DNAJA3/RC3H1/SLC40A1/LGALS2/BAK1/BCL2L11/RC3H2/GPR174/ZC3H8/HIF1A/DOCK11/RPS6
GOBP_RESPONSE_TO_ANTIBIOTIC	46	0.431166	1.3679	0.0789133	0.174438	5202	tags=39%, list=24%, signal=30%	EZH2/CASP3/SRD5A1/ACTR2/SLC1A3/SOD1/RPL23/CASP8/HSP90AA1/TP53/HYAL2/KDM1A/HSPA5/ZC3H8/VKORC1/CYB5R4/RSRC1/ATP7A
GOBP_HOMOLOGOUS_CHROMOSOME_SEGREGATION	42	0.435655	1.36364	0.079118	0.17479	2408	tags=31%, list=11%, signal=28%	CCNE2/FANCD2/TRIP13/BRIP1/PTTG1/SGO2/MLH1/ESPL1/SGO1/PSMC3IP/MEIOC/PLK1/NDC1
GOBP_CHROMATIN_ASSEMBLY_OR_DISASSEMBLY	143	0.336167	1.24777	0.0793826	0.175275	6555	tags=36%, list=30%, signal=25%	ASF1B/EZH2/OIP5/HJURP/SUV39H2/HELLS/SMARCC1/CBX3/RBBP4/SUV39H1/HP1BP3/CHAF1B/HAT1/SMARCA5/SPTY2D1/CHRAC1/POLE3/CDK2/BEND3/PPHLN1/DNAJC9/ATF7IP/CENPW/TP53/HIRA/MIS18A/SSRP1/BAZ1A/SMARCD1/KDM1A/TPR/HMGA1/SIN3A/FAM172A/TAL1/KAT6A/ITGB3BP/ZNF304/BAZ2A/SMARCE1/MCM2/SIRT1/ZNF445/NAP1L4/NASP/SUPT16H/HDAC1/SHPRH/ARID2/RIF1/SETDB1
GOBP_GLUCOSE_6_PHOSPHATE_METABOLIC_PROCESS	20	0.515428	1.3903	0.0808081	0.177916	5715	tags=50%, list=27%, signal=37%	PGD/RPE/HKDC1/TP53/G6PC3/RPIA/PGAM1/DERA/TKT/GPI
GOBP_RRNA_MODIFICATION	34	0.459049	1.37887	0.0809019	0.178021	4786	tags=32%, list=22%, signal=25%	METTL5/NHP2/NOP10/RPUSD2/MRM2/EMG1/TFB2M/DIMT1/NSUN3/TRMT61B/DKC1
GOBP_RESPONSE_TO_MISFOLDED_PROTEIN	24	0.492788	1.39063	0.0813464	0.178897	7224	tags=54%, list=34%, signal=36%	NGLY1/UGGT1/RNF5/TOR1A/SDF2L1/DERL1/UGGT2/UFD1/UBE2W/DNAJB14/AUP1/CUL3/DNAJB12
GOBP_VIRION_ASSEMBLY	36	0.444313	1.35339	0.0814717	0.178941	6830	tags=42%, list=32%, signal=28%	MITD1/VTA1/USP6NL/SPCS1/PDCD6IP/CHMP2B/CHMP4C/CHMP3/TSG101/DDX6/RAB1A/SNF8/NEDD4/CHMP5/CHMP2A
GOBP_REGULATION_OF_DOUBLE_STRAND_BREAK_REPAIR_VIA_NONHOMOLOGOUS_END_JOINING	31	0.463619	1.3729	0.0831099	0.181847	2124	tags=19%, list=10%, signal=17%	PRKDC/NSD2/AUNIP/DTX3L/ACTR2/SHLD1
[truncated: 3,351 more rows]

## Sheet: GSEA.hallmark.RvsNR
ID	setSize	enrichmentScore	NES	pvalue	p.adjust	rank	leading_edge	core_enrichment
[truncated: 50 more rows]

## Sheet: GSEA.KEGG.RvsNR
ID	setSize	enrichmentScore	NES	pvalue	p.adjust	rank	leading_edge	core_enrichment
[truncated: 168 more rows]

## Sheet: GSEA.reactome.CRvsR
ID	setSize	enrichmentScore	NES	pvalue	p.adjust	rank	leading_edge	core_enrichment
[truncated: 957 more rows]

## Sheet: GSEA.go.bp.CRvsR
ID	setSize	enrichmentScore	NES	pvalue	p.adjust	rank	leading_edge	core_enrichment
[truncated: 3,875 more rows]

[truncated: 3 more sheets: GSEA.hallmark.CRvsR, GSEA.KEGG.CRvsR, README]
